# Supplementary material for: Lack of SMARCB1 expression characterizes a subset of human and murine peripheral T-cell lymphomas
Source: Nat Commun. 2024 Oct 3;15:8571. doi: 10.1038/s41467-024-52826-0 (PMC11452211; doi:10.1038/s41467-024-52826-0)
Supplement: Supplementary file 4 — Supplementary Data S1–S14 [file 41467_2024_52826_MOESM4_ESM.xlsx]

## Sheet: Overview
Overview Supplementary Data
1	Concordantly hypermethylated genes in both species
2	Concordantly hypermethylated genes in both species - stringent cutoff
3	Differentially expressed genes of human SMARCB1-negative PTCL samples
4	Comparison of Tumor/T-cell clusters with cancer hallmark metaprograms: numbers
5	Comparison of Tumor/T-cell clusters with cancer hallmark metaprograms: genes
6	Comparison of Myeloid clusters with cancer hallmark metaprograms: numbers
7	Comparison of Myeloid clusters with cancer hallmark metaprograms: genes
8	Quantitative information on the single-cell RNA sequencing of mouse tissue
9	Differentially expressed genes of integrated murine WT/PTCL samples
10	Comparison of mouse scRNA-seq clusters with cancer hallmark metaprograms: numbers
11	Comparison of mouse scRNA-seq clusters with cancer hallmark metaprograms: genes
12	InterCellar output after cell-cell interactions analysis of PTCL scRNA-seq data
13	Epigenetics screening library (Cayman Chemicals)
14	Differentially expressed genes of integrated murine WT/PTCL/SAHA samples

## Sheet: S1
Data S1: Concordantly hypermethylated genes in both species. Supervised analysis (t-test: σ/σmax > 0.4, q < 0.01) of SMARCB1-negative PTCLs and CD3-positive T cells in mouse and human samples was performed using the OMICS Explorer 3.6. Murine hyper- and hypomethylated genes were lift-overed to human genes using Biomart and then overlapped with resulting genes from the same comparison in human sam…
Supervised s0.4 q 0.01
Maus				Human		Overlap Hyper n=534	Overlap Hypo n=104
Mouse genes		Human orthologes		hyper in PTCL	hypo in PTCL
hyper in PTCL	hypo in PTCL	hyper in PTCL	hypo in PTCL
Mthfd1l	Syne1	CSNK1G3	LMNB1	A2BP1	A2BP1	CSNK1G3	NDST1
Gm40591	Myct1	GRAMD2B	B4GALT6	AACS	AACS	NPAS3	ZMIZ1
Akap12	Zc3h12d	ALDH7A1	NUBPL	AAK1	AATK	NDUFB4	BATF
Gm40592	Sash1	HEATR5A	MEGF10	AARS	ABCA13	PPP2R5C	ZNF479
Pcmt1	Utrn	LMNB1	AKAP6	AARSD1	ABCA3	GSK3B	CDK6
Ust	Phactr2	NPAS3	RNF125	AASDH	ABCC2	TIAM1	GAB1
LOC102633239	Hivep2	NDUFB4	NRAP	AASDHPPT	ABCC5	TMEM39A	MRPS7
Utrn	Cited2	PPP2R5C	POPDC2	AASS	ABCF1	CBX5	IL15
Phactr2	Nhsl1	GSK3B	CD80	AATK	ABHD14B	ELMO1	GRB2
Txlnb	Arfgef3	AREL1	NDST1	ABCA11P	ABHD15	B4GALT4	ATXN1
Heca	Tnfaip3	TIAM1	DOCK8	ABCB8	ABLIM2	RPRD1A	NDUFS6
Gm20139	Il22ra2	BAZ1A	INO80C	ABCB9	ABR	PACS1	EEFSEC
Ifngr1	Map3k5	SCAF4	TTC33	ABCC4	ABTB2	ZHX2	EHBP1L1
Map3k5	Pde7b	TMEM39A	ARHGAP31	ABCD2	ACCN2	COPZ1	SMYD3
Ahi1	Myb	CBX5	GALNT1	ABCD4	ACOT11	NEDD9	FARP1
Gm33728	Platr6	ELMO1	FHOD3	ABCE1	ACOT7	PSMA6	SLC6A19
LOC108167355	Ptprk	SREBF2	ZBTB20	ABCF1	ACOXL	RCOR1	SLC12A7
Enpp1	Zufsp	ZNF839	ZC2HC1C	ABCG1	ACPP	HIVEP1	PDZD2
Epb41l2	Gm26535	ARHGAP31	FER1L6	ABHD12B	ACSF3	RANBP10	MAST4
Themis	Fyn	B4GALT4	ZMIZ1	ABHD13	ACTL7A	IFT80	MYT1L
Ncoa7	Slc16a10	RPRD1A	ARHGEF28	ABHD14A	ADAM8	PRKCE	RGS3
Nt5dc1	Gm31930	PACS1	USP13	ABHD14B	ADAMTS10	CDC14A	EXOC2
Gm31202	Ccdc162	SF3B2	JDP2	ABHD2	ADAMTS17	RFX4	SPIRE1
Fyn	Sec63	ZHX2	BATF	ABHD3	ADAMTS7	HK1	MYOM2
Gm31992	Rtn4ip1	COPZ1	XPO4	ABHD4	ADARB2	WDR82	HFM1
Cdk19	D030045P18Rik	ABCC1	TCP11L2	ABHD5	ADCY3	THEMIS	NXN
Cdc40	Sh3rf3	CTCF	SOCS5	ABI3	ADCY5	SMAD1	CACNA1A
Smpd2	H2afy2	NEDD9	IL12RB2	ABL1	ADCY9	ABLIM1	FOXN3
Ppil6	Gm31416	PSMA6	UCHL3	ABLIM1	ADNP	GYPC	ERG
Cd164	Jmjd1c	RCOR1	RFX4	ACAA1	ADORA1	RPA1	TTC7B
Cep57l1	1700040L02Rik	HIVEP1	SLC25A46	ACAD11	ADSSL1	MAP1B	TNFRSF9
Sesn1	Ank3	CTSW	ZNF98	ACAD8	AFAP1	JARID2	ENTPD1
Armc2	Bcr	ZMIZ1	ZNF626	ACADL	AFF1	SPATA13	STK39
Foxo3	Gstt1	TIGIT	ZNF100	ACAP1	AFF3	CD200R1	PIK3AP1
Gm38485	Gstt2	RANBP10	ZNF737	ACBD3	AGAP1	LCK	BIRC2
Ostm1	Gm35837	DNAJB4	ZNF479	ACBD4	AGAP2	ELOVL5	ANK3
Scml4	Itgb2	SMARCA2	ZNF253	ACBD5	AGAP3	DUSP7	WWOX
Prdm1	Palm	IFT80	ZNF431	ACBD6	AGBL2	RFTN1	SH3BP2
Prep	Gm40713	PRKCE	ZNF730	ACCN2	AGER	INPP4B	SCNN1A
Man1a	Plekhj1	ZNF429	ZNF430	ACIN1	AGPAT4	SBK1	CD2BP2
Mcu	1700028I16Rik	EPAS1	ZNF92	ACO1	AGPS	GRB2	GRAMD1B
Micu1	Chst11	PKP2	ZNF723	ACOT7	AGRN	ARHGEF3	ASB2
Anapc16	Slc41a2	FRS2	ZNF680	ACP2	AGT	BTLA	HIF3A
Ascc1	Tcp11l2	TBC1D4	ZNF675	ACSF3	AGXT2L2	TRIM13	ERLIN1
Psap	Rfx4	CDC14A	ZNF273	ACSL1	AHCYL1	SNTB2	ADARB2
Cdh23	Btbd11	ZDHHC20	ZNF257	ACSL5	AHNAK	LAT	LRP1
Vsir	Hsp90b1	TMEM50B	ZNF66	ACSL6	AHRR	SATB1	IMMP2L
Hk1	Gm40733	FYB1	TCF20	ACSM3	AIM1	SSBP3	SFMBT2
Jmjd1c	Gnptab	RFX4	NOL7	ACSS1	AKD1	FOXJ2	UBASH3B
Gm32255	Gm31592	SQLE	RAB43	ACSS2	ALDH2	TBC1D20	SORL1
Gm32364	Elk3	GFOD1	RELA	ACSS3	ALDH3A1	FLI1	ADCY9
Zfp365	Gm17745	TCF20	HTR4	ACTR10	ALKBH2	ETS1	MS4A6A
Arid5b	Usp44	RICTOR	NSMCE2	ACTR1A	ALKBH4	C12orf42	CORO7
Ccdc6	Metap2	NNMT	PTPRK	ACTR2	ALLC	ITSN1	VASN
Specc1l	Cradd	HK1	PSMB10	ACTR3	ALOX12P2	ABCC4	DIP2C
Snrpd3	2310039L15Rik	PCMTD1	ZNF827	ACTR6	ALOXE3	KLF13	PFKFB3
Ggt5	Gm33782	RANBP9	CDK6	ACVR1	ALPI	IGF1	SLC7A1
Cabin1	Poc1b	WDR82	SMAD1	ACVR1C	ALPL	HSPB11	PRDM16
Pcnt	Gm29916	SPICE1	PPP1R21	ACVR2A	AMIGO3	CD8B	PDE10A
Pcbp3	Ptprr	PPTC7	BTBD11	ACVR2B	ANGPTL1	MGLL	MAPKAPK2
Adarb1	LOC108167786	THEMIS	ABLIM1	ADA	ANK3	PUS10	AGPAT4
Agpat3	Gm36284	SMAD1	FGD4	ADAL	ANKRD30A	ATXN10	ZBTB38
Palm	B4galnt1	ABLIM1	TSN	ADAM19	ANKRD30B	UBE2D2	SORCS2
R3hdm4	Mars	GYPC	NEPRO	ADAM23	ANKRD33B	PRLR	PTPN14
Arid3a	Lrp1	CAMK4	ATP8A1	ADAMTS12	ANKRD39	MRPS6	INPP5D
Hmha1	Stat6	RPA1	CD200R1L	ADAMTS14	ANKS1A	SLC5A3	RNF130
Adat3	Timeless	CEP170	CD200R1	ADAMTS19	ANKS1B	TAP1	LTBP1
Scamp4	Tespa1	EPB41L4A	FRRS1	ADAMTS3	ANKS6	STK24	RAB11FIP5
Jsrp1	Gm11958	MAP1B	UBQLN3	ADAMTS6	ANO9	DCUN1D1	DKK3
Lmnb2	Pkd1l1	JARID2	GGA3	ADAMTS9	ANXA2	SH2B1	RYR1
Gng7	Grb10	SPATA13	PACSIN2	ADAMTSL4	AOAH	NEDD4L	RNF220
Zfr2	LOC102631979	PACSIN2	GAB1	ADAP2	AP2A2	SETD4	EPHB2
Tjp3	Wdr92	CD200R1L	MRPS7	ADAR	AP3B1	LMTK2	KCNMA1
Pip5k1c	Meis1	CD200R1	FAM167B	ADARB2	APCDD1	JMJD1C	PRDM5
Tbxa2r	Commd1	LCK	REEP5	ADAT1	APCDD1L	PIK3R1	SAMD4A
Hcfc2	Gm12066	ELOVL5	SLC17A4	ADAT2	APLP1	TMEM71	SLC29A1
A230046K03Rik	Gm12108	SDCCAG8	GLIS3	ADCY1	APOBEC3D	ZNF365	THRB
Gm34405	Nprl3	DUSP7	IL17RD	ADCY2	APOD	ZFHX3	PLEKHA6
Rfx4	Npm1	RFTN1	IL15	ADCY3	ARAP1	KDM4B	PIK3R5
Gm36807	4930469K13Rik	INPP4B	GRB2	ADCY4	ARHGAP23	IL16	FNDC3B
1700113H08Rik	Rnf130	PLCL2	RNF150	ADCY8	ARHGAP25	BTG4	SIPA1L3
Igf1	Tbc1d9b	PKD2L2	CTTN	ADCY9	ARHGEF10	ARID5B	PALM
Cfap54	Slc36a1	LASP1	ATXN1	ADCYAP1	ARHGEF11	AFF1	CBFA2T3
Gm32468	Mfap3	MYLIP	NDUFS6	ADD2	ARHGEF7	DOCK10	FBXL2
Ntn4	LOC102635527	MTHFR	HSP90B1	ADD3	ARL6IP6	MTMR12	ANXA2
Usp44	Galnt10	SBK1	CAP2	ADHFE1	ARL8B	PTPRS	SULT2B1
Tmcc3	Pmp22	GRB2	ZNF831	ADIPOQ	ARNT2	TRPM1	AFF3
Gm32827	Gas7	ANKIB1	CCDC39	ADM	ASB2	FYN	RPS18
Cradd	Pik3r5	ARHGEF3	PTP4A2	ADNP2	ASPH	TAF4	GALNT10
Gm33377	Pfas	KPNA3	GFRA1	ADORA3	ASPSCR1	DOCK9	VIPR1
Gm33543	Cd68	BTLA	SELENBP1	ADPGK	ATAD2B	TXK	CHD7
Gm33843	Gps2	DCDC2B	EEFSEC	ADRB2	ATG7	RASSF3	PRR5L
Btg1	Mgl2	IFNG	KAT2B	AEBP2	ATP11A	WDR31	TEX14
Poc1b	0610010K14Rik	CCDC28B	KIF13A	AEN	ATP2A3	ZNF821	PRKCA
Ppp1r12a	Vmo1	TRIM13	SPNS1	AFF1	ATP4B	CDKAL1	ARAP1
Osbpl8	Gm12320	PLXDC1	WDFY2	AFF3	ATP6V0A4	SLC35F2	PTPRE
Kcnc2	Nlrp1b	ZNF831	FLI1	AFF4	ATP6V1B1	UBAC2	CUX1
Cnot2	Spns3	SNTB2	SLC17A5	AFG3L1	ATP6V1C2	TEC	MAD1L1
Gm31593	Mnt	LAT	FNIP2	AFMID	ATP6V1D	CDC40	SIGIRR
Rab3ip	Vps53	ATRNL1	SGK3	AGAP1	ATP6V1G2	TM9SF2	GRB10
Frs2	LOC108167849	PARVB	C8orf44-SGK3	AGGF1	ATRN	HMGN3	NFATC2
Gm40769	Nxn	FAM110A	CLEC4C	AGK	ATXN1	PTPN6	MNT
Gm40773	Tlcd1	SATB1	ITSN1	AGL	B3GALT4	TRAPPC9	NPEPPS
4933411E08Rik	Gm30470	PPP1R13B	ABCC4	AGPAT1	B3GAT1	PRRT1	LYPD6B
Ifng	Rab11fip4	KIAA0930	CLEC6A	AGPAT3	B3GNTL1	CDC42SE1
Gm33624	Adap2	TECR	CLDN10	AGPAT4	B4GALT1	DOCK5
Rassf3	AI662270	SSBP3	EHBP1L1	AGPAT9	B9D1	ZNF618
Gm36284	Vmp1	FAM118A	SMYD3	AHCTF1	BAHCC1	LRRC8D
Ppm1h	Mir21a	SPEF2	MGLL	AHCYL2	BAI1	SMURF1
Mir8104	Rad51c	NCOA7	MSRA	AHDC1	BAIAP2L1	TRIO
Ctdsp2	Tex14	FOXJ2	CLDND2	AHRR	BAIAP3	CD164
R3hdm2	Rnf43	TRIM5	ADAMTSL2	AHSA1	BATF	COG4
Rbms2	Msi2	BCKDHA	RMND5A	AHSG	BBX	PEBP4
Rnf41	C030037D09Rik	RAPGEF2	MBNL2	AICDA	BCAR1	ARHGAP26
Pmel	Nme1	KIF13A	GNPTAB	AIDA	BCL11A	PIK3CD
Patz1	Rsad1	ASAP1	WDFY1	AIF1	BCL7A	AUH
Gm11944	Skap1	CACNB1	GTSE1	AIFM3	BDKRB2	LAG3
Pik3ip1	Gm38448	TBC1D20	SARDH	AIM1	BEGAIN	NR3C1
Limk2	Npepps	FLI1	SERPINE2	AIP	BIRC2	SESN1
Tbc1d10a	Gm11592	KDM3B	FARP1	AK2	BLCAP	FOXN3
Osm	LOC108167924	ETS1	THAP7	AKAP12	BLID	GLRX
Gm11958	Zpbp2	C12orf42	SLC6A19	AKAP13	BLK	FOXO3
Hormad2	Rpl27	SLC43A2	NEDD4L	AKAP2	BMPER	RAI1
Gas2l1	Ubtf	TRAT1	A1CF	AKAP5	BMPR1A	H6PD
Kremen1	Map3k14	FXR1	ASAH2	AKAP9	BNIP2	DPYSL3
Znrf3	Arhgap27	TM6SF1	RAI14	AKD1	BRP44L	TGFBR3
Camk2b	Itgb3	ITSN1	CTBP1	AKIRIN2	BRSK2	GIMAP4
Nudcd3	Icam2	STAC2	SLC12A7	AKR1B1	BRUNOL4	NIN
Ccm2	Pecam1	ABCC4	SGMS1	AKT1S1	BTAF1	GIMAP7
4930415F15Rik	Prkca	KLF13	CD47	ALDH18A1	BTBD12	TRIM36
Gm11999	Kcnj16	IGF1	JMJD1C	ALDH1B1	BTBD2	RERE
Ikzf1	Gga3	PDCD1LG2	ST8SIA1	ALDH6A1	BTBD9	PRDM1
Spred2	Mrps7	HSPB11	RSAD2	ALG14	BTNL2	ATXN7L1
Peli1	Grb2	CD8B2	OR4X2	ALG3	C10orf105	ITPKB
Pus10	Unc13d	CD8B	TOX	ALG5	C10orf108	KDM2B
Nsg2	Wbp2	MGLL	BCL2L1	ALG9	C10orf11	NFIX
Il9r	Rnf157	SH3GL1	TMEFF2	ALKBH8	C10orf128	TNFAIP8
Ubtd2	Sec14l1	FBLN1	RPS7	ALOX15B	C10orf26	NCOA2
Stk10	Alyref	PUS10	TG	ALPK1	C10orf72	GNAI2
Kcnip1	Anapc11	ATXN10	CBLB	ALX1	C10orf90	SAE1
Dock2	Rab10	UBE2D2	TRPM1	ALX4	C11orf41	SCFD2
Rnf145	Fam49a	PHF2	FYN	AMBRA1	C11orf49	STK39
Clint1	LOC108167993	P2RX7	ALCAM	AMD1	C11orf66	SSH2
Itk	Rsad2	HLA-DMA	PDZD2	AMICA1	C11orf75	IGF2BP3
Gm12167	Rps7	PRLR	SLA	AMIGO2	C12orf60	TOM1L2
Fam71b	Myt1l	AXL	CAMKK2	ANAPC10	C12orf69	NET1
Gm42074	Gm32443	MRPS6	MAST4	ANAPC13	C12orf76	CCDC88C
Tgtp1	5430401H09Rik	SLC5A3	MYO6	ANAPC7	C13orf31	VPS13B
Olfr56	Pik3cg	CNN3	ZPBP2	ANG	C13orf35	ROBO1
Ifi47	Atxn7l1	EXTL3	HSD17B11	ANK1	C14orf1	BTG1
Maml1	Gm40388	TAP1	STON2	ANKFY1	C14orf115	BZW2
Skp1a	Agmo	STK24	RXRA	ANKH	C14orf139	CDYL
Tcf7	Dock4	FAM107B	TXK	ANKHD1-EIF4EBP3	C14orf159	FAM20B
Gm12216	Immp2l	RUNX1	MYT1L	ANKRD11	C14orf179	TMEM135
Pdlim4	Lrrn3	DCUN1D1	SLC16A10	ANKRD13C	C14orf37	STK10
Rapgef6	Nubpl	NT5DC1	PRIMPOL	ANKRD28	C14orf68	LAMA1
Cdc42se2	Akap6	VAV2	CASP3	ANKRD29	C15orf2	USP25
Lyrm7	Gm33929	ABCD3	RPL24	ANKRD34A	C16orf38	UBTD1
Ccdc69	Gm40447	SH2B1	GBP6	ANKRD35	C17orf108	RIN3
Galnt10	Zbtb1	COMMD8	MSH4	ANKRD39	C17orf55	VAMP1
4930438A08Rik	Plekhg3	TAP2	MBOAT1	ANKRD44	C18orf1	ARID1B
Gm39827	Rad51b	CELSR1	CLN3	ANKRD5	C18orf55	PELI2
Gm33998	Zc2hc1c	NUGGC	MYO10	ANKRD50	C19orf12	MLXIP
Rai1	Jdp2	NEDD4L	DUSP22	ANKRD57	C19orf44	KCNIP1
Tom1l2	Batf	LAMC1	RGS3	ANKS1A	C1orf101	AIF1
Tmem11	Ston2	SETD4	ENPP6	ANLN	C1orf228	GATA3
Tnfrsf13b	Foxn3	GRAMD4	IRF4	ANO2	C1orf86	PALLD
Slc47a2	Efcab11	SLC30A5	VPS53	ANP32A	C1orf92	LTB
Specc1	Ttc7b	LMTK2	FNBP4	ANP32E	C1QL4	CCDC6
Cox10	Ccdc88c	SGMS1	RABGGTB	ANPEP	C1QTNF8	LTA
Ntn1	Asb2	JMJD1C	NUPR1	ANTXR1	C20orf135	TNFRSF1A
Pik3r5	Syne3	WWP2	GALNT3	AOAH	C20orf20	PRKCH
Dvl2	Snhg10	KLHL28	SNORD45B	AOX1	C21orf129	SMAD7
Scimp	Akr1c12	PTK2B	EXOC2	AP1AR	C21orf29	DOK2
Smg6	Gm35330	PIK3R1	SPIRE1	AP1B1	C21orf7	DOCK2
Gm35117	Adarb2	ST8SIA1	CKS2	AP1M2	C21orf70	RAPGEF1
Rpa1	Dip2c	SENP6	ACBD6	AP1S1	C22orf46	STAT5B
Slc43a2	Chrm3	TMEM71	STAT4	AP2A2	C22orf9	EPB41L3
Rph3al	Vmn1r219	C1orf127	SEMA4D	AP3B1	C2orf54	USP12
Vps53	Slc17a4	ZNF365	SERPINB6	AP3S1	C2orf68	SESN3
Abr	Fam65b	TOX	ANXA9	AP4E1	C2orf85	WDR37
Ssh2	Mboat1	COX4I2	CERS2	AP4M1	C2orf90	IL6ST
Ankrd13b	Gm35109	ZFHX3	EHD4	AP4S1	C3orf18	ACOT7
Abhd15	4930519D14Rik	RNLS	SLC41A3	APC	C3orf21	MEF2C
Pipox	Dusp22	KDM4B	CORO1A	API5	C3orf26	STAT5A
Nlk	Irf4	STAMBPL1	MYOM2	APLP2	C3orf32	NFATC1
Lgals9	Exoc2	COL16A1	ASXL1	APOA1BP	C4orf36	CSK
Ksr1	Serpinb6b	ACTA2	HFM1	APOBEC3B	C5	WASF2
Gm11201	Fam50b	BRI3	ECHDC2	APOBEC3G	C5orf15	ELOVL6
Rab11fip4	4933417A18Rik	IL16	NXN	APOL1	C5orf33	SENP1
Rab11fip4os2	Fam217a	BTG4	CLASP1	APOL6	C5orf47	CCHCR1
LOC108167316	Eci2	ARID5B	GNPDA1	APP	C5orf62	CD5
Crlf3	Cdyl	POU2AF1	NDFIP1	APPL1	C6orf10	MBP
Myo1d	Gm30489	MAPKAPK3	CACNA1A	APPL2	C6orf134	MGAT5
C030013C21Rik	F13a1	BAIAP2L1	PIK3CD	AQP4	C6orf25	DEGS1
Gm31109	Gm30600	AFF1	AUH	AQP5	C6orf27	SYNJ2
Slfn5os	Ly86	DOCK10	PPP3CC	AQR	C6orf48	CD6
Slfn5	Gm4035	HLCS	UNC13D	ARAP1	C7orf20	ANKRD35
Slfn1	Gm40914	MTMR12	CTNND2	ARF3	C7orf42	MORF4L1
Bcas3	Gm40917	ARHGAP20	FOXN3	ARFGAP2	C7orf46	ZADH2
Med13	Nol7	ADGRE5	SFXN1	ARGLU1	C7orf50	ARID3B
Trim37	Gm34466	CDON	HRH2	ARHGAP1	C7orf51	EXT1
Ppm1e	Atxn1	KLHL8	WBP2	ARHGAP10	C8orf58	GRIK4
Rnf43	Cap2	TRAPPC12	EFCAB11	ARHGAP11A	C8orf74	GATAD2A
Bzrap1	Kif13a	CNGA1	PIK3CG	ARHGAP11B	C8orf84	DLGAP1
Vezf1	LOC108168083	PTPRS	ELK3	ARHGAP12	C9orf103	WDTC1
Cuedc1	Cks2	TRPM1	GIMAP8	ARHGAP18	C9orf170	PRKCQ
Mrps23	Sema4d	FYN	ST3GAL6	ARHGAP19	C9orf171	HIBADH
Gm38534	4921525O09Rik	GRB7	C3orf14	ARHGAP22	C9orf25	TBC1D2B
Msi2	Auh	IKZF3	TGFBR3	ARHGAP24	C9orf7	MAML3
Dgkeos	Gm33424	FGD3	LRRK1	ARHGAP25	CAB39	KCNIP2
Gm525	Sfxn1	ALPK2	B4GALNT1	ARHGAP26	CABC1	ANKRD44
Mmd	Hrh2	RPH3AL	KCNJ15	ARHGAP9	CABP2	CDC20B
Acsf2	Gm16578	TAF4	FBXO22	ARHGDIB	CABP4	GZMA
Fam117a	Hk3	MYO6	USP44	ARHGEF3	CACNA1A	ARL15
Abi3	2010111I01Rik	CHCHD6	GIMAP5	ARHGEF4	CACNA1D	FOXO1
Gngt2	Gm10037	DROSHA	GIMAP1-GIMAP5	ARHGEF7	CACNA1H	PAN3
Hoxb3	4930525G20Rik	STON2	USP6NL	ARID1A	CACNA2D4	ARID1A
Gm11529	Ndufs6	DOCK9	RTN4IP1	ARID1B	CACNG1	ST7
Tbkbp1	Slc6a19	PSMD3	METAP2	ARID3A	CALCOCO1	THY1
Socs7	Slc6a19os	MTG2	MSRB1	ARID3B	CALR	EZR
Lasp1	Slc12a7	TXK	CHCHD4	ARID4A	CAMK2B	PPP1R12A
Plxdc1	Arsb	MYT1L	ERG	ARID4B	CAMSAP1	LEF1
Cacnb1	F2r	MAPK12	TMEM43	ARID5A	CAMTA1	SLC9A9
Stac2	Sv2c	RASSF3	PARK7	ARID5B	CAPN2	CLINT1
Grb7	5330416C01Rik	ST6GALNAC5	FAM50B	ARIH2	CARD17	USP2
Gm38975	Arhgef28	WDR31	TTC7B	ARL15	CARS2	BCL11B
Ikzf3	Gm807	ZNF532	ATXN7L1	ARL4C	CASP1	PFKFB3
Psmd3	Gm41043	ACAT1	MATN2	ARL4D	CASQ1	RGS12
Rapgefl1	Gm36475	ZNF821	GALNT7	ARL5B	CASR	ASCC1
Rara	Gm41044	ABHD17C	LSM3	ARMC1	CASZ1	CYTH1
LOC108167925	Mast4	PKD1	FAM217A	ARMC3	CATSPER4	MEF2D
Krt222	Gm41053	C2CD5	TNFAIP8	ARMC8	CBFA2T3	ETV5
P3h4	3110015C05Rik	APBA2	TNFRSF9	ARMC9	CCDC116	METTL8
Cnp	Cdc20b	CDK19	ENTPD1	ARNT2	CCDC163P	MTHFD1L
Dnajc7	Gzma	CDKAL1	SPTBN4	ARNTL	CCDC17	ZNRF2
Hspb9	Gm41071	SLC35F2	SNX24	ARPC4	CCDC3	IL2RA
Stat5b	Gm34471	GBP6	ITPR2	ARPC5	CCDC57	CHD9
Stat5a	Snx18	UBAC2	KLHL6	ARPP19	CCDC74B	SEC24C
Hsd17b1	Itga2	PPM1H	INO80E	ARRB2	CCDC80	CLEC2D
Plekhm1	Parp8	TEC	BLVRB	ARSB	CCDC85A	AKAP12
Nsf	4930452B06Rik	GPR183	HIRIP3	ARSJ	CCDC89	SVIL
Kansl1	3830406C13Rik	IRF2	ABL2	ARSK	CCK	ITK
Myl4	Gm31517	PPP2R2A	STK39	ARV1	CCT4	FAM71B
2022-03-10	Thrb	CDC40	EPB41	ASAH2B	CD2AP	CALHM2
Limd2	Camk2g	TM9SF2	THSD1	ASAP2	CD2BP2	SUGT1
Strada	1700112E06Rik	ETNK1	PIK3AP1	ASB18	CD300LB	CD52
Ccdc47	Kcnma1	PPT2-EGFL8	CRADD	ASB3	CD81	RNF41
Smarcd2	Zmiz1	PPT2	RHOF	ASB4	CDC42BPB	ASXL2
Icam2	Zcchc24	HMGN3	CCDC88C	ASB7	CDCA3	LPP
Tex2	Il17rd	PTPN6	VARS1	ASCC1	CDH1	FOXP1
Pitpnc1	Ncoa4	VPS53	ECI2	ASCL1	CDH15	UBXN11
A830035A12Rik	Wdfy4	TRAPPC9	TWSG1	ASCL4	CDH23	KIAA0040
Helz	Samd4	PRRT1	CLCN3	ASH1L	CDH4	ITPRIP
Prkca	Tep1	PODNL1	BIRC2	ASNA1	CDH8	LRRC41
1700096J18Rik	Gm26782	CDC42SE1	B3GALT5	ASNSD1	CDK18	ANKRD28
Gna13	Hnrnpc	DOCK5	POC1B	ASPM	CDK3	BIN2
Slc16a6	Gm41151	SLC1A7	ANK3	ASPSCR1	CDK6	ADD3
Arsg	Rem2	ZNF618	NPRL3	ASTN1	CECR1	ARSB
Wipi1	Slc7a8	CHRAC1	CDYL	ASTN2	CECR4	LBH
LOC108167935	Xpo4	AGO2	OSBPL9	ASXL2	CECR5	MAPKAPK2
Cpsf4l	Wdfy2	SBF1	GNG3	ATAD1	CELA2A	CD101
Rab37	Msra	LRRC8D	BSCL2	ATAD5	CENPA	PDCD4
Slc9a3r1	Ppp3cc	PUM1	BACE2	ATF2	CENPP	CD2
Gm11695	Gm4606	DENND1C	MX1	ATF6	CGNL1	ABHD2
Slc16a5	Rcbtb2	SMURF1	AGMO	ATF7IP	CHD3	APOL1
Grb2	Itm2b	SEPHS1	GAPDH	ATG10	CHD7	TPD52
2022-09-09	Lcp1	NLN	IKBKB	ATG12	CHERP	IQGAP2
Gm35170	Tsc22d1	RAPGEFL1	RNF157	ATG16L1	CHFR	MYH9
Tmc6	LOC102640957	FRYL	LY86	ATG2A	CHID1	SYTL2
Cyth1	1700108F19Rik	PTPN21	HK3	ATG7	CHKB-CPT1B	TTC13
Timp2	4930431P22Rik	CACNA2D2	CELF2	ATM	CHRNA1	DCLK1
Lgals3bp	Fam216b	SEMA4D	ANO6	ATOH7	CHRNA9	ATP13A3
Sgsh	Uchl3	RBBP8NL	ROM1	ATP10A	CHRNB1	RSU1
Rptor	Abcc4	TRIO	WWOX	ATP10D	CHST15	VTI1A
Rptoros	Cldn10	ARHGEF10	EML3	ATP11B	CHST8	TCF7L2
LOC102640779	Mbnl2	SERPINB9	SYNM	ATP12A	CILP2	QRICH1
Pde6g	Gm26679	LDLRAD4	MAML2	ATP13A3	CIT	RASSF5
Hgs	Farp1	CMSS1	ARID1B	ATP1A1	CKMT2	ETV6
Mafg	Ttc33	FILIP1L	SESN2	ATP1A3	CKS1B	PCMT1
Cd7	Nadk2	SMPD2	PRRC2A	ATP2B2	CLEC16A	PPM1K
Gm11775	Rai14	PPIL6	IGF1R	ATP2B4	CLMN	MANSC1
Tbcd	Pdzd2	CD164	DHRS9	ATP2C1	CMIP	SKI
Asxl2	Myo10	KLHDC7B	SH3BP2	ATP5C1	CMTM1	CASP8
Dtnb	Fam134b	COG4	SCNN1A	ATP5G1	CMTM5	RARG
Pfn4	Ctnnd2	NOL4L	PPCDC	ATP5J	CNDP1	RPTOR
Gm29687	Matn2	FHDC1	ENTPD7	ATP5L	CNGA4	RCAN3
Trappc12	9430069I07Rik	CAMK1D	CD2BP2	ATP5O	CNN1	ITGA6
Myt1l	Gm41314	TNFRSF14	GRAMD1B	ATP5S	CNNM1	ZNF148
Gm40874	Deptor	CTDSP2	OSBPL3	ATP6V0A4	CNTD2	UST
Atxn7l1	Fer1l6	AGBL2	ASB2	ATP6V1A	CNTFR	TBC1D10C
Tspan13	Nsmce2	PEBP4	BCL2A1	ATP6V1C1	CNTNAP2	TTC28
Bzw2	Pvt1	CEP57L1	HIF3A	ATP6V1D	COG7	PLA2G6
Lsmem1	4930449C09Rik	RARA	CLMP	ATP6V1F	COL1A1	CDH23
Heatr5a	Tg	SPRY4	HDAC7	ATP8A1	COL1A2	BCL9L
Npas3	Sla	FGF1	ERLIN1	ATP8A2	COL23A1	RAB11FIP1
Baz1a	1700012I11Rik	SORBS3	DOCK4	ATP9A	COL28A1	INPP5D
Psma6	4930504C09Rik	ARHGAP26	ADARB2	ATP9B	COMMD7	STARD13
Klhl28	Puf60	PIK3CD	LRP1	ATPIF1	COMT	TBC1D14
Nin	Plec	AUH	RCBTB2	ATXN1	CORO1B	TSPAN5
Gm24474	Rbfox2	LAG3	BACH1	ATXN10	CORO1C	KLF2
LOC105244914	Ncf4	NR3C1	IMMP2L	ATXN1L	CORO2B	FNTB
Frmd6	Card10	SESN1	LRRN3	ATXN2	CORO7	UTRN
Prkch	Tomm22	UBE3D	SLC14A2	ATXN2L	COTL1	CALR3
Sgpp1	Dnal4	RALGDS	FASTKD1	ATXN7	CPA1	GTPBP1
Fntb	Rpl3	ARMC2	STAT6	ATXN7L1	CPN1	FANCC
LOC108168008	Snord83b	MCPH1	AP1AR	AUH	CPN2	HERC3
Gm40446	Enthd1	FOXN3	AGBL4	AURKA	CPNE7	ATG16L1
Susd6	Grap2	RCOR2	SFMBT2	AUTS2	CPT1B	PTCH2
Pcnx	Tcf20	CFAP54	BEND5	AVL9	CPXM2	MED12L
Gm30799	Pacsin2	RNF34	PSD3	AXIN1	CRB2	ITPR1
Sipa1l1	Gtse1	GLRX	UBASH3B	AXIN2	CREB3L1	GPR171
Arel1	A130051J06Rik	DNAI7	ITM2B	AZIN1	CRISPLD2	PHACTR2
LOC105242442	Ano6	ANGPT2	SEC14L1	B2M	CRX	NCOR2
Gm40477	Hdac7	FOXO3	TKFC	B3GALTL	CRY2	HIPK1
Gm32296	Adcy6	KRT222	LNX2	B3GAT1	CSGALNACT1	HOXC4
Ttll5	Tuba1c	NPW	DDB1	B3GAT3	CSPG4	PDE7A
Gm32934	Fmnl3	RAI1	SLC5A9	B3GNT2	CTBP2	EDEM1
Ston2	Adcy9	SPSB1	CLIP1	B3GNTL1	CTNNA1	TNK2
Ptpn21	Coro7	H6PD	VN1R5	B4GALNT1	CTRB2	GRAP2
Foxn3	Vasn	DYRK1A	NUP62	B4GALNT3	CTRC	TXLNB
Ccdc88c	Snx29	OSTM1	SORL1	B4GALT4	CTSF	HECA
Gm36756	Fgd4	DPYSL3	SYNJ2	BAG1	CUGBP2	PPP2R5A
Rin3	Thap7	TGFBR3	ZNF101	BAG3	CUX1	MAGI2
Gm30198	Lamp3	GPR15	ELF2	BAHD1	CX3CR1	RNF220
Itpk1	Klhl6	GIMAP4	FBXW4	BAI3	CXCR7	MBNL1
Gm40559	Fam131a	KCNJ15	PANX1	BANF1	CXXC5	MAP3K5
Bcl11b	Clcn2	NTN4	FAM131A	BANP	CYB561	RAPGEF4
Ppp2r5c	Vps8	USP44	NKD1	BARD1	CYFIP2	CD3G
LOC102638940	Eif4a2	GIMAP6	ADCY6	BARHL2	CYHR1	CD3D
Zfp839	Gm31814	NIN	FRMD4B	BAT1	CYTH1	LIME1
Rcor1	Ccdc50	ABR	ADCY9	BAT2	DAB2IP	XRCC6
Ppp1r13b	Bex6	GIMAP7	CLCN2	BAT2L2	DAK	MLLT10
Inf2	Fbxo45	DCP2	MS4A4E	BAT3	DAPK2	RUNX2
Gm30048	Muc13	USP6NL	MS4A4A	BAT4	DAZAP1	RSBN1L
Cep170b	Itgb5	TRIM36	MS4A6E	BAT5	DBNDD1	GALM
Gpr132	Fam162a	RERE	MS4A6A	BATF	DCI	PHF20
Pacs2	Popdc2	THEM6	ZBTB1	BAZ1B	DDHD1	SLC16A1
Net1	Cd80	KCMF1	HIBADH	BAZ2A	DDIT3	ARL4C
Pfkp	Arhgap31	PRDM1	CORO7-PAM16	BBS12	DDR2	DST
Gm35730	Gm36482	PSEN2	CORO7	BBS7	DDX19B	ANP32A
Wdr37	Zbtb20	PREP	MAML3	BBX	DDX24	NFIA
Lgals8	Gm19522	ATXN7L1	ANKRD44	BCAN	DDX31	MAP4
Ero1lb	Nepro	FBXL17	SV2B	BCAS2	DDX56	ANKS1A
B3galnt2	LOC105246114	CTSS	VASN	BCAT1	DDX58	RAB11FIP4
Elmo1	Cd200r1	GALNT7	CREB5	BCCIP	DEAF1	SELPLG
Cmah	Cd200r2	ITPKB	SYNE3	BCL11A	DENND2A	RGS10
Fam65b	Cd47	KDM2B	RPL27A	BCL11B	DENND3	PIAS1
Gm40841	Gm5486	NFIX	CDC20B	BCL2	DGCR8	CTLA4
2610307P16Rik	Cblb	GLI2	GZMA	BCL2L1	DGKG	AAK1
Cdkal1	Alcam	TNFAIP8	DEPTOR	BCL2L15	DGKH	SLC2A1
Gm40860	Rpl24	NCOA2	SH3RF3	BCL3	DHCR7	TCF7
Serpinb9	St3gal6	LYL1	SNX18	BCL6	DHRS3	AHCYL2
Gm36181	Gm15555	PSTPIP1	LCP1	BCL6B	DHX16	NTN1
Cdyl	Bach1	SLC6A6	TUBA1C	BCL9	DIP2A	HP1BP3
Rreb1	Itsn1	GNAI2	DIP2C	BCL9L	DIP2C	ARNTL
Slc35b3	Gm31641	MAN2A1	PAQR8	BCS1L	DKK3	LRRFIP1
5033403F01Rik	Kcnj15	RALB	PLSCR1	BDNF	DLG2	MAP2K1
Nedd9	Erg	HMG20A	OSBPL1A	BEND4	DLGAP2	SRPK2
Gm10790	1600002D24Rik	TMCC3	THY1	BEST1	DLGAP3	RGS19
Hivep1	B3galt5	BRWD1	VPS8	BET1	DMWD	ATG7
Gm40929	Bace2	SAE1	MYOM1	BHLHE22	DNAH17	PXK
Gfod1	Mx1	ECM1	SLC9A9	BHLHE40	DNAH2	PDE4C
Ranbp9	Arid1b	SCFD2	KCNQ5	BICC1	DNAJB12	DENND2D
Gm32939	Synj2	SYCE2	FMNL3	BIN1	DNAJB6	ZBTB7B
Jarid2	Gm1604a	STK39	NFKB2	BIN2	DNAJC15	BST1
Mylip	Pde10a	SSH2	TSC22D1	BIN3	DNPEP	VGLL4
Kif13a	Agpat4	IGF2BP3	ZNF521	BIRC2	DOCK2	CEPT1
Phf2	Zfp53	TOM1L2	RAD51B	BIRC3	DOCK6	GFM1
Fgd3	Zfp52	PIK3AP1	ITGA2	BLOC1S2	DOM3Z	LXN
Sema4d	9330136K24Rik	ZNRF1	PFKFB3	BLZF1	DOT1L	RRAS2
Auh	Msrb1	CRADD	TIMELESS	BMP3	DPCR1	MCOLN3
Dbn1	Rpl10a	NET1	PSTPIP2	BMP4	DPP6	MAPK14
H2afy	Fkbp5	FRMD6	FAM216B	BMP6	DPYSL4	JAK1
Ntrk2	Cdkn1a	CCDC88C	SLC7A1	BMP8A	DSCAML1	UNC13A
Golm1	Myo1f	PPP4R1	GCNT1	BMP8B	DST	PDE3B
4930486L24Rik	Rps18	VPS13B	CHRM3	BMPER	DTX1	SLA2
2010111I01Rik	Vars	NSG2	CRLF2	BMPR2	DUSP27	KCNN4
Fancc	Prrc2a	ROBO1	PARP8	BMS1	DYNC1H1	ANLN
Zfp87	Olfr111	IL9R	NOTCH2	BNIP2	E2F1	ZNF408
Papd7	Slc25a27	BTG1	AS3MT	BNIP3	EBF3	SIPA1L3
Gm3772	Clic5	CERS6	POSTN	BOC	ECHDC1	LONP2
1700084F23Rik	Runx2	P3H4	CNNM2	BOD1	ECM2	HDAC4
Gm41005	Slc29a1	PLD3	CHD9	BOK	EEFSEC	RCSD1
Glrx	Lrrc73	TSPAN13	PML	BPGM	EEPD1	CABIN1
5430425K12Rik	Srf	POC1B	AASDH	BPI	EGFL7	IL6R
Mef2c	Mir6976	ANKRD13B	WDR43	BPNT1	EGFL8	EXOC4
Ssbp2	Ptk7	BZW2	ANXA1	BRAF	EHBP1L1	CD247
Rasgrf2	Gltscr1l	YWHAZ	NEURL1	BRCA1	EHMT2	ARHGAP1
Serinc5	Trerf1	CDYL	SH3PXD2A	BRD2	EIF2C2	ZAP70
Cmya5	Ccnd3	OSBPL9	EIF4A2	BRD8	EIF4G1	PDE4B
Gm4814	Kat2b	FAM20B	GDA	BRE	ELOF1	TAPT1
A630019I02Rik	Ccdc94	LY6G6D	HNRNPCL4	BRI3BP	EMID2	TNIK
Arsb	Twsg1	TMEM135	HNRNPC	BRIX1	EMILIN1	MLEC
Lhfpl2	Myom1	NCALD	HNRNPCL1	BRP44	ENGASE	FASTK
Iqgap2	Wdr43	PTPN4	HNRNPCL3	BRP44L	ENPP7	TMEM217
F2rl2	Lclat1	ABHD15	HNRNPCL2	BRUNOL4	ENTPD1	TBC1D22B
Sv2c	Ltbp1	UBTD2	FTO	BRUNOL5	ENTPD8	SLC4A4
Map1b	Crim1	STK10	SYNE1	BRUNOL6	EPB41L4A	TMEM140
Slc30a5	Hnrnpll	LAMA1	PRDM16	BSDC1	EPB49	HERPUD2
Gm36475	LOC108168356	NRIP1	CLEC1A	BSG	EPC2	CD7
Pik3r1	1810073O08Rik	UBR5	NLRX1	BST1	EPHB2	ZNF260
Nln	Gm19696	USP25	RAB10	BTAF1	EPHB3	MFAP2
Gm30967	Socs5	UBTD1	TNR	BTBD11	EPHB4	HSDL1
Pde4d	Ppp1r21	RIN3	PDE10A	BTBD8	EPPK1	COTL1
Ankrd55	Osbpl1a	L3MBTL4	FOXP1	BTBD9	EPS8L2	TRIP4
Il6st	Zfp521	AVPI1	MYCT1	BTG1	ERG	VPS26B
Cdc20b	B4galt6	SPI1	PLEKHA2	BTG2	ERI3	SRC
Gzma	Rnf125	FAM193A	ADD3	BTG4	ERICH1	ABCG1
Arl15	Gm41677	CNP	ARSB	BTLA	ERLIN1	UBASH3A
Pxk	Ino80c	ANO6	RBFOX2	BTN2A1	ERP27	AGPAT3
Top2b	Galnt1	SH3RF1	KLRD1	BTN3A1	ESR1	STAC
Ube2e1	Fhod3	WWOX	MAPKAPK2	BTN3A3	ESYT2	TBCD
Gm41098	Slc25a46	ARID2	KLRK1	BTRC	ETNK2	CTNNBL1
Cfap70	4930455D15Rik	ITPK1	SEMA4A	BUB1	ETS1	PRDM2
Sec24c	Reep5	PDE4D	MXI1	BUD31	ETV6	PHC3
Ap3m1	Gnpda1	SLC38A1	LCLAT1	BZW1	EVPL	TGM2
Zmiz1os1	Gm41702	C21orf91	NCOA4	BZW2	EXD3	SLFN5
Zmiz1	Gm41703	VAMP1	SNX29	C10orf104	EXOC2	CBFA2T3
Arhgef3	Ndfip1	ARID1B	CAMK2G	C10orf105	EXT1	SLFN12L
Gm34702	Tnfaip8	DNAJC7	HSD3B7	C10orf114	F7	ANKRD11
Nisch	Gm33335	PCED1B	PPAN-P2RY11	C10orf118	FABP1	CLASP2
Sh3bp5	Snx24	AHNAK	PPAN	C10orf119	FAIM2	ARID3A
Btd	Lmnb1	ENDOU	TTC39B	C10orf131	FAM100A	PIK3CA
Ankrd28	Megf10	PELI2	B3GLCT	C10orf140	FAM101A	MGAT4A
Peli2	Iigp1	RREB1	RPS9	C10orf18	FAM104A	VAV3
Zfp219	Ndst1	MLXIP	HNRNPL	C10orf26	FAM123A	RAPGEF6
Gzmc	Htr4	MBD2	LMNA	C10orf41	FAM126A	GALNT2
Zdhhc20	Nedd4l	KCNIP1	AGPAT4	C10orf46	FAM131B	CCR4
Gm6904	Spire1	INPP1	CCDC50	C10orf54	FAM13C	DUT
Spata13	4930546C10Rik	AKT2	SLC22A15	C10orf57	FAM149A	TBL1XR1
Kpna3	Gm31088	AIF1	F2R	C10orf75	FAM151A	VPS13C
Trim13	Rpl17	GATA3	TPD52	C10orf79	FAM153B	WNT5B
Extl3	F830208F22Rik	M1AP	SV2C	C10orf84	FAM160B1	RORA
Nuggc	Pstpip2	PALLD	SPATA17	C11orf21	FAM167A	TAOK3
Ptk2b	Slc14a2	LTB	ZNF704	C11orf46	FAM169B	S1PR1
Ppp2r2a	Gm30288	ELAC1	NFKB1	C11orf57	FAM177A1	PLCG1
Dock5	Gm30454	CCDC6	PTPRR	C11orf58	FAM178B	ZSCAN20
Tnfrsf10b	Rela	LTA	NCF4	C11orf60	FAM189B	MICAL3
Pebp4	Ehbp1l1	SLC25A40	SYTL2	C11orf65	FAM20C	AK2
Gm33524	Gng3	R3HDM2	GPATCH2	C11orf67	FAM46C	ITGA9
Sorbs3	Bscl2	JADE1	WDFY4	C11orf68	FAM57B	FNBP1
Gm38605	Rom1	FGF17	RPL27	C11orf82	FAM7A1	FBXL4
Fgf17	Eml3	REP15	ZBTB38	C11orf91	FAM7A2	PIP5K1C
Dok2	Tkfc	JAM2	N4BP2L2	C12orf24	FAM7A3	VAMP8
Siah3	Ddb1	LSMEM1	SORCS2	C12orf27	FAM89A	MED13L
Gm35966	Ms4a4c	MST1R	CARD10	C12orf32	FANCA	TBC1D1
Zfp957	Ms4a6c	CAMKV	AMPD3	C12orf35	FARP1	HCFC2
Rgcc	Gm8369	ABCB1	CFLAR	C12orf42	FASN	KLF3
Sugt1	Olfr1441	KLHL42	LYVE1	C12orf45	FAT1	MAP4K4
Diaph3	Gnaq	TNFRSF1A	ADGRG1	C12orf47	FBLN7	TACC2
Tbc1d4	E030024N20Rik	EYA3	BORCS5	C12orf60	FBN1	SCML4
Abcc4	Gcnt1	MDFIC	DUSP16	C12orf65	FBRS	BCL2
Stk24	Anxa1	PRKCH	DAPP1	C12orf77	FBRSL1	ABL1
Dock9	1500015L24Rik	GRAMD1B	IMPDH2	C13orf15	FBXL16	LIMD2
Ubac2	Gda	SMAD7	BEX4	C13orf18	FBXL17	IQCD
Gpr183	Dock8	ITM2C	FBXO45	C13orf23	FBXL2	STRADA
Tm9sf2	Glis3	CTIF	GPR19	C13orf38	FBXL7	CCDC47
Oxct1	A1cf	PFKP	REM2	C14orf109	FBXO2	PIK3IP1
5430437J10Rik	Asah2	DOK2	TLCD1	C14orf119	FBXO31	RAB27A
Fyb	Sgms1	DNMBP	ICAM4	C14orf133	FBXO44	TRPM7
Rictor	2022-03-05	HSPB9	ZC3H12D	C14orf138	FCGBP	CHD7
Spef2	Entpd1	TMEM243	SASH1	C14orf166	FDX1L	ZNF292
Prlr	Pik3ap1	DOCK2	MUC13	C14orf178	FER1L5	NUP214
Mtmr12	Entpd7	VPS45	ITGB5	C14orf179	FERMT2	POU2F2
Drosha	Erlin1	MYLK3	TESPA1	C14orf181	FGD3	DVL2
Fam134b	Fbxw4	HDAC7	PRDX1	C14orf23	FGF11	TMOD3
Fam105a	Nfkb2	RAPGEF1	TTC28	C14orf38	FGFRL1	NCK2
Trio	4833438C02Rik	CCDC18	PTPN14	C14orf43	FHAD1	FYCO1
Vps13b	As3mt	ADD1	CACNB2	C14orf50	FHOD1	IGFBP5
Gm41292	Cnnm2	ANKRD55	MLLT3	C14orf64	FIBCD1	CXCR6
Gm34150	Neurl1a	NFE2L3	INPP5D	C15orf21	FILIP1L	CCDC82
Ywhaz	Sh3pxd2a	SLC14A1	SLC7A8	C15orf26	FKBP1A	TRIM37
Ncald	Add3	BACH1	TBC1D14	C15orf34	FLJ22536	PITPNC1
Ubr5	Mxi1	LRIG1	TSPAN5	C15orf61	FLJ40434	BEND4
Ext1	Nrap	MBTPS1	PLEKHG3	C15orf62	FLJ42875	TGFBR2
Deptor	Ablim1	STAT5B	FAM162A	C16orf54	FLRT2	RGS1
Zhx2	Gfra1	EPB41L3	RNF130	C16orf58	FMN2	MRPS5
Sqle	LOC108168411	USP12	OR5V1	C16orf61	FMO6P	OSM
Gm41331	Gm41883	SESN3	ARHGEF2	C16orf87	FNDC3B	ZNF512
Pvt1	Sgk3	RBFA	TBC1D9B	C17orf108	FOLR2	HVCN1
Fam49b	Paqr8	WDR37	UTRN	C17orf28	FOXK1	HELZ
Asap1	Kcnq5	SGPP1	HEBP1	C17orf57	FOXN3	TCTN1
Tmem71	Gm32566	IL6ST	TOMM22	C17orf61	FPR1	SIT1
Trappc9	4930568A12Rik	ACOT7	LTBP1	C17orf62	FSCN1	LIMK1
Gm31665	Gm33280	UBASH3B	MED12L	C17orf63	FSD1	DOCK1
Chrac1	Kansl3	MEF2C	SYT6	C17orf68	FST	CD44
Ago2	Aff3	STAT5A	PMP22	C17orf75	FSTL4	SHB
Them6	LOC108167619	DYRK1B	ITPR1	C17orf79	FUT11	HIP1
Slc39a4	Il1rl1	NFATC1	PLK3	C17orf80	FXR2	GNA13
Apol7e	Tmeff2	CSK	P2RY14	C17orf93	FXYD1	STK16
Myh9	Stat4	WASF2	PHACTR2	C18orf1	FXYD2	VEZF1
Il2rb	Ankrd44	ELOVL6	P2RY13	C18orf16	FZR1	CUX1
Rac2	4930444A19Rik	SENP1	RPS8	C18orf32	GAA	WIPI1
Sh3bp1	Cflar	MAN1A1	CRIM1	C18orf45	GAB1	MSI2
Pla2g6	Ino80dos	TMEM11	RAB11FIP5	C18orf56	GABBR1	ZNRF3
Gtpbp1	Plekhm3	LRRC71	ZNF800	C19orf22	GABRA4	EEF2K
Cbx7	Ctdsp1	VPS37C	AADACL2	C19orf35	GABRB3	C7orf50
Mgat3	Mir26b	CCHCR1	DKK3	C19orf44	GABRG3	ARMC9
Grap2	Wdfy1	CD5	PRRG2	C19orf48	GABRR3	FOXK1
Fam83f	Serpine2	MBP	F13A1	C19orf50	GAK	EYA2
Mkl1	Gm17764	MGAT5	HIVEP2	C19orf59	GALNS	TRAF3IP3
Xrcc6	A630001G21Rik	DEGS1	SNORD83B	C19orf6	GALNT10	ZMYND8
Desi1	Inpp5d	SORL1	RYR1	C19orf62	GALNT9	KIF21B
Srebf2	Hjurp	SYNJ2	UNC5C	C1orf103	GALNTL1	LSM14A
Tcf20	Bcl2	CD6	ENTHD1	C1orf107	GALR3	COPS4
Tbrg3	Serpinb8	TNFRSF13B	GRAP2	C1orf112	GAN	ATP10A
Gm20324	Tsn	ANKRD35	CITED2	C1orf115	GCH1	CCM2
Pacsin2	Clasp1	MORF4L1	RNF220	C1orf124	GDPD3	CDC25B
Parvb	Dbi	ELF2	NHSL1	C1orf125	GFRA3	GARNL3
5031439G07Rik	3110009E18Rik	ADCY7	BCL2L15	C1orf126	GGPS1	KNTC1
Fam118a	Mapkapk2	ZADH2	ARFGEF3	C1orf133	GJA5	DAGLB
Fbln1	Ppp1r15b	SKAP2	EPHB2	C1orf135	GJB6	NFATC2
Atxn10	Plekha6	ZNF407	TNFAIP3	C1orf150	GLI2	CLP1
Celsr1	Optc	IZUMO1R	IL22RA2	C1orf151	GLIS2	RASSF2
Gramd4	Atp6v1g3	SLC35B3	MAP3K5	C1orf156	GMDS	SLC12A6
Gm41377	Nek7	FBXW4	PLXDC2	C1orf163	GNG2	FAM117A
LOC108168256	Dennd1b	ARID3B	NOSIP	C1orf173	GNG7	PELI1
Mapk12	Rgs18	EXT1	KCNMA1	C1orf182	GOLGA3	CSTF1
Sbf1	LOC108167733	CRACR2A	PDE7B	C1orf192	GP9	ABI3
Klhdc7b	Acbd6	GRIK4	SLC25A27	C1orf200	GPC6	GNGT2
D630010B17Rik	Tdrd5	GATAD2A	MYB	C1orf21	GPHB5	CASS4
Ano6	Abl2	FRMD4B	PRDM5	C1orf212	GPNMB	IKZF1
Gm38469	Tnr	DLGAP1	PDE6H	C1orf228	GPR123	QSOX2
Arid2	Gm26685	WDTC1	RERG	C1orf25	GPR133	NOTCH1
Slc38a1	Rcsd1	PRKCQ	CLIC5	C1orf26	GPR68	GTDC1
Pced1b	Cfap126	CD226	TMPRSS4	C1orf43	GPT	NEB
Endou	Fcer1g	WNT10B	HJURP	C1orf58	GPX2	FMNL2
Hdac7	Cd84	MS4A4E	NADK2	C1orf61	GPX6	NR4A2
Senp1	Olfr432	MS4A4A	RUNX2	C1orf77	GRAMD1B	TANC1
Wnt10b	Olfr231	MS4A6E	CPA3	C1orf84	GRB10	RBMS1
Gm16537	Smyd3	MS4A6A	CPB1	C1orf88	GRB2	TBR1
Gpd1	G370120E05Rik	HIBADH	HNRNPLL	C1QA	GRHL1	DPP4
Bin2	Vmn1r1	DBN1	SEMA4B	C1QL1	GRID1	PPP1R16B
Galnt6	1700112H15Rik	CYP11A1	GBP4	C1QL2	GRIN2D
Acvr1b	Gpatch2	TMC6	SNORD35A	C1QL4	GRIP1
A330009N23Rik	Spata17	TBC1D2B	ST3GAL3	C1QTNF2	GRXCR1
Grasp	Ptpn14	OOSP1	GSAP	C20orf103	GSG1
Rarg	Hhat	MAML3	GTF2E2	C20orf108	GSTZ1
Hoxc4	Hsd11b1	TSPAN9	CCDC146	C20orf11	GTF2F1
Gm30528	Camk1g	KCNIP2	RBPMS	C20orf112	GTF2H4
Cbx5	4631405K08Rik	ANKRD44	PUF60	C20orf132	GTPBP8
Copz1	Usp6nl	ZDHHC18	CIR1	C20orf195	GXYLT2
Clec16a	Gm13388	TEAD4	SAMD4A	C20orf3	H19
Gm15558	Celf2	RBMS2	ANP32D	C20orf72	H1FNT
Rrn3	Gm13219	CDC20B	ANP32A	C20orf94	HAGH
Abcc1	Sfmbt2	GZMA	PLEC	C21orf33	HDAC4
Pkp2	Mir297b	DEPTOR	NFIA	C21orf57	HEATR2
Etv5	Mir466d	NPC1	RAB11FIP4	C22orf23	HEATR7A
St6gal1	Pfkfb3	TULP3	HHAT	C22orf30	HEG1
Lpp	Cacnb2	TET3	ALYREF	C22orf41	HFM1
Gm32679	Plxdc2	MYL12B	ANAPC11	C2CD2L	HGC6.3
Atp13a3	Msrb2	ARL15	SLC29A1	C2CD4A	HGS
Gm41442	Gm13387	FOXO1	CES2	C2CD4D	HIF3A
Dlg1	Gm39774	PAN3	AEBP2	C2orf28	HIP1
Tnk2	Rpl7a	NPHP4	PPP1R15B	C2orf29	HIPK4
Osbpl11	Surf1	CD160	SCRN3	C2orf34	HLA-DPB1
Snx4	Adamtsl2	SIAH3	THRB	C2orf43	HLA-G
Zfp148	Sardh	CFAP70	MSRB2	C2orf44	HLA-L
Heg1	Rxra	DTX4	ADAP2	C2orf47	HNF1A
Ndufb4	Fnbp1	OSBPL1A	PLEKHA6	C2orf55	HNF4A
Gsk3b	Swi5	ARID1A	PIK3R5	C2orf60	HOMER2
Tmem39a	Mvb12b	PDZK1	FNDC3B	C2orf63	HOXB3
Arhgap31	Cntrl	ST7	HSD11B1	C2orf67	HOXC4
Gm36482	Gm35260	RNF145	GKN3P	C2orf68	HRNBP3
B4galt4	LOC108168745	THY1	CAMK1G	C2orf86	HS1BP3
Tigit	Rpl35	EZR	WIPF1	C2orf89	HS3ST1
Spice1	Zeb2	MCU	RPL4	C3AR1	HS3ST3B1
Cd200r4	Zeb2os	PPP1R12A	UBTF	C3orf10	HSD17B13
Btla	Lypd6b	KLHL25	SNORD16	C3orf17	HSF1
Trat1	Itgb6	LEF1	ARNTL	C3orf21	HSF2BP
Cmss1	Galnt3	NISCH	RPL10A	C3orf27	HSPA6
Filip1l	Stk39	SLC9A9	ELL	C3orf31	HSPG2
Gpr15	Gm36393	MICU1	LRRC73	C3orf37	HTR2B
Robo1	Dhrs9	RFTN2	SIK3	C3orf38	IFI27L1
Gm29908	Fastkd1	BSN	FKBP5	C3orf49	IFT140
Nrip1	Scrn3	HSD17B1	CAPZB	C3orf50	IGDCC4
Usp25	Cir1	CLINT1	PPARG	C4orf10	IGF2R
D16Ertd472e	Wipf1	USP2	PRKCSH	C4orf14	IGFN1
4930478L05Rik	Ccdc141	LPIN2	FAM222A	C4orf21	IGSF9B
Jam2	Dnajc10	SS18	ZCCHC24	C4orf22	IL15
Bach1	Dusp19	BCL11B	LRIF1	C4orf3	IL17RA
2810407A14Rik	Itgav	RPS6KA1	OCEL1	C4orf33	IL17REL
Krtap19-9b	Aplnr	PFKFB3	KANSL3	C4orf41	IL21R
Tiam1	Olfr1265	KCTD1	SRF	C4orf46	IL2RA
Scaf4	Fnbp4	ANAPC16	PTK7	C5orf13	IL34
Tmem50b	Phf21a	RGS12	RPL32	C5orf15	ILKAP
Itsn1	Prdm11	PAK4	OPTC	C5orf24	IMMP2L
Slc5a3	B230118H07Rik	ASCC1	DENND4A	C5orf34	IMP4
Mrps6	Rag2	SSBP2	HIVEP3	C5orf38	IMPG2
Runx1	Prr5l	SUSD6	TEP1	C5orf39	INF2
Setd4	Ldlrad3	CYTH1	BCR	C5orf41	INPP1
Dopey2	Gm39888	MEF2D	SIPA1L3	C5orf45	INPP5A
Hlcs	Slc1a2	GPD1	PFAS	C5orf54	INPP5D
Dyrk1a	Cat	ETV5	RCSD1	C6orf106	IQCE
Gm31641	Gm34948	TIMP2	GSTT2B	C6orf108	IQSEC3
Kcnj15	Gm39895	METTL8	GSTT2	C6orf120	IRF2
Gm32130	Lmo2	LGALS3BP	ZSCAN2	C6orf136	ISLR
1600002D24Rik	Gm38515	WBP1L	SOGA1	C6orf147	ISM1
Brwd1	Ehd4	MTHFD1L	CDKN1A	C6orf165	ITFG3
Arid1b	Atp8b4	ZNRF2	PDE4B	C6orf167	ITIH2
3300005D01Rik	Gm14005	IL2RA	AKR1B10	C6orf174	ITIH5
Synj2	Gm14010	GGCT	TNIK	C6orf176	ITPKB
Ezr	Nop56	CNNM2	DPY19L1	C6orf192	ITSN2
Igf2r	Snord57	CHD9	FTL	C6orf195	JAG2
Airn	Idh3b	SEC24C	WDR91	C6orf204	JAKMIP3
Rgmb	Rassf2	CLEC2D	ITGB2	C6orf211	JARID2
Spaca6	AU019990	AKAP12	BAX	C6orf47	JOSD1
Prss30	Plcb4	ZNF219	INSL5	C6orf48	JPH1
Pkd1	Btbd3	OSBPL8	CD209	C6orf81	JUB
Npw	Pcsk2	SVIL	RNF10	C7orf27	KANK2
Rab11fip3	Pygb	SERINC5	SOX6	C7orf30	KATNB1
Fam234a	Bcl2l1	SH3BP5	TDGF1	C7orf38	KAZALD1
Gm34455	Asxl1	NT5C2	TDGF1P3	C7orf42	KCNAB2
Ergic1	Soga1	ITK	PLEKHM3	C7orf44	KCNC1
Itpr3	Tgm2	FAM71B	EPN1	C7orf46	KCND3
Pacsin1	Lbp	PCNX1	LRRFIP2	C7orf50	KCNH4
D17Wsu92e	Snhg17	DENND5A	MECOM	C7orf52	KCNIP3
Anks1	Pkig	CMYA5	GSE1	C7orf55	KCNK2
Gm35290	Elmo2	RBL2	IRF8	C7orf58	KCNK3
Tcp11	Eya2	CALHM2	RAB8B	C8orf37	KCNK5
Ppard	5031425F14Rik	ZEB1	ARPP21	C8orf39	KCNMA1
1810013A23Rik	Zfas1	CBL	VPS13D	C8orf41	KCNQ1
Mapk14	Snord12	RGCC	TGM2	C8orf42	KCNQ1OT1
Gm41556	B4galt5	SIPA1L1	CDT1	C8orf73	KCNQ2
BC004004	Nfatc2	EPC1	APRT	C8orf76	KCNQ3
Tmem217	Tshz2	TMC1	PALM	C8orf80	KCTD17
Tbc1d22b	Gm34542	SPECC1	CBFA2T3	C8orf84	KCTD5
Ccdc167	Bcas1	SLC39A4	RPL13	C9orf102	KDM2B
Zfand3	Gm40011	C9orf85	UBP1	C9orf130	KDM4B
Abcg1	Ctsz	SUGT1	VAV3	C9orf142	KIAA0146
Ubash3a	Zfp831	CD52	INTS3	C9orf156	KIAA0247
Slc37a1	Tpd52	RNF41	LBP	C9orf23	KIAA0284
Pknox1	Zfp704	ST6GAL1	RPS13	C9orf3	KIAA0319L
U2af1	Cpa3	ASXL2	ABCB10	C9orf30	KIAA0562
Brd4	Cpb1	FAM3C	ARRB1	C9orf41	KIAA1026
Pglyrp2	Gm31693	LPP	MYO1F	C9orf43	KIAA1522
H2-DMa	Fndc3b	TNR	S100A2	C9orf5	KIAA1530
Tap1	Tnik	CFAP43	S100A3	C9orf75	KIAA1549
Tap2	Mecom	FOXP1	FBXL2	C9orf82	KIAA1644
Ppt2	Usp13	CLEC16A	S100A6	CA10	KIAA1688
Prrt1	Ccdc39	UBXN11	TRERF1	CA11	KIAA1751
Ly6g6d	Gm6209	KIAA0040	S100A11	CA12	KIAA1949
Aif1	Elf2	BTD	CCND3	CA13	KIF1B
Mir6973a	Maml3	KCNC2	PHF21A	CA2	KIF23
Ltb	Postn	ITPRIP	WNT5B	CA6	KIF25
Lta	Med12l	LRRC41	SEL1L3	CA8	KIF26A
Mir6974	P2ry14	ANKRD28	ANXA2	CABIN1	KIF7
Cchcr1	P2ry13	BIN2	SULT2B1	CABLES1	KLC1
1700031A10Rik	Gm5538	ALOX5AP	AFF3	CACNA1D	KLF1
Runx2	Aadacl2	PITPNM2	ITGB3	CACNG2	KLF17
Capn11	Gm37035	GALNT6	ART3	CACNG4	KLF7
Gltscr1l	Gm38326	DIAPH3	NINJ2	CACNG8	KLHDC8A
Gm41591	Fnip2	TACC1	WSB2	CAD	KLHL26
Rftn1	Sema4a	ADD3	GJB3	CADM1	KLHL3
Plcl2	Lmna	ARSB	MYO1E	CADPS	KLHL36
Satb1	Arhgef2	LHFPL2	PLEKHJ1	CALB2	KLK3
Gm20098	Gm40090	LGALS8	PHC2	CALCA	KNDC1
Gm19585	Ints3	LBH	RBPJ	CALCOCO1	KRT1
Sh3gl1	S100a3	MAPKAPK2	BID	CALHM2	KRT26
Kdm4b	S100a2	SEMA4A	MICAL3	CALR3	KRT34
Ptprs	S100a6	NUP93	RPS18	CAMK2D	KRT72
Dennd1c	S100a11	MBOAT7	ATP8B4	CAMKK2	KRTAP10-8
Fbxl17	Gm40093	GIGYF2	AQP9	CAMLG	KRTAP9-2
Man2a1	Selenbp1	GK5	FNBP1	CAMTA1	KY
Ppp4r1	Anxa9	PSAP	SLC36A1	CANX	KYNU
Lama1	Cers2	RBM20	CFAP126	CAP1	L3MBTL4
L3mbtl4	Notch2	CD101	PRDM11	CAPN12	LAMC2
Epb41l3	Gm33162	PDCD4	PALM2AKAP2	CAPRIN1	LARP1
Dlgap1	Slc22a15	CD2	GPS2	CAPZA1	LARP6
Gm41609	Syt6	EXTL1	FCER1G	CAPZA2	LCE2C
Myl12b	Bcl2l15	TTC39B	LPAR1	CAPZB	LCK
Lpin2	Lrif1	ABHD2	CHST11	CARD6	LCOR
4930471L23Rik	Vav3	PAFAH2	SLC41A2	CARS	LCT
Lbh	Frrs1	MANBA	TLR1	CASC1	LDB3
Gm41616	LOC108168894	B3GALNT2	MFAP3	CASC3	LDLRAD2
Gm41625	Camk2d	RABGAP1L	SEC63	CASC5	LENG8
Galm	Ap1ar	RRN3	GALNT10	CASP4	LFNG
Eml4	Nfkb1	APOL2	ANKRD6	CASP8	LGALS12
Gm34801	1700006H20Rik	APOL4	CCDC141	CASP8AP2	LHFP
Mta3	Dapp1	APOL1	ICA1	CASP9	LILRA5
LOC108168342	Gm19708	APOL3	LYN	CASS4	LIMCH1
1810073O08Rik	Tspan5	FRY	RPL14	CAST	LINGO3
Gm19696	Unc5c	AP3M1	MRPL1	CATSPER2P1	LMF1
Gm41640	Gbp3	TPD52	RRAGD	CATSPERG	LMNB2
Thada	Gm33867	ACVR1B	ZBTB32	CAV1	LMTK2
Dync2li1	Gm33988	IQGAP2	GABRR1	CBARA1	LMTK3
Ppm1b	Clca3a1	MYH9	BCL2	CBFA2T3	LNX1
Prkce	Col24a1	F2RL2	IL1RL1	CBLB	LOC100128003
Epas1	Msh4	CASQ2	FAM110B	CBLN1	LOC100130238
Gm31615	Rabggtb	SV2C	ATP6V1G3	CBLN2	LOC100133469
Gm41651	Snord45b	SYTL2	VIPR1	CBX5	LOC100133612
Svil	Lyn	TTC13	NSMAF	CBY1	LOC100144604
Zeb1	4930423M02Rik	MAN1C1	PKIG	CCBE1	LOC100188947
Epc1	Fam110b	LDLRAP1	NEK7	CCBL2	LOC100271831
Npc1	Nsmaf	IMPA1	SLC35A1	CCDC102A	LOC100289673
Osbpl1a	Tox	PIPOX	CHD7	CCDC104	LOC100294362
Ss18	Chd7	RUNX3	RHOH	CCDC108	LOC100302640
Kctd1	Ankrd6	IGF2R	ICAM2	CCDC112	LOC115110
Rprd1a	Rragd	DCLK1	SERPINB8	CCDC115	LOC144742
Gypc	Gabrr1	CNTLN	MAPK6	CCDC121	LOC146336
Camk4	Slc35a1	ATP13A3	RBM47	CCDC13	LOC150381
Epb41l4a	Ccl27a	LGALS7B	DENND1B	CCDC136	LOC221122
Pkd2l2	Dnajb5	LGALS7	PECAM1	CCDC142	LOC283174
Kdm3b	Glipr2	RSU1	VMP1	CCDC146	LOC284749
Ube2d2a	Tomm5	SGSH	MIR21	CCDC149	LOC285033
Spry4	Gm829	PFN4	MMP27	CCDC152	LOC285550
Arhgap26	Gabbr2	ZBTB38	RAG2	CCDC153	LOC285593
Fgf1	Gm32208	VTI1A	PRR5L	CCDC157	LOC285768
Gm5820	Col15a1	TCF7L2	CASP12	CCDC23	LOC339524
Nr3c1	Slc44a1	PMEL	RAD51C	CCDC25	LOC340017
Dpysl3	Pakap	QRICH1	TEX14	CCDC28A	LOC388946
Dcp2	Akap2	PPP3CA	LDLRAD3	CCDC39	LOC390594
Trim36	Lpar1	RASSF5	SWI5	CCDC42	LOC399959
Tnfaip8	Rgs3	DLG1	DNAJB5	CCDC43	LOC400578
LOC102635912	Gm11210	SH3BP1	DNAJC10	CCDC45	LOC441601
Csnk1g3	Gm11211	NT5C3A	SLC1A2	CCDC46	LOC55908
Gm34233	Tnfsf15	ATP6V0A2	CLEC10A	CCDC47	LOC619207
Gramd3	Gm42294	ETV6	RGS18	CCDC48	LOC728264
Aldh7a1	Ttc39b	PCMT1	CTDSP1	CCDC50	LOC728743
Lmnb1	Mllt3	CUBN	MIR26B	CCDC52	LOC729678
Nedd4l	Nfia	NTRK2	DUSP19	CCDC53	LOC84740
Alpk2	Inadl	ADGRG1	STARD10	CCDC55	LOC91149
Zfp532	Pde4b	CNOT2	PRKCA	CCDC57	LPP
Ldlrad4	Insl5	PPM1K	RNASEK-C17orf49	CCDC6	LPPR2
4930546C10Rik	Echdc2	CHKA	C17orf49	CCDC61	LRIG1
Gm31671	Osbpl9	MANSC1	OR6K6	CCDC63	LRP1
Mbd2	Agbl4	SKI	RNF43	CCDC64	LRP5
Elac1	Bend5	CASP8	GLIPR2	CCDC77	LRPAP1
Smad7	Slc5a9	RARG	ITGAV	CCDC82	LRRC27
Ctif	Prdx1	PPP1R37	ARAP1	CCDC85A	LRRC3
Ier3ip1	AV051173	RPTOR	VMO1	CCDC85B	LRRC33
LOC108167377	Tctex1d4	RCAN3	SSC4D	CCDC86	LRRC58
Gm36338	Plk3	STAM	GABBR2	CCDC88A	LRRN1
Slc14a1	Rps8	TRAK2	PTPRE	CCDC88B	LRRTM2
Rbfa	Rnf220	SRGAP2C	COL15A1	CCDC88C	LRRTM4
Nfatc1	LOC102637763	SRGAP2B	CUX1	CCDC94	LSM7
Mbp	St3gal3	ITGA6	CAT	CCHCR1	LSP1
Zadh2	9530034E10Rik	RAB3IP	MSI2	CCK	LTBP1
Zfp407	Hivep3	RAB11FIP3	DBI	CCL2	LTBP4
Cd226	Gm36215	ZNF148	CD84	CCL24	LUZP6
Chka	Gm40251	UST	HTATIP2	CCL25	LY6G6C
Tbc1d10c	Gjb3	HEG1	AGFG2	CCL26	LYPD6B
Pacs1	Phc2	CTSE	PRMT3	CCM2	MACF1
Sf3b2	Fam167b	MYOM3	SLC44A1	CCNA1	MACROD1
Ctsw	Ptp4a2	TBC1D10C	TNFSF15	CCNB1	MAD1L1
Vps51	Gm38599	MAP4K1	CCL27	CCNB2	MAGI2
Tm7sf2	Epb41	INF2	LMO2	CCNC	MAN1B1
Rcor2	Snhg3	TTC28	ELMO2	CCND1	MAP1LC3A
Ahnak	Sesn2	PLA2G6	ADAP1	CCND2	MAP3K10
Vps37c	Gm34296	CDH23	TDRD5	CCNE2	MAP3K13
Cd5	Gm12974	BCL9L	MAD1L1	CCNI	MAP3K6
Cd6	Ephb2	CEP170B	KCNJ16	CCNO	MAPK11
AW112010	Capzb	CNR2	GNA12	CCNT2	MAPKAPK2
Ms4a4b	Vps13d	RAB11FIP1	METTL9	CCNY	MAPT
Ms4a6c	Pik3cd	ANKRD45	EYA2	CCPG1	MARCKS
Oosp1	Park7	INPP5D	IGSF6	CCR4	MARK2
Gm31151	Tnfrsf9	GOLM1	NME1	CCR5	MAST4
Dtx4	Prdm16	NR2E3	UBA2	CCR7	MBD6
Tmc1	Cdk6	STARD13	KMT5A	CCRL2	MBP
1110059E24Rik	Gsap	PACS2	NCF1	CCT2	MCART2
Smarca2	Ccdc146	TBC1D14	TNRC6A	CCT3	MCF2L
Pdcd1lg2	LOC102635844	CNGB1	NUDT19	CCT8	MCM2
Sgms1	AI506816	TSPAN5	SNORD12	CD101	MCM3AP
Rnls	Bre	KLF2	B4GALT5	CD164	MCM7
Stambpl1	Ctbp1	VSIR	NLRP1	CD2	MCPH1
Acta2	Sh3bp2	PDE4A	SLC2A9	CD200	MDM1
Gm32143	Sorcs2	KIAA0232	SPNS3	CD200R1	ME3
Pik3ap1	Tbc1d14	TM7SF2	PKD1L1	CD247	MED13L
Ubtd1	Slc2a9	FNTB	SIGIRR	CD276	MED15
Avpi1	Sel1l3	CHURC1-FNTB	RNH1	CD28	MEG8
Gm34922	Rbpj	ERGIC1	GRB10	CD2BP2	MEGF6
Dnmbp	Tlr1	VPS51	MVB12B	CD34	MET
Fbxw4	Rhoh	EPS15L1	RSAD1	CD3D	MFHAS1
Kcnip2	Rbm47	TPST2	NFATC2	CD3E	MFSD4
Wbp1l	Atp8a1	FASLG	RASSF2	CD3EAP	MGAT4C
Cnnm2	Gm5108	UTRN	MEIS1	CD3G	MGAT5B
Nt5c2	Txk	RAB20	TSHZ2	CD44	MGC16142
Calhm2	Aasdh	CALR3	BCAS1	CD47	MGC26647
Obfc1	Gm36222	JAKMIP1	MNT	CD48	MGMT
Gm19557	Art3	GTPBP1	APLNR	CD5	MICALL2
Cfap43	Mrpl1	MFSD4A	COMMD1	CD52	MICB
Itprip	5430416N02Rik	FANCC	SKAP1	CD53	MIF4GD
Add3	Gm36619	HERC3	NPEPPS	CD58	MIR1180
Mirt1	Hsd17b11	ATG16L1	UBE2M	CD59	MIR1185-1
LOC73899	Gbp8	PTCH2	NPM1	CD6	MIR1185-2
Rbm20	Gbp9	CDKN2B	C5AR2	CD69	MIR1257
Gm30990	Gm32276	MED12L	BBC3	CD7	MIR126
Pdcd4	Hfm1	MPP4	MAP3K14	CD74	MIR1260
Vti1a	Gm33474	MAML1	ARHGAP27	CD8A	MIR1306
4930552P12Rik	Tgfbr3	SYT6	GAS7	CD8B	MIR1323
Tcf7l2	Crlf2	ITPR1	PLCB4	CD96	MIR134
Ablim1	Ttc28	GPR171	CNTRL	CD97	MIR145
B230217O12Rik	Fam222a	COX10	BTBD3	CDC14A	MIR183
Atrnl1	Gm34844	PHACTR2	PCSK2	CDC20B	MIR1976
Pcmtd1	1500011B03Rik	P2RY12	CTSZ	CDC23	MIR25
Ncoa2	Rnf10	DNM3	RPL7A	CDC25A	MIR346
Dst	Gcn1l1	NCOR2	SURF1	CDC25B	MIR382
Fam168b	Wsb2	IL20RB	PYGB	CDC27	MIR429
Zap70	Gm30604	HIPK1	RPL35	CDC37	MIR485
Tmem131	Camkk2	HOXC4	ZEB2	CDC37L1	MIR487B
Mgat4a	Rhof	RGMB	LYPD6B	CDC40	MIR515-1
Map4k4	AI480526	CBX7	ITGB6	CDC42BPB	MIR515-2
Nck2	Clip1	ALS2	NOP56	CDC42EP1	MIR539
Tmem194b	Kmt5a	MGAT3	SNORD57	CDC42EP3	MIR548F3
Inpp1	Gm38615	RASGRF2	IDH3B	CDC42SE1	MIR548H3
Ankrd44	Ncf1	PDE7A		CDC45L	MIR551A
4930444A19Rik	Ssc4d	EDEM1		CDC6	MIR593
Rftn2	Cux1	DGKD		CDC7	MIR634
Casp8	Agfg2	TNK2		CDCA7	MIR668
Trak2	Adap1	GRAP2		CDCA7L	MIR675
Mpp4	Mad1l1	TXLNB		CDH12	MIR874
Als2	Gna12	FAM83F		CDH17	MIR93
Abi2	Lnx2	DCLRE1B		CDH22	MIR938
Ctla4	Slc7a1	HECA		CDH23	MIR96
Ino80dos	B3glct	PPP2R5A		CDH8	MITF
Klf7	N4bp2l2	MAGI2		CDIPT	MLL2
Igfbp5	Ica1	RNF220		CDK11B	MLL3
Tns1	Zfp800	STAG1		CDK12	MLLT1
Stk16	Lncpint	NLK		CDK17	MLPH
A630095N17Rik	Akr1b7	MBNL1		CDK2	MLXIPL
Ptprn	Wdr91	SPACA6		CDK2AP2	MMACHC
Speg	Gimap8	IFNGR1		CDK5RAP2	MMEL1
Dock10	Gimap3	ATP5MGL		CDK7	MMP15
Mir8096	Osbpl3	ATP5MG		CDKAL1	MNT
Itm2c	Hibadh	MAP3K5		CDKN1B	MOG
Spata3	Gm33047	OSBPL11		CDKN2A	MORN1
Armc9	Creb5	SNX4		CDKN2C	MORN3
Gigyf2	Fam188b	ITPR3		CDKN3	MPP3
Inpp5d	LOC108169147	RAPGEF4		CDR2	MRAP
Atg16l1	Prdm5	SND1		CDX2	MRAS
Dgkd	Il12rb2	LGALS16		CDYL	MRGPRF
Gm28888	Rmnd5a	LGALS13		CDYL2	MRM1
Arl4c	Rnf181	LGALS14		CECR6	MRPS11
Ackr3	Rab11fip5	CDC42		CENPA	MRPS28
Lrrfip1	Gkn3	CD3G		CENPBD1	MRPS7
Ramp1	Rab43	ART4		CENPF	MRS2P2
Hdac4	Eefsec	AHI1		CENPK	MS4A6A
Pdcd1	Mgll	CD3D		CENPN	MTA1
D1Ertd622e	Slc41a3	MIR150		CENPQ	MTG1
Bcl2	Chchd4	LIME1		CENPT	MTHFD1L
Gli2	Tmem43	ZBTB46		CEP120	MTMR7
Ralb	Lsm3	SLC6A9		CEP135	MTPN
Ptpn4	Frmd4b	XRCC6		CEP192	MUC2
Mgat5	Foxp1	DESI1		CEP350	MUC21
Mapkapk2	Itpr1	KSR1		CEP57	MUC4
Rassf5	Pparg	PDLIM5		CEP63	MUC5B
Srgap2	Rpl32	OXCT1		CEP97	MUC6
Ctse	Wnt5b	MLLT10		CEPT1	MUC7
Mfsd4a	Gm40397	SMIM35		CETN3	MUPCDH
Pik3c2b	Ninj2	PPP2CB		CFC1	MXRA7
Gm32039	Bid	IDH2		CFC1B	MYADML2
Ppp1r12b	Mical3	RUNX2		CFH	MYBPC2
Nav1	Gm4651	TLE3		CFL1	MYH11
Tnni1	Clec4a2	ENPP1		CFLAR	MYH14
Kif21b	Clec4n	RSBN1L		CFLP1	MYH15
Kif14	Gapdh	SCARB1		CFTR	MYH3
Gm41958	Scnn1a	PDE6G		CHAC2	MYL2
Gm19705	Gm38906	GALM		CHAT	MYLK
Platr22	Clec1a	PTPN12		CHCHD1	MYLPF
Cdc73	Klrd1	EPS8		CHCHD2	MYO15A
B3galt2	Klrk1	PHF20		CHD1	MYO1D
Rgs1	Klra17	PACSIN3		CHD1L	MYO5C
Swt1	Klra4	EPB41L2		CHD4	MYOG
Lamc1	Klra1	LRIG2		CHD7	MYOM2
C230024C17Rik	Borcs5	SDF4		CHD8	MYST4
Gm41980	Dusp16	SLC16A1		CHD9	MYT1
LOC108167738	Gpr19	KYAT3		CHEK1	MYT1L
Soat1	2810454H06Rik	ARL4C		CHEK2	N6AMT2
Fam20b	Hebp1	TTLL13P		CHFR	NCK2
Tnr	Pde6h	FLT3LG		CHMP2B	NCKAP1L
4930523C07Rik	Rerg	HGS		CHMP5	NCKAP5L
Rabgap1l	Aebp2	DST		CHMP7	NCLN
Ankrd45	Gm7457	TGFB1I1		CHORDC1	NCOA5
Fasl	St8sia1	SLC15A4		CHRDL2	NCOR2
Dnm3	Gm32124	FAM189B		CHRM3	NCRNA00112
Atp1b1	LOC108168696	PIP4K2A		CHRNA6	NDOR1
Xcl1	Lrmp	ANP32D		CHRNA7	NDST1
Rcsd1	Itpr2	ANP32A		CHST1	NDUFS6
Cd247	Gm6313	PACSIN1		CHST10	NEDD4
Gm32999	Rps9	KCTD14		CHST11	NEDD9
Uck2	Epn1	DCTN6		CHST8	NEK6
Adamts4	Ube2m	WSCD2		CHST9	NEU4
Gm37065	Sepw1	PTPRF		CHSY1	NFASC
Slamf6	C5ar2	BRPF1		CHURC1	NFAT5
Cep170	Bbc3	LEPROTL1		CIAO1	NFATC1
Sdccag8	Hif3a	CEP164		CIITA	NFATC2
Hmga2-ps1	Sptbn4	SARAF		CISD1	NFIC
Psen2	Blvrb	NFIA		CISH	NFIX
Itpkb	Hnrnpl	MAP4		CIT	NFKBIL1
Gm39712	Ryr1	ANKS1A		CITED2	NIPA1
Gm38664	Sipa1l3	RAB11FIP4		CKAP2	NKAIN3
A430110L20Rik	Zbtb32	MFHAS1		CKAP2L	NKD2
Degs1	Uba2	SELPLG		CKAP5	NOTCH4
Disp1	Nudt19	TCP11		CKS1B	NPEPPS
2022-03-01	Cldnd2	RGS10		CLASP2	NPHP4
Gm34451	Nup62	IRF5		CLCA2	NR3C2
Ppp2r5a	Gm21948	EML4		CLCC1	NRP2
Gm31987	Prrg2	ABI2		CLCN3	NRXN1
Gm32128	Nosip	PLEKHA5		CLDN12	NT5C
Gm31406	Rpl13a	PIAS1		CLDND1	NTF3
Gm39747	Snord35a	ACKR3		CLDND2	NTM
Traf3ip3	Ftl1	CRLF3		CLEC14A	NTN1
Hsd11b1	Bax	PIK3C2B		CLEC2B	NTN5
Cd46	Sult2b1	SAMD11		CLEC2D	NUDT5
Fam107b	Gm31597	MAFG		CLEC4G	NUMBL
Sephs1	Ccdc114	SH3GLB1		CLEC4GP1	NXN
Camk1d	Htatip2	UBE2E1		CLIC4	OAF
Usp6nl	LOC108167428	CTLA4		CLIC5	OAS3
Gata3	Prmt3	CAPN11		CLINT1	OBSCN
Prkcq	Trpm1	TOP2B		CLIP3	OCIAD2
8030442B05Rik	Lrrk1	AAK1		CLK1	OLFML2B
Gm13293	Synm	AAGAB		CLK4	OPCML
Gm31990	Igf1r	SMAD3		CLN5	OPTN
Pfkfb3	Gm30149	SLC2A1		CLN8	OR10C1
Il2ra	Sv2b	MTA3		CLOCK	OR10K2
Rsu1	Akap13	C11orf49		CLP1	OR11A1
Cubn	Zfp710	TCF7		CLSTN1	OR14A16
Stam	Sema4b	FBXL8		CLSTN3	OR51A2
Mllt10	Zscan2	TNFSF10		CLTC	OR52H1
Pip4k2a	Gm36584	AHCYL2		CLU	OR6B3
Apbb1ip	1700010L04Rik	FAM168B		CLUAP1	OR8S1
Abi1	Sytl2	NTN1		CLVS2	OR8U8
Psd4	Gm15506	PIK3R5		CLYBL	ORAI2
Slc34a3	Arrb1	C1orf162		CMPK1	OSBPL5
Rnf224	Stard10	THADA		CMTM3	OSBPL7
Qsox2	Arap1	HSD11B1		CNBP	OSTalpha
Notch1	Olfr633	HP1BP3		CNIH3	OTOF
Vav2	Ubqln3	INPP5F		CNIH4	OTUD3
Ralgds	Gm4070	DYNC2LI1		CNNM4	OTUD7A
Rapgef1	Rpl27a	MCMBP		CNO	P2RX5
Ptpa	Ampd3	PPARD		CNOT4	P2RX7
Ptges	Lyve1	ACACB		CNOT6L	PACRG
Fnbp1	Dkk3	SH2D5		CNOT8	PACS2
Hmcn2	Arntl	ARNTL		CNPY1	PACSIN1
Abl1	Gm33721	LRRFIP1		CNPY2	PAG1
Qrfp	Sox6	MAP2K1		CNTFR	PALM
Nup214	Rps13	SRPK2		CNTNAP2	PALM3
Mir7674	Mettl9	FKBP8		CNTNAP5	PAOX
Fam78a	Igsf6	RGS19		COBL	PARD3
Prrc2b	Tnrc6a	RAMP1		COBLL1	PARD3B
Fam102a	Gm30928	CD46		COG1	PARK2
Ptrh1	Spns1	PPM1B		COG3	PARP16
Cfap157	Cln3	ATG7		COG4	PARVB
Garnl3	Gm39087	ATP1B1		COIL	PARVG
Mvb12b	Nupr1	LRRC25		COL11A2	PAX2
Ggta1	Coro1a	IL2RB		COL12A1	PBX2
Gm35260	Ino80e	PXK		COL14A1	PCDH7
Dennd1a	Hirip3	PDE4C		COL1A2	PCDH9
Gtdc1	Cd2bp2	RAC2		COL23A1	PCGF3
Neb	Gm31897	MAST3		COL24A1	PCID2
Arl5a	Hsd3b7	DENND2D		COL29A1	PCNT
Fmnl2	Ptpre	ZBTB7B		COL4A1	PCNXL2
Nr4a2	Cd163l1	BST1		COL4A2	PCOLCE
Tanc1	Olfr535	XCL2		COL4A3	PCSK6
Rbms1	Olfr536	XCL1		COL4A3BP	PDE10A
Tbr1	Gm39112	VGLL4		COL4A4	PDE3A
Dpp4	Sigirr	CEPT1		COL5A1	PDE6B
Stk39	Rnh1	GFM1		COL6A1	PDE6G
Cers6	Cttn	LXN		COMMD6	PDGFA
Mettl8	Cd209a	FAM222A		COMMD9	PDIA3
Itga6	Zfp958	BRSK1		COMP	PDIK1L
LOC108168830	Myom2	KCNA2		COPB1	PDLIM2
Rapgef4	Thsd1	BABAM1		COPG	PDXDC1
LOC108168769	Ikbkb	TMEM150B		COPS3	PDZD2
LOC108168771	Plekha2	RRAS2		COPS4	PDZK1IP1
Ccdc141	Gm30978	GLTP		COPS5	PDZRN3
Gm39866	Gtf2e2	KLHL18		COPS7A	PEAR1
Clp1	Rbpms	MCOLN3		COPS8	PEMT
Slc43a1	Primpol	MAPK14		COPZ1	PEX10
Agbl2	Casp3	JAK1		COQ5	PEX14
Spi1	Enpp6	UNC13A		CORO1B	PFKFB3
Pacsin3	Galnt7	PDE3B		CORO1C	PFKP
1110051M20Rik	Clcn3	RAB11A		CORO6	PGCP
Zfp408	2022-03-01	ACP5		COTL1	PHB2
Arhgap1	Psd3	SLA2		COX15	PHKB
Atg13	Gm32997	KCNN4		COX16	PHKG1
Mdk	Zfp869	ASIC3		COX17	PHLDB3
Gm39876	Ell	ANLN		COX4I1	PHRF1
Phf21a	Ocel1	TUSC3		COX4NB	PI15
Prdm11	Fam129c	CDK5		COX5B	PIAS4
LOC108168776	Zfp827	SPECC1L-ADORA2A		COX6A1	PIGG
4631405J19Rik	Smad1	SPECC1L		COX6B1	PIK3AP1
Gm13807	Gab1	SETD2		COX6B2	PIK3R1
Cd82	Il15	ZNF408		COX7A2L	PIK3R5
B230118H07Rik	Rnf150	SIPA1L3		CPD	PILRA
Rag2	Cacna1a	SNRPD3		CPE	PIP5K1C
Ldlrad3	Nkd1	LONP2		CPEB2	PISRT1
Trim44	Chd9	CRTC3		CPEB3	PITPNA
Cd44	Fto	ANKRD13A		CPEB4	PITPNM1
Abtb2	Gm28516	HDAC4		CPLX1	PITPNM2
LOC105244251	Adgrg1	TMCC1		CPLX2	PKDCC
Pax6	Ces2b	SIAH1		CPNE1	PKHD1
Slc12a6	Psmb10	GGT5		CPNE7	PKNOX2
Rasgrp1	Wwox	RCSD1		CPS1	PKP4
Gm13982	Gse1	CABIN1		CPSF7	PLA2G12B
Gm32137	Irf8	MYO1D		CPT1A	PLA2G3
Plcb2	Cdt1	IL6R		CPVL	PLA2G4C
Chp1	Aprt	NTF4		CPXM1	PLA2G4D
Bambi-ps1	Cbfa2t3	CHCHD3		CPZ	PLA2G7
AA467197	Rpl13	EXOC4		CR1	PLAT
Dut	Mir7079	ZSCAN2		CRCP	PLB1
Atp8b4	Abcb10	BBS9		CREB1	PLCH2
Hdc	Gm31718	PRKACB		CREB3L2	PLD2
Trpm7	LOC105243337	CD247		CREB5	PLEC1
Sppl2a	Casp12	PDLIM4		CREBL2	PLEKHA6
LOC108168790	Gm31751	ARHGAP1		CREG1	PLEKHG1
Astl	Mmp27	PCNT		CREM	PLIN1
Mrps5	Birc2	C6orf89		CRH	PLXNA1
Acoxl	Maml2	ZAP70		CRIPT	PLXNA2
Bcl2l11	Panx1	PDE4B		CRK	PLXNA4
Tmem87b	Ppan	ASH2L		CRLF1	PLXNB2
AI847159	Icam4	TAPT1		CRLS1	PMPCA
Gm39932	Ccdc151	TNIK		CRTAM	POLE
Lzts3	Prkcsh	MYO7A		CRTC2	PPAPDC3
Cdc25b	Dpy19l1	KCNU1		CRYGS	PPP1R10
Rassf2	Fli1	APBB1IP		CRYZ	PPP1R12C
Gm39939	Gramd1b	MLEC		CRYZL1	PRAGMIN
Slc23a2	Clmp	NBEAL2		CSDAP1	PRAM1
Cds2	Ubash3b	ATG13		CSDE1	PRDM16
1700026D11Rik	Sorl1	FASTK		CSF1	PRDM5
Tasp1	Thy1	TMEM131		CSGALNACT1	PRHOXNB
Mgme1	Gm39323	PCBP3		CSGALNACT2	PRICKLE2
Nkx2-2	Nlrx1	CCDC12		CSK	PRKAG3
Nkx2-2os	Tmprss4	FXYD4		CSMD1	PRKAR1B
Fkbp1a	Sik3	COL6A6		CSMD2	PRKCA
Fam110a	Kdelc2	TMEM217		CSMD3	PRKCB
Tbc1d20	Fbxo22	TBC1D22B		CSNK1A1	PRKCZ
Gm32057	Ppcdc	KLF7		CSNK1E	PRL
Cox4i2	Pml	SLC4A4		CSNK1G2	PRLR
Nol4l	Gm34105	TMEM140		CSNK1G3	PROM2
Cep250	Gm34828	PPP1R12B		CSNK2A1	PRPH2
Phf20	Anp32a	PADI2		CSNK2B	PRR18
Sla2	Rpl4	CCDC167		CST7	PRR22
Src	Snord16a	ADARB1		CSTB	PRR4
Ctnnbl1	Dennd4a	HERPUD2		CSTF1	PRR5L
Tgm2	Vwa9	CD7		CSTF2T	PRRT3
Ppp1r16b	Rab8b	ZFAND3		CSTF3	PSG4
Plcg1	Anxa2	ALS2CL		CTDSPL	PSMB5
Stk4	Myo1e	ZNF260		CTDSPL2	PSMD1
Eya2	Aqp9	STMP1		CTLA4	PTBP1
Zmynd8	Gm32511	MFAP2		CTNNA3	PTGIR
Prex1	4933433G15Rik	HSDL1		CTNNBL1	PTN
LOC108168816	Mapk6	COTL1		CTNND2	PTPN14
Adnp	Slc17a5	TRIP4		CTSO	PTPRE
Dpm1-adnp	Myo6	VPS26B		CTTNBP2	PTPRN2
Nfatc2	Gm27227	LRRC32		CTXN2	PTRF
Tshz2	Bcl2a1d	SRC		CUEDC2	PUM1
Cstf1	Plscr2	GSE1		CUGBP2	PUS10
Cass4	Slc9a9	PXN		CUL1	PWWP2B
Rtfdc1	LOC108167675	ABCG1		CUTC	QSOX2
Gcnt7	Zbtb38	PTPA		CUX1	RAB11FIP5
Rbm38	C430002N11Rik	C16orf74		CUX2	RAB40C
Pmepa1	Impdh2	ANKRD17		CWF19L1	RAD52
Vapb	Tdgf1	MDK		CWF19L2	RAD9A
Zfp831	Lrrfip2	UBASH3A		CXCR5	RAI1
LOC102633156	Arpp21	EPM2AIP1		CXCR6	RALGAPA1
Gm4724	Mir128-2	AGPAT3		CXCR7	RALGPS2
Gm11007	Ubp1	SLC37A1		CYB5B	RALY
LOC102639653	Fbxl2	GPR160		CYB5D1	RANBP17
0610010B08Rik	Rpl14	ZCCHC14		CYB5R4	RAP1GAP
Gm14434	Vipr1	ZBTB17		CYFIP1	RAPGEF4
Gm14308		STAC		CYFIP2	RASA3
Gm14403		TBCD		CYGB	RASGEF1C
Gm14412		CTNNBL1		CYHR1	RASGRP2
Taf4		PRDM2		CYP1B1	RASSF7
Mtg2		RAB8B		CYP26B1	RASSF8
Rbbp8nl		UVRAG		CYP26C1	RB1CC1
Zbtb46		NAV1		CYP27B1	RBP3
Lime1		PKNOX1		CYP2U1	RCN1
Rgs19		PHC3		CYP46A1	RCOR2
Tpd52		UCK2		CYP4V2	RCVRN
Impa1		TGM2		CYTH1	REEP1
Pde7a		PLEKHA4		CYTIP	RELB
Tbl1xr1		U2AF1		CYYR1	RELN
Tnfsf10		SLFN5		DAAM1	REM1
Tnik		PALM		DAB1	RERE
Gpr160		PTGES		DAB2	RFX2
Phc3		CBFA2T3		DACH1	RFX7
Pik3ca		SLFN12L		DAGLB	RGS12
Fxr1		SLFN12		DAPK3	RGS3
Dcun1d1		ANKRD11		DAPP1	RGS9
LOC102640520		BRD4		DAXX	RHBDL1
Gm20755		CLASP2		DAZAP2	RHCE
Gm36823		BCAT2		DAZL	RHCG
Jade1		TNNI1		DBC1	RIMBP2
Elf2		ABI1		DBF4B	RIMS2
Maml3		R3HDM4		DBP	RIOK1
Foxo1		ARID3A		DBX1	RNF123
Gm20750		PIK3CA		DCAF11	RNF130
Dclk1		MGAT4A		DCAF13	RNF141
Selt		VAV3		DCAF17	RNF165
Med12l		PGLYRP2		DCAF5	RNF17
Gpr171		SPIRE2		DCAF6	RNF175
P2ry12		PLEKHA7		DCAF7	RNF182
Mbnl1		NSF		DCAF8	RNF213
Gfm1		RAPGEF6		DCAKD	RNF214
Lxn		GALNT2		DCBLD1	RNF220
Ift80		CDC42SE2		DCC	RNF44
Rapgef2		CCR4		DCDC1	RNU5D
4921511C10Rik		LYRM7		DCLK1	RNU5E
Fam198b		DUT		DCP1B	ROBO3
Fhdc1		OSBPL10		DCPS	ROGDI
Gm40079		TLN2		DCTN2	RP1L1
Lrrc71		SUDS3		DCTN4	RPH3AL
Mef2d		RORC		DCUN1D1	RPL22L1
Sema4a		TBL1XR1		DCUN1D5	RPL23P8
Gm16069		PHF21A		DCXR	RPL26
Fam189b		VPS13C		DDI2	RPS18
Zbtb7b		WNT5B		DDRGK1	RPS6KA1
Il6ra		KANSL1		DDX1	RPS6KA2
Rorc		RORA		DDX10	RPS6KA5
Cdc42se1		RAD52		DDX17	RPTOR
Ctss		PDCD1		DDX28	RRBP1
Ecm1		TAOK3		DDX39	RREB1
Vps45		RBMS3		DDX42	RRP1B
Ankrd35		MYL4		DDX47	RTEL1
Cd160		SCAMP4		DDX5	RUFY1
Pdzk1		ADAT3		DDX50	RUNX1
Fam46c		S1PR1		DDX52	RUNX1T1
Cd101		PLCG1		DDX59	RUNX3
Cd2		ARHGEF1		DDX6	RUSC2
Gm32803		FAM234A		DDX60	RXRB
Casq2		JSRP1		DDX60L	RYR1
Syt6		ZSCAN20		DECR1	S100A13
Hipk1		LMNB2		DEGS1	SAMD14
LOC102637354		MICAL3		DEM1	SAMD4A
Dclre1b		AK2		DENND1B	SAPS1
Gm15471		GNG7		DENND2D	SCARNA12
Lrig2		PSD4		DEPDC6	SCGB1D4
Slc16a1		ITGA9		DERL2	SCN4A
Gm5547		KAZN		DET1	SCN4B
I830077J02Rik		ADAM10		DFFA	SCNN1A
Dennd2d		ATP8B4		DFNB31	SCRIB
Cept1		CCDC69		DGCR10	SCRN1
Kcna2		ZFR2		DGCR6	SCUBE1
Vav3		FNBP1		DGKA	SDK1
S1pr1		FBXL4		DGKH	SEC1
Cdc14a		TJP3		DGKZ	SEC13
Cnn3		PIP5K1C		DHDH	SEC24C
Abcd3		SHROOM3		DHFR	SEMA3A
Camk2d		RTKN		DHODH	SEMA6A
Elovl6		TMEM245		DHRS4L1	SERPINA1
Lef1		TBXA2R		DHRS7B	SERPINF2
Manba		ARAP2		DHTKD1	SETD1A
Ppp3ca		HDC		DHX15	SETD2
Tspan5		FBXW8		DHX29	SFI1
Pdlim5		PRDM11		DHX36	SFMBT2
Kyat3		MTHFD2		DHX38	SFRS16
Sh3glb1		HMCN2		DHX8	SFRS8
Mcoln3		VAMP8		DHX9	SFT2D1
Prkacb		MED13L		DIABLO	SGCG
Dnajb4		TBC1D1		DICER1	SH2D3C
St6galnac5		U2AF1L4		DIDO1	SH3BP2
Tox		HCFC2		DIO2	SH3BP5L
Chd7		ADAMTS4		DIP2A	SHANK2
LOC108168925		BACH2		DIP2B	SHANK3
Pdp1		KIF14		DIS3	SHB
Fbxl4		IGFLR1		DIXDC1	SHROOM3
Gm42261		KLF3		DKK1	SIGIRR
Gm42266		CSRNP1		DKK3	SIGMAR1
Bach2		MAP4K4		DLAT	SIPA1L3
Ankrd6		TACC2		DLEC1	SKI
Rragd		CCR8		DLEU2	SKIV2L
Ube2j1		FAM114A1		DLEU2L	SLC10A2
Zfp292		ZNF280D		DLG2	SLC12A7
Aptx		SCML4		DLG5	SLC13A3
Gm6297		GALNT10		DLGAP1	SLC16A3
Dnaja1		RBM19		DLGAP5	SLC1A3
B4galt1		ANKRD6		DLX1	SLC1A5
Gm34289		C1GALT1		DLX2	SLC22A10
Sit1		CCDC141		DLX5	SLC22A11
Shb		ENTPD3		DLX6	SLC22A12
Hemgn		RRAGD		DLX6AS	SLC22A18
Col15a1		CTNNB1		DMC1	SLC22A18AS
Gm34133		UBE2J1		DMRT3	SLC23A2
Gm42290		CD82		DMRTA2	SLC26A9
Tmem245		BCL2		DMXL1	SLC28A3
Gm35344		ABL1		DNAH11	SLC29A1
Gm35578		QRFP		DNAH12	SLC29A2
Wdr31		BMP2K		DNAH3	SLC29A4
Zfp618		LIMD2		DNAH6	SLC34A2
Ttc39b		TPCN1		DNAH7	SLC35B1
Gm42307		PATZ1		DNAJA1	SLC37A1
Cntln		IQCD		DNAJB12	SLC39A7
Cdkn2a		STRADA		DNAJB13	SLC43A2
Gm12610		RFC1		DNAJB6	SLC45A1
Cdkn2b		CCDC47		DNAJC1	SLC4A3
Nfia		PIK3IP1		DNAJC17	SLC5A7
Jak1		SEC22C		DNAJC19	SLC6A18
Pde4b		RAB27A		DNAJC2	SLC6A19
Tctex1d1		TRPM7		DNAJC24	SLC6A20
Gm12709		CHD7		DNAJC4	SLC6A9
Wdr78		OAS3		DNAL1	SLC7A1
Ssbp3		SMARCD2		DNER	SLC7A5
Hspb11		ZNF292		DNMT3A	SLC8A2
Slc1a7		LIMK2		DNTTIP1	SLC9A3
Osbpl9		NUP214		DNTTIP2	SLC9A3R2
Gm32581		FAM214A		DOCK1	SLCO4A1
Gm40225		POU2F2		DOCK10	SLIT3
Lrrc41		BCAS3		DOCK2	SLMO1
Ptch2		SPPL2A		DOCK4	SMAD6
Rnf220		SNRK		DOCK5	SMAD9
Slc6a9		FAM78A		DOCK7	SMARCA4
Ptprf		DVL2		DOCK8	SMG6
Gm40235		ANO10		DOCK9	SMOC1
Slc2a1		N4BP2		DOHH	SMOC2
Zscan20		STK4		DOK2	SMOX
Tlr12		DEDD2		DOK5	SMUG1
Ak2		ICAM2		DOT1L	SMYD3
Lck		PTPN11		DPAGT1	SND1
Mir8119		APTX		DPF1	SNED1
Dcdc2b		TMOD3		DPF3	SNIP1
Ccdc28b		TEX2		DPH3	SNORA80
Gm34305		RBM47		DPM1	SNORD103A
Gm12963		B4GALT1		DPP10	SNORD48
Col16a1		MED13		DPP4	SNTG1
Pum1		NCK2		DPY30	SNTG2
Eya3		FYCO1		DPYSL3	SNX5
Gm26615		IGFBP5		DRAM2	SNX6
Wasf2		FAM53B		DRAP1	SOAT2
Wdtc1		PRRC2B		DSC3	SORCS2
Zdhhc18		CXCR6		DSEL	SORL1
Arid1a		PDP1		DST	SOX18
Rps6ka1		CCDC82		DTD1	SP2
Cd52		RAG2		DTHD1	SPAG11B
Ubxn11		TNS1		DTL	SPATA2
Extl1		ASTL		DTNA	SPATA22
Pafah2		RELT		DTNB	SPDYE8P
Man1c1		TRIM37		DTNBP1	SPG20
Ldlrap1		PPM1E		DTX3L	SPIRE1
Runx3		CTBP2		DUS2L	SPPL2B
Rcan3		CDC73		DUSP1	SRD5A2
Mir700		B3GALT2		DUSP10	SRGAP3
Myom3		LDLRAD3		DUSP11	SSFA2
Cnr2		TRIM44		DUSP19	SSH1
LOC108168959		PITPNC1		DUSP7	ST14
Cdc42		BEND4		DUT	ST3GAL1
Hp1bp3		TGFBR2		DVL2	ST3GAL4
Sh2d5		SLC44A2		DYNC1H1	ST7
Padi2		RGS1		DYNC1I1	STAMBPL1
Gm13031		MRPS5		DYNC1I2	STAR
Mfap2		TBC1D10A		DYNC2H1	STK19
Zbtb17		ILF3		DYNLL1	STK32C
Kazn		OSM		DYNLL2	STK39
Prdm2		HORMAD2		DYNLRB1	STRA6
Mthfr		ZNF512		DYRK2	STX1A
Gm572		DNM2		DYRK3	STX8
Pik3cd		HVCN1		DZIP3	SULT2B1
Spsb1		HELZ		E2F1	SULT4A1
H6pd		TCTN1		E2F2	SUMO1P1
Rere		ACOXL		E2F3	SUOX
Gm36600		SIT1		E2F6	SURF4
Acot7		STARD10		E2F8	SUSD2
Nphp4		PRKCA		EAF1	SVIL
Ski		LIMK1		EAPP	SYCE1
Sdf4		BCL2L11		EBF2	SYNGAP1
Samd11		RNF43		EBF3	SYNJ2BP
Tmbim7		PPP1CB		ECD	SYNPO
Ankib1		DOCK1		ECE1	TAF4
Slc25a40		STX1A		ECE2	TANC1
Abcb1b		DCUN1D3		EDC4	TAS1R2
Tmem243		TMEM87B		EDEM1	TAS2R16
Magi2		CD44		EDEM2	TAS2R5
Rsbn1l		SHB		EDEM3	TBC1D15
Ptpn12		HIP1		EDIL3	TBC1D16
Srpk2		POR		EDNRA	TBCD
Cdk5		GNA13		EDNRB	TBKBP1
Asic3		HEMGN		EED	TBXAS1
Fastk		SSC4D		EEF1B2	TCEA2
Zfp512		SLC16A6		EEF2	TCERG1L
AI839979		DTX2		EEF2K	TCF23
Bre		ARSG		EFCAB2	TCF25
Ppp1cb		PTPRE		EFCAB4B	TCHP
Fam193a		COL15A1		EFCAB5	TCL1B
Add1		STK16		EFCAB7	TCL6
Rgs12		VEZF1		EFNA1	TDRD9
Tbc1d14		CUEDC1		EFNA3	TECR
D5Ertd579e		ORAI2		EFNA5	TET3
Jakmip1		PTPRN		EFR3A	TEX101
Bst1		CUX1		EFTUD1	TEX14
Tapt1		WIPI1		EGLN1	TEX264
Arap2		MRPS23		EGR2	TFDP1
Tbc1d1		GAS2L1		EGR3	TGFA
Gm3716		SPEG		EGR4	TGFBI
Klf3		MSI2		EHBP1	THOP1
Gm31684		LRCH4		EHD1	THRB
Fam114a1		ABTB2		EHD4	THSD4
Gm32374		SLAMF6		EHF	TIFAB
Rfc1		C17orf67		EHMT2	TIMP2
N4bp2		DISP1		EI24	TK1
LOC102635521		MBLAC1		EID1	TM9SF4
Rbm47		KREMEN1		EID2	TMC3
Bend4		ZNRF3		EID3	TMCO3
Commd8		CLPB		EIF1AD	TMEM108
Cnga1		SLC34A3		EIF2A	TMEM132D
Txk		DNAAF5		EIF2AK4	TMEM144
Tec		RNF224		EIF2B5	TMEM175
Fryl		MMD		EIF2C2	TMEM181
Scfd2		EEF2K		EIF2C4	TMEM184A
Slc4a4		C7orf50		EIF2S1	TMEM62
Ankrd17		GPR146		EIF2S2	TMEM79
Shroom3		SOAT1		EIF3A	TMEM86B
Gm33370		SPATA3		EIF3E	TMEM89
Gm8013		ARMC9		EIF3G	TNFRSF10A
Bmp2k		INPP5A		EIF3H	TNFRSF19
Cops4		CARD11		EIF4E2	TNFRSF9
Gm30443		FOXK1		EIF4E3	TNNI3
Aff1		EYA2		EIF4EBP3	TNNT3
Klhl8		TRAF3IP3		EIF4G3	TNP1
Gbp4		MMD2		EIF5A	TNPO1
Lrrc8d		FAM102A		EIF5B	TNRC18
Tgfbr3		SWT1		ELAC2	TNS3
A830010M20Rik		CPSF4L		ELF1	TNXB
4930428O21Rik		CDK2AP1		ELFN2	TOLLIP
Fam69a		ZMYND8		ELL2	TOX3
Ccdc18		KIF21B		ELMO1	TP53RK
A630023P12Rik		LZTS3		ELMOD1	TP73
Ttc28		LSM14A		ELOF1	TPO
Tpst2		SCIMP		ELOVL5	TPSD1
Wscd2		CAMK2B		ELOVL6	TRAK1
Selplg		PREX1		ELP4	TRAPPC9
Acacb		COPS4		EMR2	TRIM15
Gm13790		RAB37		EMR3	TRIM27
Fam222a		NUDCD3		EMX1	TRIM29
Gm34844		SLC9A3R1		EMX2	TRIM39
Gltp		GTF2IRD1		EMX2OS	TRIM40
Ankrd13a		PTRH1		EN1	TRIM60
Oasl2		CFAP157		EN2	TRIM71
Mlec		SLC16A5		ENC1	TRIML2
Pxn		PAX6		ENO2	TRIO
Suds3		ANKRD27		ENOX1	TRMT1
Taok3		ATP10A		ENPEP	TRPA1
Tesc		CCM2		ENPP2	TRPV1
Fbxw8		CDC25B		ENPP4	TRRAP
Med13l		GARNL3		ENSA	TSGA10IP
Rbm19		ADNP		ENTPD4	TSKU
Gm10390		TFR2		ENY2	TSPAN10
Tpcn1		NSMCE1		EOMES	TSPAN17
Iqcd		URI1		EP300	TSPAN4
Oas3		KNTC1		EP400	TSSC1
Ptpn11		DENR		EPB41L3	TTC12
Ccdc63		VPS37B		EPB41L5	TTC38
Hvcn1		IRF7		EPCAM	TTC7B
Tctn1		DAGLB		EPHB2	TTLL10
Pptc7		MVB12B		EPN1	TTLL8
P2rx7		NFATC2		EPRS	TTYH3
Rnf34		MAFK		EPSTI1	TUBGCP6
Kdm2b		ACSF2		ERAP2	TULP4
Gm33118		IFITM10		ERBB2	TXNDC11
Mlxip		CLP1		ERBB3	TXNDC6
Kntc1		LSP1		ERBB4	TYSND1
Denr		RASSF2		ERCC1	UBAC2
Vps37b		SLC23A2		ERCC2	UBASH3B
Gm34086		SLC43A1		ERCC4	UBD
Pitpnm2		CDS2		ERCC8	UBE2E1
Pitpnm2os1		TSHZ2		ERGIC2	UBE2I
Cdk2ap1		SPRED2		ERH	UBTD1
Atp6v0a2		SLC12A6		ERI3	UBXN11
Ncor2		FAM117A		ERLEC1	UBXN6
Scarb1		PELI1		ERMAP	UGT1A10
Slc15a4		CSTF1		ERMP1	UGT1A3
Gtf2ird1		ABI3		ERO1LB	UGT1A4
Limk1		GNGT2		ERRFI1	UGT1A5
Gm10369		CASS4		ESPL1	UGT1A6
Stx1a		SMG6		ESPNP	UGT1A7
Hip1		GCNT7		ESR1	UGT1A8
Por		CCNE1		ESRRG	UGT1A9
Ssc4d		C19orf12		ETAA1	UGT2B15
Dtx2		HOXB3		ETFB	UGT2B17
Orai2		TBKBP1		ETFDH	ULK1
Cux1		RBM38		ETNK2	UNC13A
Tfr2		SOCS7		ETS1	UNC5A
Lrch4		PMEPA1		ETS2	UNC5B
Gm20605		VAPB		ETV3	UNC84A
Gm36403		PLEKHM1		ETV4	UOX
Mblac1		IKZF1		ETV5	UPK1A
Dnaaf5		QSOX2		ETV6	UPK3B
3110082I17Rik		TASP1		ETV7	UPP1
Gpr146		NOTCH1		EVC	URB1
D830046C22Rik		MGME1		EVC2	USHBP1
Mafk		RASGRP1		EVI2A	USP1
Card11		NKX2-2		EVI2B	USP3
Foxk1		DENND1A		EVX2	USP39
Mmd2		FKBP1C		EXO1	USP43
Gm38734		FKBP1A		EXOC1	USP5
Daglb		CHP1		EXOC4	VAC14
Lmtk2		GTDC1		EXOC6	VANGL2
Bri3		NEB		EXOC6B	VARS
Baiap2l1		ARL5A		EXOC8	VARS2
Gm15708		FMNL2		EXOG	VASN
Smurf1		NR4A2		EXOSC10	VAV2
Usp12		TANC1		EXOSC8	VGLL4
Pan3		RBMS1		EXT1	VIPR1
LOC108169085		TBR1		EXT2	VPS18
8430423G03Rik		DPP4		EYA2	VPS26B
Gm15411		C15orf48		EYA4	VPS41
5930430L01Rik		PLCB2		EZR	VSTM2L
Alox5ap		PPP1R16B		F11R	VWA2
Fry		CEP250		F2R	VWA5A
Stard13				F7	WASF3
C1galt1				FABP3	WDR25
Mdfic				FADS6	WDR27
St7				FAIM3	WDR33
Fam3c				FAM103A1	WDR65
Snd1				FAM104A	WDR88
Irf5				FAM108A1	WDR90
Ahcyl2				FAM115A	WDR92
Lncpint				FAM117A	WHSC1L1
Chchd3				FAM122A	WIPF3
Exoc4				FAM124A	WIPI2
Gm13855				FAM124B	WNT7A
Tmem140				FAM126A	WSB1
1810058I24Rik				FAM13A	WSCD2
Slc37a3				FAM149A	WWC1
Gm5111				FAM149B1	WWOX
Gimap9				FAM154B	XCR1
LOC108169139				FAM160A2	XYLT1
Gimap4				FAM160B1	ZADH2
Gimap6				FAM161A	ZBTB12
Gimap7				FAM167A	ZBTB16
Igf2bp3				FAM167B	ZBTB22
LOC102642435				FAM168A	ZBTB38
Nfe2l3				FAM171A2	ZBTB47
Skap2				FAM177A1	ZBTB7A
Hibadh				FAM184A	ZBTB9
Znrf2				FAM189A1	ZC3H3
Ggct				FAM18B2	ZC3HC1
Nt5c3				FAM190B	ZCCHC14
Ppm1k				FAM192A	ZFHX3
Herc3				FAM194A	ZFHX4
Gm38828				FAM198B	ZFPM1
Cd8b1				FAM19A2	ZFPM2
Vamp8				FAM20A	ZFR2
Kcmf1				FAM20B	ZFYVE21
M1ap				FAM32A	ZFYVE28
Gm32644				FAM36A	ZGLP1
Rtkn				FAM40B	ZHX2
Mthfd2				FAM43A	ZMAT4
Tet3				FAM45A	ZMIZ1
Aak1				FAM45B	ZMYND17
Mgll				FAM46C	ZNF26
Chchd6				FAM47E	ZNF267
Slc6a6				FAM49B	ZNF282
Lrig1				FAM50B	ZNF354A
Frmd4b				FAM55C	ZNF358
Foxp1				FAM59B	ZNF362
Itpr1				FAM5B	ZNF414
Edem1				FAM5C	ZNF469
Brpf1				FAM63A	ZNF479
Atg7				FAM65B	ZNF496
Vgll4				FAM69B	ZNF509
Tmcc1				FAM71B	ZNF517
LOC108169163				FAM71E2	ZNF592
Fxyd4				FAM73B	ZNF609
Wnt5b				FAM76B	ZNF642
Rad52				FAM81A	ZNF681
Mical3				FAM8A1	ZNF713
Slc2a3				FAM91A1	ZNF750
Foxj2				FANCC	ZNF771
Ptpn6				FANCF	ZNF775
Lag3				FANCL	ZNF778
Vamp1				FANCM	ZNF804B
Tnfrsf1a				FANK1
Cracr2a				FARSA
Tspan9				FARSB
Tead4				FASTK
Tulp3				FAT1
BC035044				FBLN5
Clec2i				FBLN7
4922502D21Rik				FBRSL1
Etv6				FBXL18
Mansc1				FBXL22
LOC108169174				FBXL4
Art4				FBXL6
Eps8				FBXL7
Plekha5				FBXO10
Gm30215				FBXO16
St8sia1				FBXO21
C2cd5				FBXO22
Gm31169				FBXO25
Etnk1				FBXO28
Casc1				FBXO8
Rep15				FBXW11
Klhl42				FBXW7
Mboat7				FCF1
Brsk1				FCHO1
Tmem150b				FDFT1
Sae1				FDPS
Ppp1r37				FDX1
Kcnn4				FDXR
Gm4598				FECH
Arhgef1				FER
Pou2f2				FERMT3
D930028M14Rik				FEV
Dedd2				FEZ2
Bckdha				FEZF1
Axl				FEZF2
Pld3				FGF14
Akt2				FGF19
Dyrk1b				FGF2
Pak4				FGF9
Mir7049				FGFBP2
Lgals7				FGFBP3
Map4k1				FGFR1OP2
Sipa1l3				FGFR4
Zfp260				FGFRL1
U2af1l4				FGGY
Igflr1				FGR
Gm42377				FH
Fxyd5				FHIT
Gm38984				FHOD3
Mir7050				FIG4
Gm10640				FILIP1
Lsm14a				FKBP3
Ankrd27				FKBP5
Uri1				FKBP7
Ccne1				FKBPL
1600014C10Rik				FLCN
Mir150				FLI1
Flt3l				FLJ10661
Ntf5				FLJ13197
Plekha4				FLJ14107
0610005C13Rik				FLJ23834
Bcat2				FLJ31306
Atp10a				FLJ32063
Klf13				FLJ35390
LOC108167433				FLJ35776
Trpm1				FLJ36031
Apba2				FLJ37453
Gm16157				FLJ39739
Fam169b				FLJ40852
Gm30149				FLJ42393
Akap13				FLJ42709
Klhl25				FLJ42875
Abhd2				FLJ43390
Idh2				FLJ43663
Ttll13				FLJ45244
Crtc3				FLJ45983
Zscan2				FLNB
Tm6sf1				FLT4
Il16				FLYWCH2
Abhd17c				FMNL1
Gm26708				FMNL2
Gm39044				FMO4
Tmem135				FN1
Sytl2				FNBP1
Kctd14				FNDC3B
Myo7a				FNIP2
Lrrc32				FNTB
Gm15506				FOLH1
Uvrag				FOXA2
Relt				FOXA3
Stard10				FOXB1
Art2b				FOXF2
LOC108167451				FOXG1
Clpb				FOXI3
Trim30c				FOXJ1
Dennd5a				FOXJ2
Arntl				FOXK1
Rras2				FOXL2
4933406I18Rik				FOXM1
Pde3b				FOXN2
Plekha7				FOXN3
2610020H08Rik				FOXO1
Dcun1d3				FOXO3
BC030336				FOXP1
Eef2k				FOXP4
Nsmce1				FOXRED2
Sbk1				FRAS1
Gm30928				FRAT1
Lat				FREM2
Sh2b1				FREQ
2022-09-01				FRMD4A
Tgfb1i1				FRMD5
Rgs10				FRRS1
Inpp5f				FSD1
Mcmbp				FST
Tacc2				FTSJD1
Fam53b				FUBP1
Ctbp2				FUS
Dock1				FUT10
Ptpre				FXYD1
Inpp5a				FXYD5
Irf7				FXYD6
Ifitm10				FYB
Lsp1				FYCO1
Gm30369				FYN
A430078G23Rik				FZD10
Rab20				FZD4
Carkd				FZD6
Gm5907				G2E3
LOC105243127				GAB1
Arhgef10				GABARAPL1
Mcph1				GABARAPL2
Angpt2				GABBR1
LOC108167527				GABPA
Tacc1				GABPB2
Gm39145				GABRA1
Whsc1l1				GABRA2
Ash2l				GABRB1
Kcnu1				GABRB2
Rab11fip1				GAD1
Ppp2cb				GAD2
Dctn6				GADD45GIP1
Leprotl1				GAL3ST4
Saraf				GALK2
Mir6395				GALM
Gm29243				GALNT2
Gm16793				GALNTL4
Mfhas1				GAN
D8Ertd82e				GANAB
Tusc3				GANC
Irf2				GAR1
5033428I22Rik				GARNL3
Galnt7				GAS1
Sh3rf1				GAS2
LOC102638389				GAS5
Palld				GAS7
Gatad2a				GATA3
Fkbp8				GATAD2A
Lrrc25				GATAD2B
Pde4c				GATS
Mast3				GBA
Babam1				GBA2
Unc13a				GBAP1
Klf2				GBP1
Eps15l1				GCET2
LOC108167537				GCG
Calr3				GCLM
Smad1				GCSH
Inpp4b				GDAP2
Tecr				GDF10
LOC108167541				GDF6
Adgre5				GDF7
Podnl1				GDPD1
Lyl1				GEFT
Nfix				GFI1
G430095P16Rik				GFM1
Syce2				GFOD2
Mylk3				GFRA3
Lonp2				GGA2
Siah1a				GGTA1
Papd5				GHITM
Adcy7				GIMAP1
Gm3134				GIMAP2
Chd9				GIMAP4
Rbl2				GIMAP5
Crnde				GIMAP7
Gnao1				GIMAP8
Nup93				GINS1
Adgrg1				GIPR
Cngb1				GJA1
Fbxl8				GJA3
Ctcf				GJB2
Gm5914				GLB1L2
LOC108167549				GLB1L3
Ranbp10				GLE1
Sntb2				GLI3
Wwp2				GLIPR1L1
Zfhx3				GLIPR1L2
Zfp821				GLOD4
Cog4				GLRB
Znrf1				GLRX
Wwox				GLRX5
Mbtps1				GLT8D2
Hsdl1				GLTPD1
Cotl1				GLTSCR2
Gse1				GLUL
Emc8-1190005i06rik				GM2A
1190005I06Rik				GML
Zcchc14				GMNN
Gm34168				GNA12
Cbfa2t3				GNA13
Ankrd11				GNA14
Gm39272				GNAI2
Spire2				GNB2
Galnt2				GNB2L1
Ttc13				GNE
Gm31546				GNG12
Gm31718				GNG4
Ccdc82				GNG5
Sesn3				GNGT2
Izumo1r				GNL1
Pde4a				GNL3
Slc44a2				GNPTAB
Ilf3				GOLGA3
Dnm2				GOLIM4
Gm39306				GOLPH3L
Acp5				GON4L
Anln				GOPC
Bbs9				GP5
Herpud2				GPATCH2
Vps26b				GPATCH3
Fli1				GPATCH4
Ets1				GPBP1L1
Gm3331				GPC2
Gm27162				GPC5
Gm27166				GPC6
4930581F22Rik				GPER
Cdon				GPHN
Gramd1b				GPI
Ubash3b				GPN1
Sorl1				GPN3
Grik4				GPR108
D630033O11Rik				GPR113
Gm39323				GPR114
Thy1				GPR128
Usp2				GPR133
Cbl				GPR149
Bcl9l				GPR158
Atp5l				GPR171
Cd3d				GPR172A
Cd3g				GPR177
BC049352				GPR19
Cep164				GPR39
Nnmt				GPR68
Btg4				GPR84
Pou2af1				GPR85
Arhgap20				GPR98
Arhgap20os				GPRC5B
Acat1				GPSM3
Slc35f2				GPX5
Pstpip1				GPX7
Hmg20a				GPX8
Csk				GRAMD1C
Arid3b				GRAP2
Cyp11a1				GRB2
Nr2e3				GRHL3
Gm39348				GRIA2
Gm33699				GRIA4
LOC108167657				GRID1
Gm34004				GRID2
Gm33914				GRID2IP
Tle3				GRIK2
Anp32a				GRIK3
Pias1				GRIK4
Aagab				GRIN1
Smad3				GRK6
Gm35941				GRM8
Map2k1				GRPEL2
Rab11a				GRSF1
Trip4				GRWD1
Gm30314				GSK3B
Rab8b				GSR
Gm40528				GSTA4
Tln2				GSTCD
Vps13c				GSTM4
Rora				GSTO1
Adam10				GSX2
Zfp280d				GTDC1
Dyx1c1				GTF2A1
Rab27a				GTF2A2
Fam214a				GTF2B
Tmod3				GTF2E1
Elovl5				GTF2H5
C920006O11Rik				GTF2I
Senp6				GTF3C5
Myo6				GTF3C6
Gm2065				GTPBP1
Hmgn3				GTPBP10
Ube2cbp				GTPBP4
Morf4l1				GUCY1A3
Tbc1d2b				GUK1
1190002N15Rik				GUSBL2
Slc9a9				GXYLT2
Gk5				GYPC
Gm39409				GZMA
Gm40550				H2AFY2
Zbtb38				H2AFZ
Il20rb				H3F3A
Stag1				H3F3B
5830418P13Rik				H6PD
Col6a6				HAAO
Wdr82				HACE1
Dusp7				HADH
Mapkapk3				HAND2
Cacna2d2				HAPLN1
Gnai2				HAPLN2
Mst1r				HARBI1
Camkv				HAUS4
Bsn				HBD
Qrich1				HBP1
Map4				HBS1L
Klhl18				HCCA2
Setd2				HCFC2
Nbeal2				HCLS1
Ccdc12				HCN1
Als2cl				HCN2
Gm590				HCRTR1
Epm2aip1				HCST
Stac				HDAC1
Clasp2				HDAC2
Ccr4				HDAC4
Osbpl10				HDGF2
Gm26962				HDHD2
Tgfbr2				HDLBP
Gm4668				HEATR5B
Rbms3				HECA
Itga9				HECW2
Csrnp1				HELB
Gm33800				HELLS
Ccr8				HELQ
Entpd3				HELT
Gm34425				HELZ
Ctnnb1				HERC3
Sec22c				HERC4
Snrk				HERPUD2
Ano10				HES4
Fyco1				HES7
Cxcr6				HEXA
				HEY1
				HFE
				HFM1
				HHIP
				HHLA3
				HIAT1
				HIATL2
				HIBADH
				HIF3A
				HIGD1A
				HINT1
				HINT3
				HIP1
				HIP1R
				HIPK1
				HIPK2
				HIPK3
				HIST1H1D
				HIST1H1E
				HIST1H2AB
				HIST1H2AC
				HIST1H2AE
				HIST1H2AG
				HIST1H2AH
				HIST1H2AI
				HIST1H2AJ
				HIST1H2AK
				HIST1H2AL
				HIST1H2AM
				HIST1H2BB
				HIST1H2BC
				HIST1H2BD
				HIST1H2BE
				HIST1H2BG
				HIST1H2BH
				HIST1H2BI
				HIST1H2BJ
				HIST1H2BK
				HIST1H2BL
				HIST1H2BM
				HIST1H2BN
				HIST1H2BO
				HIST1H3B
				HIST1H3C
				HIST1H3D
				HIST1H3E
				HIST1H3F
				HIST1H3G
				HIST1H3I
				HIST1H4A
				HIST1H4D
				HIST1H4E
				HIST1H4F
				HIST1H4L
				HIST2H2AA3
				HIST2H2AA4
				HIST2H2AC
				HIST2H2BE
				HIST2H2BF
				HIVEP1
				HIVEP2
				HIVEP3
				HK1
				HK2
				HK3
				HLA-B
				HLA-DPB2
				HLA-DRB1
				HLA-E
				HLF
				HLTF
				HM13
				HMBOX1
				HMGA2
				HMGB3L1
				HMGN3
				HMGN4
				HMGXB4
				HMHA1
				HMMR
				HMOX2
				HMX2
				HN1L
				HNF1A
				HNRNPA1
				HNRNPD
				HNRNPF
				HNRNPH3
				HNRNPK
				HNRNPL
				HNRNPR
				HNRNPU
				HNRNPUL1
				HNRNPUL2
				HNRPA1L-2
				HNRPLL
				HOMEZ
				HOTAIR
				HOXA10
				HOXA11AS
				HOXA7
				HOXB4
				HOXB5
				HOXB6
				HOXB7
				HOXC4
				HOXC5
				HOXC6
				HOXC8
				HOXC9
				HOXD1
				HOXD9
				HP1BP3
				HPCAL1
				HPN
				HPS3
				HRASLS5
				HRK
				HRNBP3
				HS2ST1
				HS3ST3B1
				HS3ST4
				HSCB
				HSD11B1L
				HSD17B14
				HSDL1
				HSP90AA1
				HSP90AB1
				HSP90B1
				HSPA13
				HSPA1B
				HSPA8
				HSPB1
				HSPB11
				HSPBAP1
				HSPC072
				HSPC157
				HSPD1
				HSPE1
				HSPH1
				HTR2A
				HVCN1
				HYAL2
				HYI
				ICA1L
				ICAM4
				ICK
				ICOS
				ID2
				ID4
				IDH3B
				IDO2
				IER2
				IFI35
				IFI6
				IFIH1
				IFIT1
				IFIT2
				IFITM1
				IFITM3
				IFNAR2
				IFT122
				IFT57
				IFT80
				IGDCC4
				IGF1
				IGF1R
				IGF2BP1
				IGF2BP3
				IGFBP3
				IGFBP5
				IGFBP7
				IGSF21
				IGSF6
				IKBKAP
				IKBKE
				IKZF1
				IKZF2
				IL12B
				IL12RB2
				IL16
				IL17RD
				IL17RE
				IL18BP
[truncated: 2,783 more rows]

## Sheet: S2
Data S2: Concordantly hypermethylated genes in both species - stringent cutoff. Supervised analysis (t-test: σ/σmax > 0.4, q < 1e-5) of SMARCB1-negative PTCLs and CD3-positive T cells in mouse and human samples was performed using the OMICS Explorer 3.6. Murine hyper- and hypomethylated genes were lift-overed to human genes using Biomart and then overlapped with resulting genes from the same comp…
Supervised s0.4 q 1e-5
Maus				Human		Overlap Hyper n=28	Overlap Hypo n=1
Mouse genes		Human orthologes		hyper in PTCL	hypo in PTCL
hyper in PTCL	hypo in PTCL	hyper in PTCL	hypo in PTCL
Pcmt1	Zc3h12d	CSNK1G3	MEGF10	ABCG1	ADARB2	PPP2R5C	ADARB2
Ust	Cited2	GRAMD2B	AKAP6	ACO1	ADCY3	ETS1
LOC102633239	Nhsl1	ALDH7A1	NDST1	ACSF3	AFAP1	FYN
Utrn	Pde7b	HEATR5A	DOCK8	ACSL5	AGBL2	ARHGAP26
Phactr2	Ptprk	NDUFB4	INO80C	ADAR	AHRR	PIK3CD
Txlnb	Zufsp	PPP2R5C	FHOD3	ADHFE1	ANKS1A	FOXN3
Gm20139	Gstt1	GSK3B	ZBTB20	AFMID	ARHGAP23	ITPKB
Ifngr1	Itgb2	AREL1	BATF	AKIRIN2	ATP6V1C2	VPS13B
Enpp1	Slc41a2	TIAM1	IL12RB2	ALG3	ATXN1	VAMP1
Epb41l2	Hsp90b1	SF3B2	SLC25A46	ANAPC7	B3GAT1	DOCK2
Fyn	Gm40733	COPZ1	RAB43	ANKH	BRSK2	USP12
Gm31992	Gnptab	CTCF	PTPRK	ANKRD11	C10orf90	ANKRD44
Cd164	Gm33782	NEDD9	CDK6	ANKRD13C	C12orf60	CYTH1
Cep57l1	Gm29916	TIGIT	IL15	ANKRD44	C12orf69	APOL1
Sesn1	Ptprr	CDC14A	NDUFS6	AP1B1	C14orf139	QRICH1
Ostm1	Mars	TCF20	HSP90B1	APOL1	C20orf135	PCMT1
Prdm1	Pkd1l1	RICTOR	CAP2	APPL1	C20orf20	TTC28
Prep	Gm12066	WDR82	SLC17A5	ARGLU1	C3orf26	CDH23
Man1a	Gps2	PPTC7	EHBP1L1	ARHGAP26	C7orf46	CTLA4
Micu1	Nlrp1b	RPA1	GNPTAB	ARMC9	CASQ1	RRAS2
Cdh23	Mnt	SPATA13	GTSE1	ARSJ	CMIP	HDAC4
Vsir	Tlcd1	LCK	THAP7	ATAD1	CORO7	FASTK
Arid5b	Vmp1	ELOVL5	SLC6A19	ATF7IP	CRX	ABCG1
Specc1l	Mir21a	SDCCAG8	NEDD4L	ATG7	DAZAP1	ANKRD11
Snrpd3	Rnf43	DUSP7	OR4X2	ATXN7	DMWD	MICAL3
Ggt5	Arhgap27	RFTN1	TG	ATXN7L1	DOT1L	BCL2
Pcnt	Alyref	INPP4B	ALCAM	AURKA	E2F1	CSTF1
Palm	Anapc11	PLCL2	SLA	AZIN1	ECHDC1	IKZF1
R3hdm4	Fam49a	GRB2	GBP6	BAT2	EGFL8
Hmha1	Pik3cg	ARHGEF3	MBOAT1	BAT3	FAM169B
Adat3	Immp2l	DCDC2B	IRF4	BAZ2A	FBXL16
Scamp4	Lrrn3	IFNG	FNBP4	BCL2	FIBCD1
Hcfc2	Akap6	PLXDC1	CKS2	BCL6	FILIP1L
A230046K03Rik	Batf	ATRNL1	ANXA9	BRUNOL4	FOXK1
Gm36807	Syne3	FAM110A	CERS2	BRUNOL5	GABRB3
1700113H08Rik	Snhg10	SATB1	CORO1A	BTLA	GOLGA3
Igf1	Adarb2	SSBP3	CLASP1	C10orf105	GPHB5
Tmcc3	Chrm3	KIF13A	GNPDA1	C10orf140	GRIN2D
Gm33377	Mboat1	KDM3B	AUH	C13orf23	H1FNT
Gm33543	Irf4	ETS1	SFXN1	C17orf68	HDAC4
Gm33843	Fam50b	C12orf42	HRH2	C17orf80	HEATR2
Btg1	4933417A18Rik	KLF13	PIK3CG	C18orf32	HIP1
Ppp1r12a	Fam217a	IGF1	ST3GAL6	C19orf35	HNF4A
Osbpl8	Gm30489	PDCD1LG2	KCNJ15	C1orf115	INPP5A
Cnot2	F13a1	SH3GL1	USP6NL	C1orf228	KCNK3
Gm31593	Ly86	PUS10	PARK7	C20orf94	KLHDC8A
Gm40769	Cap2	UBE2D2	FAM50B	C21orf33	KLK3
Ifng	Cks2	HLA-DMA	FAM217A	C22orf41	KRT26
Ppm1h	Auh	MRPS6	KLHL6	C3orf50	LARP1
Rbms2	Sfxn1	SLC5A3	INO80E	C5orf34	LARP6
Patz1	Hrh2	CNN3	HIRIP3	C6orf120	LOC340017
Tbc1d10a	Gm16578	FAM107B	MX1	C6orf165	LRIG1
Gm11958	Ndufs6	VAV2	LY86	C6orf176	LRP1
Kremen1	Slc6a19	GRAMD4	PRRC2A	C6orf211	LRP5
Znrf3	Slc6a19os	SLC30A5	SCNN1A	C8orf39	MCF2L
Camk2b	5330416C01Rik	SGMS1	OSBPL3	C8orf73	MIR429
Ccm2	Gm41044	KLHL28	HDAC7	C9orf3	NFASC
Ikzf1	Gm34471	PTK2B	ADARB2	CACNG4	NFATC1
Peli1	Itga2	PIK3R1	IMMP2L	CARS	NKAIN3
Pus10	Parp8	ST8SIA1	LRRN3	CASP9	NUMBL
Ubtd2	4930452B06Rik	C1orf127	AP1AR	CCBE1	OAF
Dock2	Gm31517	ZFHX3	ZNF101	CCDC112	OR52H1
Fam71b	Thrb	KDM4B	CREB5	CCDC42	OR6B3
Skp1a	1700112E06Rik	IL16	SYNE3	CCDC47	PALM
Tcf7	Hnrnpc	ARID5B	RPL27A	CCDC57	PDZD2
Pdlim4	Tsc22d1	MAPKAPK3	SLC9A9	CCDC61	PLEKHA6
Rapgef6	4930431P22Rik	MTMR12	NFKB2	CCDC64	PRKAG3
Ccdc69	Pvt1	ARHGAP20	TSC22D1	CCNY	PRR22
Tom1l2	Tg	CDON	ITGA2	CD3D	PTPRN2
Specc1	Sla	TRPM1	CHRM3	CD3E	PTRF
Dvl2	1700012I11Rik	FYN	PARP8	CD3G	PWWP2B
Rpa1	Rpl3	IKZF3	PML	CD44	RASGRP2
Rph3al	Snord83b	RPH3AL	WDR43	CD48	RERE
Vps53	Gtse1	CHCHD6	HNRNPCL4	CD96	RNF165
Nlk	Hdac7	STON2	HNRNPC	CDC37L1	RUNX1
Lgals9	Thap7	PSMD3	HNRNPCL1	CDH17	SCN4A
Ksr1	Klhl6	MTG2	HNRNPCL3	CDH23	SCUBE1
Rab11fip4	Gm31814	ST6GALNAC5	HNRNPCL2	CDKN2C	SHROOM3
Rab11fip4os2	Zbtb20	ZNF532	FOXP1	CDKN3	SLC5A7
Med13	Alcam	ZNF821	PLEKHA2	CFLP1	SLC9A3
Vezf1	St3gal6	ABHD17C	ADD3	CHST1	SPATA22
Dgkeos	Kcnj15	PKD1	SEMA4A	CITED2	STX8
Gm11529	1600002D24Rik	PPM1H	PPAN-P2RY11	CLOCK	TBKBP1
Socs7	Mx1	TEC	PPAN	CLSTN1	TMEM62
Plxdc1	Fkbp5	PPP2R2A	RPS9	CNIH4	TNRC18
Ikzf3	Cdkn1a	TM9SF2	SLC22A15	CNPY1	TRAK1
Psmd3	Prrc2a	PTPN6	ZNF704	COMP	TRIM27
Dnajc7	Slc29a1	VPS53	NFKB1	CORO1C	UBD
Stat5a	Trerf1	CDC42SE1	PTPRR	COX6B1	VASN
Nsf	Wdr43	DOCK5	SYTL2	CPE	ZBTB47
Strada	Ltbp1	AGO2	DUSP16	CPEB2	ZC3H3
Smarcd2	Ino80c	PUM1	DAPP1	CPNE1	ZFPM2
Helz	Fhod3	DENND1C	TLCD1	CRYZL1	ZFR2
Prkca	Slc25a46	SMURF1	ZC3H12D	CSTB	ZMAT4
Wipi1	4930455D15Rik	ARHGEF10	PTPN14	CSTF1	ZMYND17
LOC108167935	Gnpda1	CD164	ARHGEF2	CTLA4	ZNF362
Cpsf4l	Gm41702	CEP57L1	LTBP1	CXCR5
Slc9a3r1	Gm41703	FGF1	MED12L	CYTH1
Slc16a5	Megf10	ARHGAP26	SYT6	DCC
Gm11695	Iigp1	PIK3CD	P2RY14	DDX42
Grb2	Ndst1	NR3C1	ZNF800	DHFR
Cyth1	Nedd4l	SESN1	AADACL2	DIABLO
Lgals3bp	Ehbp1l1	UBE3D	DKK3	DICER1
LOC102640779	Dock8	FOXN3	F13A1	DIP2A
Hgs	Nfkb2	RNF34	SNORD83B	DNAH3
Bzw2	4833438C02Rik	SPSB1	CITED2	DNAJB12
Lsmem1	Add3	DYRK1A	RNF220	DOCK2
Heatr5a	Gm41883	OSTM1	NHSL1	DUSP1
Klhl28	Ino80dos	GPR15	BCL2L15	DUSP19
Gm24474	Ctdsp1	KCNJ15	EPHB2	DYRK3
LOC105244914	Mir26b	DCP2	PLXDC2	E2F1
Prkch	Bcl2	TRIM36	PDE7B	EBF3
Gm40446	Clasp1	KCMF1	PRDM5	ECD
Pcnx	Optc	PRDM1	CPA3	ECE2
Arel1	Atp6v1g3	PSEN2	CPB1	EDEM3
Ston2	Dennd1b	PREP	GBP4	EEF2
Foxn3	Ptpn14	ITPKB	GTF2E2	EIF2S2
Ccdc88c	Camk1g	KDM2B	ALYREF	EIF5B
Gm36756	4631405K08Rik	GLI2	ANAPC11	ELOVL6
Rin3	Usp6nl	GNAI2	SLC29A1	EP400
Itpk1	Gm13219	MAN2A1	THRB	ERCC1
Bcl11b	Plxdc2	HMG20A	CAMK1G	ERI3
Ppp2r5c	Gm39774	TMCC3	WIPF1	ETS1
LOC102638940	Surf1	BRWD1	SIK3	ETV4
Cep170b	Cntrl	SAE1	FKBP5	FAM104A
Wdr37	Rpl35	SCFD2	OCEL1	FAM149B1
Lgals8	Itgb6	TOM1L2	OPTC	FAM167B
Cdyl	Wipf1	CCDC88C	DENND4A	FAM19A2
Rreb1	Itgav	PPP4R1	HIVEP3	FAM50B
Slc35b3	Aplnr	VPS13B	ZSCAN2	FANCC
5033403F01Rik	Olfr1265	BTG1	CDKN1A	FASTK
Nedd9	Fnbp4	CERS6	ITGB2	FBLN5
Gm40929	Ldlrad3	BZW2	INSL5	FBRSL1
Gm32939	Gm39888	YWHAZ	TDGF1	FGFR1OP2
Kif13a	Atp8b4	CDYL	TDGF1P3	FHIT
Dbn1	Nop56	OSBPL9	GSE1	FLJ42709
Ntrk2	Snord57	UBTD2	CDT1	FLJ45244
Serinc5	Idh3b	LAMA1	APRT	FNBP1
Slc30a5	Snhg17	RIN3	INTS3	FOXN3
Pik3r1	Eya2	AVPI1	S100A2	FRMD4A
Pde4d	Zfas1	FAM193A	S100A3	FYN
Cdc20b	Snord12	ARID2	S100A6	FZD4
Gzma	B4galt5	ITPK1	TRERF1	GABBR1
Ap3m1	Gm34542	PDE4D	SULT2B1	GABRA1
Zmiz1os1	Ctsz	SLC38A1	NINJ2	GAS1
Arhgef3	Zfp704	C21orf91	RBPJ	GAS7
Gm34702	Cpa3	VAMP1	ATP8B4	GCLM
Nisch	Cpb1	ARID1B	GPS2	GFI1
Sh3bp5	Gm6209	DNAJC7	LPAR1	GGTA1
Zfp219	Med12l	PCED1B	SLC41A2	GIMAP7
Spata13	P2ry14	AHNAK	LYN	GLB1L2
Ptk2b	Gm5538	RREB1	GABRR1	GM2A
Ppp2r2a	Aadacl2	AIF1	BCL2	GNL3
Dock5	Gm37035	GATA3	ATP6V1G3	GPR19
Gm38605	Gm38326	FGF17	SLC35A1	GPRC5B
Fgf17	Sema4a	REP15	DENND1B	GPX5
Rgcc	Arhgef2	LSMEM1	VMP1	GRWD1
Diaph3	Gm40090	MST1R	MIR21	GSTO1
Tm9sf2	Ints3	PRKCH	LDLRAD3	GTF2A1
5430437J10Rik	S100a3	TMEM243	CTDSP1	GTF2I
Rictor	S100a2	DOCK2	MIR26B	GYPC
Mtmr12	S100a6	MYLK3	RNF43	H3F3A
Fam134b	Anxa9	RAPGEF1	ITGAV	HDAC4
Fam105a	Cers2	CCDC18	SSC4D	HHLA3
Vps13b	Gm33162	ADD1	AGFG2	HIVEP2
Gm41292	Slc22a15	NFE2L3	PRMT3	HMGN4
Ywhaz	Syt6	SLC14A1	TNFSF15	HNRNPF
Ext1	Bcl2l15	MBTPS1	ADAP1	HOXA10
Pvt1	Ap1ar	USP12	EYA2	HOXB7
Ago2	Nfkb1	WDR37	KMT5A	HOXC4
Apol7e	1700006H20Rik	STAT5A	NCF1	HOXC5
Rac2	Dapp1	CSK	NUDT19	HOXC6
Sh3bp1	Gm19708	WASF2	SNORD12	HOXD9
Pla2g6	Gbp3	SENP1	B4GALT5	HS3ST3B1
Mgat3	Gm33867	MAN1A1	NLRP1	HSPBAP1
Grap2	Lyn	VPS37C	SLC2A9	HYI
Mkl1	Gabrr1	CCHCR1	PKD1L1	IFI35
Tcf20	Slc35a1	MBP	SIGIRR	IFT80
Tbrg3	Tomm5	DEGS1	RNH1	IGSF6
Gm20324	Lpar1	ANKRD35	MNT	IKZF1
Gramd4	Tnfsf15	ELF2	APLNR	IL12B
Gm38469	Gm42294	SKAP2	BBC3	IL12RB2
Arid2	Insl5	ZNF407	ARHGAP27	IL22RA2
Slc38a1	Rnf220	SLC35B3	CNTRL	INPP5B
Pced1b	LOC102637763	ARID3B	CTSZ	IRAK4
Senp1	Hivep3	EXT1	SURF1	IRF2BP2
Galnt6	Ephb2	DLGAP1	RPL35	ITK
Copz1	Park7	DBN1	ITGB6	ITPKB
Etv5	Cdk6	TSPAN9	NOP56	ITPR2
Zfp148	Slc2a9	ANKRD44	SNORD57	ITSN1
Ndufb4	Rbpj	TEAD4	IDH3B	KBTBD2
Gsk3b	5430416N02Rik	RBMS2		KCND3
Tigit	Gm36619	CDC20B		KCNQ3
Gpr15	Gbp8	GZMA		KIAA0319L
D16Ertd472e	Gbp9	TET3		KIAA0748
4930478L05Rik	AI480526	MYL12B		KIAA0776
Tiam1	Kmt5a	FOXO1		KIAA0947
Slc5a3	Ncf1	PAN3		KIF2A
Mrps6	Ssc4d	NPHP4		KIF6
Dyrk1a	Agfg2	ARID1A		LENG9
Gm31641	Adap1	PPP1R12A		LEO1
Kcnj15	Zfp800	KLHL25		LOC440926
1600002D24Rik	Lncpint	LEF1		LOC441177
Brwd1	Osbpl3	NISCH		LOC641518
Arid1b	Creb5	MICU1		LRP2
Rgmb	Prdm5	RFTN2		LRRC23
Pkd1	Il12rb2	BSN		LSM2
Fam234a	Rab43	SS18		LSM3
Tcp11	Foxp1	BCL11B		LTBP4
BC004004	Ninj2	RGS12		MAD1L1
Tbc1d22b	Scnn1a	PAK4		MALAT1
Zfand3	Klra1	CYTH1		MAPK15
Abcg1	Dusp16	ETV5		MAPRE2
Slc37a1	LOC108168696	LGALS3BP		MAX
Brd4	Rps9	WBP1L		MDC1
H2-DMa	Bbc3	IL2RA		METAP2
Aif1	Nudt19	CNNM2		METT5D1
Cchcr1	Sult2b1	ZNF219		METTL9
Runx2	Gm31597	OSBPL8		MEX3A
Capn11	Ccdc114	SVIL		MICAL3
Gltscr1l	Prmt3	SERINC5		MIR1539
Rftn1	Akap13	SH3BP5		MIR599
Plcl2	Zscan2	NT5C2		MIR875
Satb1	Sytl2	FAM71B		MKKS
Sh3gl1	Rpl27a	PCNX1		MKNK1
Kdm4b	Dkk3	DENND5A		MMS19
Dennd1c	Coro1a	ZEB1		MOBKL2C
Man2a1	Ino80e	CBL		MORF4L1
Ppp4r1	Hirip3	RGCC		MOSC2
Lama1	Cd163l1	EPC1		MRPL51
Dlgap1	Sigirr	SPECC1		MRPS18B
Gm41609	Rnh1	FAM3C		MRPS28
Myl12b	Plekha2	TNR		MSH3
4930471L23Rik	Gtf2e2	FOXP1		MTO1
Gm34801	Zfp869	ITPRIP		MYCN
Dync2li1	Ocel1	LRRC41		MYCNOS
Ppm1b	Il15	PITPNM2		MYH10
Svil	Gse1	GALNT6		MYOM2
Zeb1	Cdt1	DIAPH3		NAA15
Epc1	Aprt	LGALS8		NCAPD2
Ss18	LOC105243337	NUP93		NCDN
Kdm3b	Ppan	MBOAT7		NCOA4
Ube2d2a	Sik3	GIGYF2		NCRNA00120
Arhgap26	Pml	GK5		NDUFAF4
Fgf1	Gm34105	RBM20		NES
Gm5820	Dennd4a	CD101		NGLY1
Nr3c1	Slc17a5	CD2		NHLRC3
Dcp2	Slc9a9	ABHD2		NKX2-1
Trim36	Tdgf1	APOL2		NNT
Csnk1g3		APOL4		NOP58
Gramd3		APOL1		NR2E1
Aldh7a1		APOL3		NR4A3
Zfp532		FRY		NT5C3
Ier3ip1		AP3M1		NTNG2
LOC108167377		CASQ2		NUP153
Gm36338		SYTL2		NUP205
Slc14a1		TTC13		NUP98
Mbp		IMPA1		OBFC1
Zfp407		CNTLN		OXSM
Sf3b2		RSU1		P2RX1
Vps51		ZBTB38		PAG1
Tm7sf2		VTI1A		PARS2
Ahnak		TCF7L2		PARVG
Vps37c		QRICH1		PBRM1
Gm31151		PPP3CA		PCMT1
Pdcd1lg2		RASSF5		PEG10
Sgms1		SH3BP1		PFAS
Avpi1		ATP6V0A2		PHF12
Gm34922		PCMT1		PIGV
Wbp1l		NTRK2		PIGZ
Cnnm2		ADGRG1		PIK3CD
Nt5c2		CNOT2		PIKFYVE
Itprip		SKI		PLCG1
Rbm20		PPP1R37		PLIN3
Vti1a		ZNF148		PNP
4930552P12Rik		UST		PODXL
Tcf7l2		MYOM3		PPP1R10
Atrnl1		TTC28		PPP2R5C
Fam168b		PLA2G6		PRMT3
Zap70		CDH23		PRPF39
Tmem131		CEP170B		PSMB8
Map4k4		RAB11FIP1		PSPC1
Nck2		INPP5D		PTTG1IP
Ankrd44		NR2E3		PUS7L
Rftn2		TBC1D14		PVT1
Ctla4		CNGB1		QRICH1
Speg		TSPAN5		RAB3GAP1
Gigyf2		KLF2		RAD51
Inpp5d		VSIR		RAET1L
Arl4c		TM7SF2		RAP1GAP2
Ackr3		VPS51		RASSF2
Hdac4		EPS15L1		RBM12
Bcl2		TPST2		RBM12B
Gli2		FASLG		RDH11
Rassf5		UTRN		RFT1
Mfsd4a		CALR3		RGS1
Tnni1		MFSD4A		RGS14
Kif14		HERC3		RIOK3
Gm41958		PTCH2		RMND1
Platr22		CDKN2B		RNASEN
Tnr		PHACTR2		RNF220
Fasl		NCOR2		RNF44
Atp1b1		IL20RB		ROD1
Xcl1		HIPK1		RPL32
Cd247		RGMB		RPL32P3
Gm37065		MGAT3		RPL37
Slamf6		PDE7A		RPS24
Sdccag8		EDEM1		RRAS2
Hmga2-ps1		GRAP2		RYK
Psen2		TXLNB		SAFB
Itpkb		MAGI2		SCML4
Degs1		STAG1		SEMA3C
2022-03-01		NLK		SETD4
Traf3ip3		MBNL1		SFRS2IP
Hsd11b1		IFNGR1		SGCE
Fam107b		ATP5MGL		SHQ1
Gata3		ATP5MG		SKIV2L
8030442B05Rik		RAPGEF4		SLA2
Gm13293		LGALS16		SLC17A8
Gm31990		LGALS13		SLC1A5
Il2ra		LGALS14		SLC25A36
Rsu1		MIR150		SLC6A18
Mllt10		LIME1		SLC6A20
Pip4k2a		ZBTB46		SLC8A2
Qsox2		KSR1		SMARCD1
Vav2		PDLIM5		SMC4
Rapgef1		MLLT10		SMPD3
Nup214		IDH2		SNHG11
Mir7674		RUNX2		SNORD70
Fam78a		TLE3		SNORD93
Ptrh1		ENPP1		SNX15
Cfap157		EPB41L2		SNX18
Garnl3		SDF4		SOX4
Ggta1		SLC16A1		SP4
Neb		ARL4C		SPATA4
Rbms1		HGS		SPOCK2
Cers6		PIP4K2A		SUPT16H
LOC108168830		PTPRF		SURF4
Rapgef4		BRPF1		SYNGAP1
LOC108168769		CEP164		SYNRG
Ccdc141		MAP4		TAGLN2
Gm39866		RAB11FIP4		TANC1
Clp1		TCP11		TAOK3
1110051M20Rik		PLEKHA5		TAP1
Zfp408		PIAS1		TBX18
Arhgap1		ACKR3		TBX3
Atg13		CTLA4		TBXAS1
Gm13807		CAPN11		TET2
Cd82		C11orf49		TFAP2C
Trim44		TCF7		TGFBR2
Abtb2		AHCYL2		TMEM159
Pax6		FAM168B		TMEM196
Gm13982		HSD11B1		TMEM219
Dut		HP1BP3		TMX1
Trpm7		DYNC2LI1		TNFAIP8
Sppl2a		MCMBP		TNRC6B
Acoxl		PPM1B		TOP3B
Bcl2l11		ATP1B1		TPP1
Gm39932		LRRC25		TRAP1
Cdc25b		RAC2		TRIB3
1700026D11Rik		DENND2D		TRIM27
Tasp1		ZBTB7B		TRIM28
Mgme1		BST1		TRNT1
Fkbp1a		XCL2		TTC28
Fam110a		XCL1		TUBB2A
Cep250		VGLL4		TXNDC9
Eya2		CEPT1		UBN2
Zmynd8		FAM222A		UBTD1
Prex1		BRSK1		UBTF
LOC108168816		BABAM1		UCP3
Adnp		RRAS2		ULK1
Dpm1-adnp		KLHL18		ULK2
Nfatc2		JAK1		USP12
Cstf1		UNC13A		USP22
Cass4		PDE3B		USP8
Rtfdc1		RAB11A		VAMP1
Gcnt7		ACP5		VANGL1
Rbm38		KCNN4		VAX1
LOC102633156		ANLN		VPS13B
Gm4724		SPECC1L-ADORA2A		VPS13D
Gm11007		SPECC1L		WDR27
LOC102639653		SETD2		WDR66
0610010B08Rik		ZNF408		WDTC1
Gm14434		SIPA1L3		WIZ
Gm14308		SNRPD3		XPC
Gm14403		HDAC4		YAP1
Gm14412		GGT5		ZBTB9
Mtg2		CHCHD3		ZCCHC11
Zbtb46		EXOC4		ZNF12
Lime1		ZSCAN2		ZNF212
Impa1		BBS9		ZNF354A
Pde7a		CD247		ZNF519
Tnik		PDLIM4		ZNF827
LOC102640520		ARHGAP1		ZNRF2
Gm20755		PCNT		ZYG11B
Elf2		C6orf89
Foxo1		ZAP70
Gm20750		TNIK
Mbnl1		MYO7A
Fam198b		ATG13
Gm40079		FASTK
Zbtb7b		TMEM131
Cdc42se1		CCDC12
Ankrd35		COL6A6
Cd101		TBC1D22B
Cd2		ZFAND3
Casq2		HSDL1
Hipk1		VPS26B
Slc16a1		PXN
Dennd2d		ABCG1
Cept1		EPM2AIP1
Cdc14a		SLC37A1
Cnn3		PALM
Lef1		CBFA2T3
Ppp3ca		ANKRD11
Tspan5		BRD4
Pdlim5		BCAT2
St6galnac5		TNNI1
Bach2		R3HDM4
Rragd		NSF
Zfp292		RAPGEF6
B4galt1		GALNT2
Sit1		CCR4
Shb		DUT
Gm34133		SUDS3
Gm42290		RAD52
Tmem245		SCAMP4
Cntln		ADAT3
Gm12610		FAM234A
Cdkn2b		MICAL3
Jak1		ITGA9
Tctex1d1		ADAM10
Gm12709		CCDC69
Ssbp3		TMEM245
Osbpl9		FBXW8
Gm32581		MTHFD2
Lrrc41		TBC1D1
Ptch2		U2AF1L4
Ptprf		HCFC2
Gm40235		BACH2
Lck		KIF14
Mir8119		IGFLR1
Dcdc2b		MAP4K4
Pum1		TACC2
Wasf2		CCR8
Arid1a		RBM19
Myom3		CCDC141
Hp1bp3		RRAGD
Gm572		CD82
Pik3cd		BCL2
Spsb1		TPCN1
Nphp4		PATZ1
Ski		STRADA
Sdf4		TRPM7
Tmem243		SMARCD2
Magi2		ZNF292
Fastk		NUP214
Bre		POU2F2
Ppp1cb		SPPL2A
Fam193a		FAM78A
Add1		DVL2
Rgs12		ANO10
Tbc1d14		B4GALT1
Bst1		MED13
Tbc1d1		NCK2
Gm3716		FYCO1
Tec		FAM53B
Scfd2		CXCR6
Gm30443		RELT
A830010M20Rik		TRIM44
4930428O21Rik		TBC1D10A
Ccdc18		HELZ
Ttc28		TCTN1
Tpst2		ACOXL
Gm13790		SIT1
Fam222a		PRKCA
Gm34844		BCL2L11
Pxn		PPP1CB
Suds3		DOCK1
Tesc		DCUN1D3
Fbxw8		SHB
Rbm19		HIP1
Gm10390		DTX2
Tpcn1		VEZF1
Ccdc63		ORAI2
Tctn1		WIPI1
Pptc7		SPEG
Rnf34		LRCH4
Kdm2b		ABTB2
Gm33118		SLAMF6
Kntc1		KREMEN1
Denr		ZNRF3
Pitpnm2		DNAAF5
Pitpnm2os1		EYA2
Cdk2ap1		TRAF3IP3
Atp6v0a2		MMD2
Ncor2		CPSF4L
Hip1		CDK2AP1
Dtx2		ZMYND8
Orai2		CAMK2B
Lrch4		PREX1
Gm20605		SLC9A3R1
Dnaaf5		PTRH1
Mmd2		CFAP157
Smurf1		SLC16A5
Usp12		PAX6
Pan3		CCM2
Fry		CDC25B
Fam3c		GARNL3
Ahcyl2		ADNP
Chchd3		KNTC1
Exoc4		DENR
Nfe2l3		NFATC2
Skap2		CLP1
Herc3		PELI1
Kcmf1		CSTF1
Mthfd2		CASS4
Tet3		GCNT7
Chchd6		CCNE1
Foxp1		RBM38
Edem1		SOCS7
Brpf1		IKZF1
Vgll4		QSOX2
Rad52		TASP1
Mical3		MGME1
Ptpn6		FKBP1C
Vamp1		FKBP1A
Tspan9		NEB
Tead4		RBMS1
Plekha5		CEP250
St8sia1
Rep15
Mboat7
Brsk1
Sae1
Ppp1r37
Kcnn4
Pou2f2
D930028M14Rik
Pak4
Mir7049
Sipa1l3
U2af1l4
Igflr1
Fxyd5
Gm38984
Mir7050
Ccne1
Mir150
0610005C13Rik
Bcat2
Klf13
Trpm1
Fam169b
Klhl25
Abhd2
Idh2
Zscan2
Il16
Abhd17c
Gm26708
Gm39044
Sytl2
Myo7a
Relt
Art2b
LOC108167451
Dennd5a
Rras2
Pde3b
2610020H08Rik
Dcun1d3
2022-09-01
Mcmbp
Tacc2
Fam53b
Dock1
Gm5907
LOC105243127
Arhgef10
Gm39145
Whsc1l1
Rab11fip1
Lrrc25
Babam1
Unc13a
Klf2
Eps15l1
LOC108167537
Calr3
Inpp4b
Mylk3
Papd5
Nup93
Adgrg1
Cngb1
Ctcf
Gm5914
LOC108167549
Zfhx3
Zfp821
Mbtps1
Hsdl1
Cbfa2t3
Ankrd11
Gm39272
Galnt2
Ttc13
Gm39306
Acp5
Anln
Bbs9
Vps26b
Ets1
Gm3331
Gm27162
Cdon
Cbl
Atp5l
Cep164
Arhgap20
Arhgap20os
Hmg20a
Csk
Arid3b
Nr2e3
Tle3
Pias1
Gm35941
Rab11a
Adam10
Dyx1c1
Elovl5
Ube2cbp
Gk5
Gm39409
Gm40550
Zbtb38
Il20rb
Stag1
5830418P13Rik
Col6a6
Wdr82
Dusp7
Mapkapk3
Gnai2
Mst1r
Bsn
Qrich1
Map4
Klhl18
Setd2
Ccdc12
Gm590
Epm2aip1
Ccr4
Gm4668
Itga9
Ccr8
Ano10
Fyco1
Cxcr6

## Sheet: S3
Data S3: Differentially expressed genes of human SMARCB1-negative PTCL samples (cf. Suppl. Figure 7A)
for details on generation of DEGs see: https://satijalab.org/seurat/
p_val: unadjusted p-value
avg_log2FC: log fold-change of the average expression between the two groups (cluster x vs. rest)
pct.1: percentage of cells where the feature (gene) is detected in the first group
pct.2: percentage of cells where the feature (gene) is detected in the second group
p_val_adj: adjusted p-value, based on Bonferroni correction using all features (genes) in the dataset
Cluster_0	p_val	avg_log2FC	pct.1	pct.2	p_val_adj		Cluster_1	p_val	avg_log2FC	pct.1	pct.2	p_val_adj		Cluster_2	p_val	avg_log2FC	pct.1	pct.2	p_val_adj		Cluster_3	p_val	avg_log2FC	pct.1	pct.2	p_val_adj		Cluster_4	p_val	avg_log2FC	pct.1	pct.2	p_val_adj		Cluster_5	p_val	avg_log2FC	pct.1	pct.2	p_val_adj		Cluster_6	p_val	avg_log2FC	pct.1	pct.2	p_val_adj		Cluster_7
ZBTB32	1.37807e-224	1.39069	0.595	0.532	2.75615e-221		PRF1	0	2.92694	0.744	0.652	0		HIST1H1C	0	2.10133	0.966	0.836	0		CD163	0	4.54907	0.999	0.742	0		RILPL2	0	1.65502	0.92	0.627	0		APOE	0	2.70135	0.882	0.581	0		DCN	0	4.00505	0.927	0.496	0		MS4A1
ANKRD18A	6.15565e-233	1.26676	0.752	0.517	1.23113e-229		GZMA	0	2.87882	0.884	0.8	0		CEP55	0	2.08573	0.94	0.749	0		FMN1	0	4.03166	0.94	0.529	0		S100A6	0	1.59157	0.987	0.809	0		CCL18	0	2.68297	0.843	0.707	0		C1R	0	3.73776	0.994	0.661	0		IGHM
PHLDA1	1.01672e-174	1.24072	0.766	0.667	2.03344e-171		IL7R	0	2.63695	0.789	0.544	0		TOP2A	0	2.04989	0.936	0.671	0		SAT1	0	3.5633	0.988	0.627	0		TNFSF9	0	1.48747	0.878	0.642	0		TCN2	0	2.53198	0.845	0.727	0		C1S	0	3.72473	0.998	0.642	0		CD79A
AGAP1	0	1.18393	0.911	0.763	0		SLAMF6	0	2.51265	0.848	0.725	0		KIF23	0	1.87224	0.856	0.544	0		MS4A6A	0	3.51784	0.951	0.632	0		NME1	0	1.38759	0.847	0.654	0		PLA2G2D	0	2.33561	0.759	0.563	0		IBSP	0	3.49289	0.287	0.506	0		IGHD
HPSE	0	1.15671	0.905	0.803	0		CD96	0	2.43919	0.677	0.551	0		DLGAP5	0	1.84913	0.883	0.635	0		S100A9	0	3.41714	0.965	0.773	0		KIT	0	1.34008	0.902	0.63	0		PLTP	0	2.27311	0.904	0.761	0		SERPINF1	0	3.24267	0.966	0.605	0		NIBAN3
CRTAC1	5.01032e-265	1.10357	0.849	0.762	1.00206e-261		IL32	0	2.29173	0.921	0.849	0		PLK1	0	1.71245	0.836	0.626	0		HK3	0	3.34134	0.915	0.597	0		POU2AF1	0	1.32721	0.913	0.628	0		C1QA	0	2.19342	0.91	0.764	0		TNC	0	3.21494	0.978	0.488	0		CD79B
WNT10A	2.88785e-163	0.971268	0.601	0.587	5.77571e-160		IKZF3	0	2.26787	0.84	0.758	0		AURKB	0	1.70024	0.783	0.598	0		TNFAIP2	0	3.31949	0.964	0.587	0		NR4A1	3.79689e-292	1.31126	0.793	0.517	7.59377e-289		C1QC	0	2.14395	0.88	0.712	0		FBLN1	0	3.18221	0.704	0.262	0		FCRL1
POU2AF1	5.55586e-150	0.968751	0.762	0.628	1.11117e-146		SELL	0	2.2444	0.872	0.719	0		NID1	0	1.69066	0.984	0.819	0		C1QB	0	3.29898	0.975	0.746	0		HPSE	0	1.29907	0.983	0.806	0		C1QB	0	2.10402	0.893	0.762	0		C3	0	3.13991	0.992	0.628	0		CD22
NRP2	1.07503e-108	0.887104	0.781	0.688	2.15007e-105		GZMK	0	2.166	0.847	0.751	0		CCNB1	0	1.68313	0.789	0.56	0		PLTP	0	3.28186	0.951	0.748	0		SLC7A5	2.72358e-293	1.22406	0.865	0.535	5.44716e-290		CREG1	1.99832e-296	1.98373	0.764	0.658	3.99664e-293		FSTL1	0	3.10635	0.944	0.563	0		BANK1
ERC2	9.0793e-89	0.841464	0.273	0.307	1.81586e-85		TRBC2	2.36845e-295	2.1595	0.818	0.71	4.7369e-292		UBE2C	0	1.67363	0.804	0.617	0		CYBB	0	3.17809	0.96	0.631	0		TRDC	0	1.17484	0.974	0.816	0		LYZ	0	1.94638	0.884	0.689	0		COL6A3	0	3.08624	0.928	0.487	0		PAX5
E2F1	3.31202e-94	0.818692	0.641	0.524	6.62404e-91		CD8A	0	2.12638	0.475	0.387	0		CENPE	0	1.66497	0.794	0.515	0		MAFB	0	3.15607	0.903	0.605	0		CRIP1	1.33549e-243	1.14011	0.955	0.787	2.67098e-240		FTL	0	1.91343	0.928	0.799	0		COL1A1	0	3.01769	0.981	0.413	0		FCRL2
PRSS23	6.88315e-62	0.746968	0.705	0.643	1.37663e-58		TC2N	0	2.09764	0.64	0.685	0		NDC80	0	1.65826	0.828	0.513	0		ARHGEF10L	0	3.15408	0.917	0.562	0		NID1	0	1.13216	0.993	0.826	0		IFI27	0	1.91268	0.815	0.677	0		COL1A2	0	3.01031	0.986	0.365	0		CD19
NR5A2	2.10007e-278	0.744316	0.673	0.714	4.20013e-275		CD3E	0	2.04873	0.816	0.452	0		KIF14	0	1.65285	0.785	0.589	0		S100A8	0	3.14852	0.933	0.68	0		S100A4	1.10451e-285	1.12503	0.946	0.725	2.20901e-282		CTSD	0	1.90787	0.765	0.624	0		COL6A2	0	2.97479	0.951	0.616	0		BLK
NID1	1.56922e-253	0.743591	0.92	0.823	3.13844e-250		KLRK1	0	2.04345	0.44	0.395	0		NUSAP1	0	1.64539	0.828	0.66	0		NR1H3	0	3.08211	0.904	0.432	0		MYL6B	1.88857e-245	1.11619	0.863	0.56	3.77714e-242		NPC2	2.33631e-243	1.90001	0.763	0.619	4.67261e-240		COL6A1	0	2.97466	0.935	0.598	0		RALGPS2
DNM1	9.4655e-73	0.736655	0.694	0.585	1.8931e-69		GNLY	4.71016e-223	1.91895	0.57	0.562	9.42031e-220		MKI67	0	1.63866	0.885	0.672	0		C1QA	0	3.06649	0.983	0.748	0		DHCR24	5.43167e-214	1.09072	0.88	0.74	1.08633e-210		FUCA1	2.364e-272	1.8888	0.722	0.611	4.72801e-269		COL16A1	0	2.90696	0.704	0.17	0		ADAM28
KIT	6.4258e-52	0.723402	0.686	0.644	1.28516e-48		TNFRSF25	0	1.86295	0.675	0.579	0		TPX2	0	1.60551	0.844	0.659	0		GLUL	0	3.05401	0.936	0.775	0		LGALS3	3.62228e-189	1.08636	0.874	0.632	7.24456e-186		CD68	0	1.85853	0.861	0.68	0		GSN	0	2.90583	0.995	0.501	0		TXNIP
FAT1	1.73445e-95	0.721637	0.819	0.71	3.46891e-92		PDE3B	0	1.83663	0.668	0.426	0		HJURP	0	1.60422	0.813	0.634	0		KCNMA1	0	3.00383	0.931	0.588	0		SCD	1.0269e-297	1.07806	0.962	0.814	2.05379e-294		CTSB	0	1.82059	0.97	0.796	0		COL3A1	0	2.75871	0.962	0.407	0		BCL11A
IGFL2	8.73485e-65	0.713012	0.54	0.417	1.74697e-61		NPDC1	0	1.81869	0.858	0.601	0		HIST1H1D	0	1.59844	0.911	0.749	0		FGD2	0	2.98564	0.947	0.619	0		FAM237B	0	1.04705	0.86	0.663	0		GRN	5.2421e-254	1.81576	0.833	0.644	1.04842e-250		NNMT	0	2.73461	0.864	0.434	0		FCRL5
SLC7A5	2.89366e-46	0.689655	0.643	0.545	5.78733e-43		TCF7	0	1.7812	0.445	0.629	0		CCNB2	0	1.59796	0.737	0.584	0		C1QC	0	2.9787	0.963	0.694	0		PHLDA1	9.45656e-248	1.0079	0.92	0.663	1.89131e-244		VSIG4	0	1.8029	0.817	0.745	0		TIMP1	0	2.65448	0.868	0.487	0		TNFRSF13C
TMEM63C	1.5672e-137	0.679182	0.805	0.77	3.1344e-134		CXCR6	9.4109e-276	1.75882	0.728	0.652	1.88218e-272		SPAG5	0	1.57846	0.801	0.544	0		SIGLEC1	0	2.95092	0.882	0.541	0		DDX21	5.17022e-198	0.99218	0.86	0.668	1.03404e-194		PTGDS	1.93501e-275	1.78056	0.848	0.722	3.87003e-272		MMP2	0	2.64896	0.733	0.371	0		LAT2
CTLA4	4.60223e-60	0.668551	0.658	0.589	9.20445e-57		SPOCK2	0	1.75103	0.676	0.547	0		KPNA2	0	1.57116	0.853	0.595	0		CTSB	0	2.94752	0.989	0.785	0		CAPG	1.14785e-227	0.988641	0.956	0.729	2.2957e-224		CTSZ	6.46458e-289	1.77255	0.944	0.782	1.29292e-285		ELN	0	2.60844	0.976	0.342	0		FAM30A
SMARCD3	1.45486e-61	0.624099	0.433	0.449	2.90972e-58		CTSW	0	1.73071	0.694	0.539	0		CDK1	0	1.56812	0.838	0.603	0		LYZ	0	2.93106	0.958	0.67	0		GPAT3	0	0.959463	0.812	0.615	0		LIPA	4.35535e-218	1.74737	0.701	0.559	8.71071e-215		FGFR1	0	2.51203	0.812	0.449	0		LAPTM5
IL17REL	3.16832e-104	0.618299	0.671	0.527	6.33663e-101		CCL5	7.1848e-210	1.69727	0.621	0.582	1.43696e-206		TROAP	0	1.55415	0.754	0.575	0		ABCA1	0	2.87858	0.914	0.557	0		COLCA2	0	0.957706	0.703	0.592	0		GPNMB	2.98563e-286	1.74624	0.539	0.482	5.97125e-283		TAGLN	0	2.46148	0.808	0.591	0		LTB
FAM237B	3.66338e-64	0.60184	0.703	0.673	7.32675e-61		CD5	0	1.68214	0.746	0.604	0		HPSE	0	1.55356	0.969	0.8	0		LRRK2	0	2.86328	0.944	0.57	0		BARX1	8.91882e-274	0.956161	0.839	0.544	1.78376e-270		PLA2G7	0	1.73964	0.73	0.633	0		COL4A2	0	2.46008	0.906	0.389	0		TCL1A
MUC1	1.45505e-57	0.597207	0.351	0.349	2.91011e-54		LAG3	0	1.67169	0.487	0.635	0		CDCA3	0	1.49555	0.743	0.511	0		ZEB2	0	2.85646	0.946	0.571	0		DUSP2	1.30877e-181	0.921207	0.892	0.664	2.61754e-178		FCER1G	2.2713e-304	1.73412	0.846	0.716	4.54259e-301		CXCL12	0	2.41238	0.864	0.615	0		CD72
ATP6V1C2	4.80116e-196	0.59211	0.451	0.192	9.60233e-193		WHRN	1.59072e-132	1.63765	0.501	0.4	3.18143e-129		TRDC	0	1.48358	0.949	0.812	0		RASSF4	0	2.81999	0.83	0.503	0		NOP16	1.16565e-162	0.916285	0.792	0.671	2.33131e-159		CTSL	5.01845e-247	1.70887	0.792	0.613	1.00369e-243		MXRA8	0	2.38693	0.696	0.392	0		SEL1L3
STS	1.95684e-44	0.586824	0.46	0.491	3.91368e-41		CYTIP	0	1.63465	0.507	0.604	0		KIF2C	0	1.46169	0.69	0.536	0		FCGRT	0	2.80906	0.941	0.611	0		CDT1	9.99776e-141	0.904008	0.744	0.61	1.99955e-137		MRC1	3.31876e-232	1.70603	0.734	0.609	6.63753e-229		TNXB	0	2.38294	0.996	0.533	0		ALOX5
CDH1	3.78697e-44	0.585399	0.516	0.527	7.57394e-41		CD7	7.99663e-167	1.62245	0.769	0.572	1.59933e-163		ANKRD18A	0	1.4373	0.861	0.516	0		DMXL2	0	2.80119	0.823	0.505	0		HSP90AB1	1.57511e-157	0.895316	0.87	0.73	3.15023e-154		C2	3.23783e-233	1.67973	0.818	0.719	6.47567e-230		MMP13	0	2.37166	0.353	0.125	0		HVCN1
KCNN3	1.08071e-33	0.558219	0.619	0.551	2.16142e-30		CCL4	1.11893e-159	1.59337	0.734	0.49	2.23787e-156		CCNA2	0	1.43645	0.85	0.698	0		TLR2	0	2.79789	0.884	0.581	0		MARCKSL1	9.68357e-195	0.881072	0.893	0.692	1.93671e-191		CHI3L1	0	1.67959	0.763	0.657	0		FBLN2	0	2.33783	0.809	0.372	0		TLR10
TMEM100	9.37514e-65	0.556422	0.691	0.664	1.87503e-61		ZC3H12D	5.27409e-165	1.58746	0.623	0.581	1.05482e-161		PRC1	0	1.41497	0.712	0.513	0		FCER1G	0	2.79343	0.959	0.696	0		HSP90AA1	2.06376e-173	0.876932	0.914	0.747	4.12752e-170		UBD	0	1.67762	0.865	0.722	0		PRRX1	0	2.33307	0.685	0.448	0		SYNGR2
ADAMTS13	7.47875e-82	0.534998	0.324	0.31	1.49575e-78		GIMAP4	0	1.57744	0.648	0.79	0		RRM2	0	1.40897	0.86	0.669	0		LILRB2	0	2.76437	0.799	0.537	0		EGR2	1.62234e-255	0.856321	0.789	0.399	3.24468e-252		IFI30	1.65137e-292	1.66909	0.923	0.78	3.30273e-289		CCDC80	0	2.32001	0.753	0.257	0		FCMR
SEC31B	1.9815e-77	0.520519	0.639	0.628	3.96301e-74		BTG1	1.72514e-162	1.57661	0.793	0.708	3.45027e-159		BUB1	0	1.39329	0.743	0.557	0		FMNL2	0	2.75758	0.884	0.597	0		CRTAC1	1.71127e-299	0.854075	0.935	0.763	3.42253e-296		LGMN	5.35222e-235	1.64598	0.713	0.553	1.07044e-231		NBL1	0	2.29919	0.886	0.47	0		WDFY4
GPAT3	5.33495e-39	0.512488	0.642	0.628	1.06699e-35		NELL2	0	1.56906	0.3	0.388	0		INCENP	0	1.39069	0.794	0.627	0		SERPINA1	0	2.75679	0.884	0.601	0		FASN	1.20758e-173	0.847251	0.866	0.662	2.41517e-170		S100A9	0	1.62286	0.919	0.785	0		OSMR	0	2.22579	0.854	0.432	0		CIITA
COLCA2	1.16664e-29	0.485308	0.577	0.606	2.33329e-26		GIMAP7	0	1.54973	0.621	0.779	0		HMGB2	0	1.37095	0.819	0.665	0		C2	0	2.74501	0.961	0.698	0		NRP2	6.6621e-191	0.843013	0.914	0.686	1.33242e-187		SNX10	0	1.61723	0.88	0.762	0		ADAM33	0	2.21299	0.99	0.566	0		SELL
CAPG	4.13118e-55	0.465015	0.687	0.758	8.26235e-52		CST7	1.07671e-181	1.53797	0.793	0.556	2.15343e-178		HIST1H4C	0	1.35514	0.846	0.721	0		FCGR3A	0	2.74272	0.935	0.617	0		MT2A	2.12799e-133	0.814456	0.926	0.783	4.25599e-130		NUPR1	0	1.55385	0.751	0.681	0		CLU	0	2.20779	0.989	0.708	0		ORAI2
NRP1	2.86437e-43	0.464988	0.418	0.489	5.72874e-40		CD84	1.71345e-150	1.51887	0.743	0.66	3.42691e-147		CDC20	0	1.33091	0.747	0.503	0		CSF1R	0	2.73031	0.782	0.501	0		RASD1	0	0.803042	0.913	0.759	0		SCPEP1	5.86001e-194	1.55238	0.795	0.623	1.172e-190		MYL9	0	2.20563	0.81	0.386	0		IRF8
COCH	1.96798e-22	0.462709	0.711	0.724	3.93596e-19		SAMD3	1.30244e-185	1.50179	0.624	0.433	2.60489e-182		TUBA1B	0	1.32774	0.897	0.696	0		VSIG4	0	2.70519	0.937	0.727	0		HSPE1	8.28073e-159	0.797696	0.816	0.626	1.65615e-155		PSAP	3.57893e-245	1.53179	0.878	0.72	7.15786e-242		IGFBP5	0	2.18029	0.988	0.601	0		RASGRP2
IRF4	6.83952e-12	0.441173	0.649	0.655	1.3679e-08		GPR171	2.57128e-242	1.4684	0.681	0.487	5.14255e-239		NUF2	0	1.26948	0.704	0.47	0		LILRB1	0	2.69198	0.869	0.547	0		GNG4	2.26478e-122	0.778122	0.67	0.543	4.52955e-119		TMEM176B	9.19063e-201	1.4955	0.743	0.639	1.83813e-197		CRISPLD2	0	2.16745	0.715	0.253	0		FGD2
CD109	1.1649e-22	0.435182	0.574	0.517	2.3298e-19		SIT1	0	1.44652	0.774	0.739	0		GTSE1	0	1.25964	0.714	0.538	0		RGL1	0	2.68725	0.897	0.565	0		TMEM100	0	0.762872	0.845	0.653	0		PLD3	5.90553e-182	1.47596	0.835	0.662	1.18111e-178		PDGFRB	0	2.16659	0.761	0.475	0		CCSER1
AEBP1	2.28164e-23	0.423282	0.568	0.532	4.56329e-20		SELPLG	0	1.44135	0.807	0.663	0		FAT1	0	1.22676	0.926	0.702	0		CSF2RB	0	2.68481	0.961	0.618	0		PEG10	7.00082e-298	0.753357	0.868	0.663	1.40016e-294		SERPING1	6.81872e-238	1.44944	0.921	0.772	1.36374e-234		GAS1	0	2.15927	0.714	0.441	0		CCR6
ADGRG1	6.89944e-51	0.421491	0.405	0.457	1.37989e-47		ARHGAP9	1.27471e-154	1.43858	0.463	0.432	2.54942e-151		HIST1H1E	1.84267e-215	1.21696	0.737	0.539	3.68534e-212		IFI30	0	2.66229	0.974	0.767	0		WNT10A	3.69332e-130	0.747078	0.832	0.569	7.38663e-127		GM2A	3.94049e-184	1.43245	0.712	0.568	7.88097e-181		SFRP4	0	2.15057	0.377	0.255	0		PLAC8
SFN	4.70332e-25	0.418547	0.295	0.267	9.40664e-22		ATP2A3	5.97811e-156	1.41693	0.758	0.71	1.19562e-152		HMMR	0	1.21058	0.65	0.514	0		CEBPB	0	2.65728	0.917	0.55	0		IGFL2	7.69752e-120	0.744592	0.656	0.419	1.5395e-116		FOLR2	0	1.37096	0.75	0.712	0		TIMP3	0	2.14568	0.881	0.543	0		IFI44L
CDT1	1.96319e-45	0.398524	0.526	0.638	3.92638e-42		PLCB2	9.31306e-181	1.39251	0.732	0.519	1.86261e-177		KIF11	0	1.20751	0.766	0.636	0		SDC3	0	2.65573	0.908	0.614	0		GPR183	3.88791e-96	0.727933	0.661	0.471	7.77583e-93		CD63	3.27427e-161	1.35352	0.799	0.624	6.54854e-158		CSF1	0	2.09972	0.985	0.607	0		CD40
TRDC	2.08829e-135	0.396429	0.848	0.824	4.17658e-132		IFNG	9.32739e-205	1.38593	0.662	0.693	1.86548e-201		HIST1H2AE	0	1.19045	0.833	0.668	0		STAB1	0	2.65389	0.798	0.431	0		HSPH1	1.63291e-104	0.722786	0.764	0.583	3.26582e-101		SPI1	9.94546e-175	1.35082	0.763	0.651	1.98909e-171		ZBTB16	0	2.06306	0.994	0.666	0		CD24
RAC3	2.62046e-81	0.395497	0.275	0.396	5.24093e-78		DUSP2	2.28039e-78	1.38353	0.7	0.679	4.56077e-75		CENPF	0	1.17837	0.633	0.535	0		MRC1	0	2.64558	0.9	0.583	0		GOLM1	5.142e-138	0.718037	0.781	0.527	1.0284e-134		MS4A4A	2.52113e-233	1.33442	0.698	0.633	5.04226e-230		SERPING1	0	2.04162	0.99	0.768	0		TNFRSF13B
NR4A2	4.56376e-119	0.395242	0.562	0.34	9.12752e-116		ST8SIA1	5.24675e-186	1.36912	0.527	0.553	1.04935e-182		CDCA8	0	1.17543	0.605	0.47	0		CD68	0	2.60386	0.925	0.664	0		KCNN3	1.81626e-152	0.71195	0.691	0.552	3.63253e-149		SCD	1.88609e-49	1.33003	0.85	0.824	3.77218e-46		CALD1	0	2.03229	0.69	0.458	0		FCER2
FZD1	3.73852e-43	0.3706	0.783	0.672	7.47705e-40		FCMR	5.02101e-254	1.3619	0.563	0.665	1.0042e-250		PHLDA1	5.04691e-305	1.16555	0.89	0.656	1.00938e-301		CLEC7A	0	2.59992	0.81	0.475	0		NPM3	1.09054e-123	0.710888	0.637	0.483	2.18108e-120		GNS	5.05717e-153	1.32555	0.779	0.652	1.01143e-149		COL27A1	0	2.01078	0.921	0.51	0		GBP4
TNFSF9	1.84442e-16	0.365155	0.64	0.664	3.68885e-13		LTB	0	1.34172	0.507	0.632	1.40453e-305		WNT10A	6.61222e-263	1.15927	0.779	0.564	1.32244e-259		LAIR1	0	2.50764	0.838	0.505	0		FAT1	4.85482e-247	0.710655	0.941	0.71	9.70964e-244		CTSS	8.36873e-208	1.32407	0.938	0.806	1.67375e-204		SVEP1	0	2.00028	0.941	0.562	0		EAF2
NMUR1	0	0.363955	0.094	0.267	0		GZMB	2.63369e-102	1.32812	0.549	0.559	5.26738e-99		EOMES	8.2693e-273	1.13357	0.862	0.675	1.65386e-269		FGR	0	2.49016	0.924	0.479	0		CYP26A1	0	0.705654	0.883	0.751	0		SDC3	1.88442e-205	1.29275	0.757	0.638	3.76883e-202		COL12A1	0	1.99222	0.575	0.196	0		MPEG1
TNFRSF9	3.18285e-129	0.349554	0.323	0.429	6.3657e-126		HS3ST3B1	3.18112e-188	1.31743	0.714	0.648	6.36224e-185		SHCBP1	1.87892e-296	1.11464	0.757	0.57	3.75784e-293		CALHM6	0	2.4899	0.956	0.734	0		PGAM1	5.38003e-136	0.703758	0.825	0.635	1.07601e-132		TMEM176A	3.09582e-208	1.27481	0.686	0.608	6.19163e-205		C7	0	1.98414	0.99	0.702	0		PIK3C2B
THBS4	5.0675e-54	0.333755	0.424	0.528	1.0135e-50		MYO1G	3.87535e-85	1.31059	0.722	0.638	7.75069e-82		HIST1H2BH	2.55956e-295	1.10166	0.777	0.614	5.11912e-292		GRINA	0	2.46509	0.967	0.659	0		ENO1	8.41485e-123	0.703342	0.871	0.698	1.68297e-119		CXCL9	4.20284e-270	1.27236	0.949	0.83	8.40567e-267		ISLR	0	1.97588	0.764	0.414	0		CPNE5
DUSP4	5.78784e-78	0.333278	0.441	0.594	1.15757e-74		LSP1	1.09887e-138	1.29563	0.691	0.706	2.19773e-135		RASD1	0	1.072	0.895	0.754	0		PSAP	0	2.46193	0.959	0.703	0		LHX2	0	0.70216	0.86	0.708	0		SOD2	1.10475e-199	1.26884	0.829	0.72	2.2095e-196		PTPRS	0	1.96469	0.842	0.566	0		SNX22
MYL6B	1.24826e-35	0.332657	0.522	0.596	2.49653e-32		SYNE1	1.63027e-192	1.27895	0.768	0.547	3.26054e-189		HIST1H4J	0	1.06713	0.84	0.711	0		CTSL	0	2.4477	0.87	0.596	0		UHRF1	4.32989e-90	0.674387	0.73	0.585	8.65977e-87		ADAMDEC1	8.92057e-269	1.26622	0.725	0.663	1.78411e-265		PAPLN	0	1.96348	0.95	0.48	0		PALM2-AKAP2
RUNX2	3.19689e-14	0.324375	0.547	0.56	6.39377e-11		GIMAP1	1.47717e-192	1.22721	0.529	0.641	2.95434e-189		ASF1B	2.44056e-263	1.04315	0.812	0.621	4.88113e-260		CTSZ	0	2.4415	0.977	0.77	0		EOMES	6.61997e-145	0.670819	0.893	0.68	1.32399e-141		SERPINA1	2.79541e-181	1.26419	0.733	0.625	5.59083e-178		EMILIN1	0	1.96326	0.701	0.544	0		CXCR5
GNG4	5.00835e-13	0.315219	0.502	0.563	1.00167e-09		GIMAP6	6.40645e-177	1.19363	0.674	0.712	1.28129e-173		CDKN2C	2.95444e-271	1.04005	0.725	0.654	5.90889e-268		SPI1	0	2.43449	0.882	0.631	0		NR4A3	1.46929e-176	0.664501	0.685	0.411	2.93858e-173		FCGR3A	2.23618e-175	1.2496	0.746	0.644	4.47237e-172		LOXL1	0	1.96313	0.798	0.507	0		BTG1
PIK3R3	1.70174e-46	0.307399	0.637	0.498	3.40347e-43		CADM1	6.18442e-27	1.18868	0.446	0.439	1.23688e-23		LRRC10B	0	1.01596	0.887	0.78	0		DPYD	0	2.41627	0.925	0.628	0		ZBTB32	3.62055e-129	0.661067	0.697	0.53	7.2411e-126		DNASE2	1.1134e-150	1.24813	0.718	0.671	2.2268e-147		MGP	0	1.95566	0.991	0.571	0		ST6GAL1
CEACAM1	5.02662e-16	0.296873	0.491	0.441	1.00532e-12		EIF4E3	1.68143e-166	1.17807	0.578	0.682	3.36285e-163		HSP90AA1	2.16255e-208	0.994378	0.887	0.743	4.3251e-205		LGMN	0	2.4137	0.867	0.526	0		IL23A	1.08639e-88	0.659771	0.33	0.221	2.17278e-85		CD14	3.85681e-152	1.22583	0.586	0.482	7.71361e-149		F3	0	1.88699	0.899	0.207	0		ATP2A3
HBA2	1.80698e-36	0.294464	0.327	0.224	3.61396e-33		RASGRP2	4.83439e-259	1.13358	0.479	0.614	9.66879e-256		CCNF	2.13389e-268	0.960413	0.631	0.591	4.26778e-265		SIGLEC10	0	2.4075	0.884	0.547	0		ANKRD18A	1.48567e-122	0.658022	0.789	0.536	2.97134e-119		CXCL16	5.25956e-227	1.2187	0.634	0.607	1.05191e-223		LAMB1	0	1.88377	0.588	0.46	0		STAP1
PCSK1	3.5431e-07	0.289441	0.166	0.167	0.000708619		ADAM8	4.79559e-134	1.13109	0.637	0.591	9.59118e-131		NEK2	0	0.955894	0.74	0.51	0		CTSS	0	2.4042	0.98	0.794	0		INSIG1	2.38225e-90	0.647583	0.81	0.718	4.76449e-87		EPHX1	1.19392e-191	1.2152	0.603	0.599	2.38785e-188		PDGFRA	0	1.8823	0.895	0.615	0		PKIG
CYP26A1	3.65176e-11	0.281622	0.772	0.759	7.30351e-08		SETBP1	3.54477e-37	1.10847	0.579	0.521	7.08954e-34		BARX1	0	0.929584	0.804	0.535	0		CXCL10	0	2.39439	0.919	0.726	0		EGR3	5.4024e-118	0.638455	0.73	0.55	1.08048e-114		CD163	5.44515e-256	1.20927	0.903	0.76	1.08903e-252		EMP1	0	1.87635	0.744	0.35	0		SETBP1
HIC1	1.88507e-06	0.267598	0.563	0.514	0.00377015		LBH	1.80035e-187	1.10157	0.537	0.634	3.6007e-184		TUBB	5.97594e-229	0.922564	0.869	0.676	1.19519e-225		IL1R2	0	2.36972	0.93	0.56	0		IER5L	2.07239e-87	0.63656	0.749	0.572	4.14478e-84		BRI3	6.29764e-160	1.20187	0.826	0.676	1.25953e-156		NKD2	5.53173e-290	1.87291	0.583	0.403	1.10635e-286		KLF2
CPNE7	5.02392e-21	0.262905	0.286	0.335	1.00478e-17		CCL4L2	1.14636e-111	1.08582	0.705	0.509	2.29272e-108		ZBTB32	2.32415e-176	0.920583	0.677	0.525	4.64831e-173		MFSD1	0	2.3438	0.916	0.534	0		MYC	5.57737e-84	0.635038	0.684	0.65	1.11547e-80		AIF1	5.85286e-171	1.19842	0.739	0.637	1.17057e-167		PLOD2	0	1.87218	0.511	0.2	0		FCRLA
OTOG	1.68844e-199	0.261435	0.586	0.305	3.37688e-196		PIM2	0	1.06079	0.348	0.545	0		TUBA1C	8.06607e-271	0.908127	0.785	0.574	1.61321e-267		TYMP	0	2.33923	0.972	0.749	0		ID2	2.56917e-89	0.629535	0.722	0.604	5.13834e-86		CTSH	8.95015e-160	1.18816	0.821	0.678	1.79003e-156		PALLD	0	1.86386	0.928	0.479	0		KMO
ODC1	9.99685e-16	0.260374	0.372	0.436	1.99937e-12		HAVCR2	8.23732e-118	1.05057	0.551	0.626	1.64746e-114		MYBL2	3.93663e-102	0.850873	0.723	0.613	7.87327e-99		TCN2	0	2.33722	0.948	0.709	0		LGALS1	7.84802e-99	0.616914	0.809	0.629	1.5696e-95		PLAAT4	1.18511e-191	1.18122	0.887	0.777	2.37022e-188		PLPP3	0	1.85646	0.976	0.544	0		CR1
NPTX1	1.02877e-07	0.260205	0.265	0.263	0.000205754		ANO9	3.31631e-90	1.01398	0.627	0.486	6.63263e-87		AGAP1	0	0.845459	0.952	0.766	0		TYROBP	0	2.32297	0.835	0.601	0		HSPA2	1.35864e-128	0.614292	0.581	0.301	2.71727e-125		CTSC	1.9607e-134	1.18104	0.8	0.632	3.9214e-131		SERPINE1	7.18063e-177	1.85553	0.545	0.361	1.43613e-173		BLNK
SCD	4.13198e-37	0.255451	0.787	0.834	8.26397e-34		OBSCN	0	1.00341	0.292	0.5	0		CRIP1	3.691e-146	0.840402	0.908	0.785	7.382e-143		CPM	0	2.31742	0.897	0.524	0		LRRC10B	1.21566e-202	0.609056	0.895	0.783	2.43132e-199		FTH1	1.14064e-174	1.1604	0.909	0.795	2.28127e-171		PHLDB1	0	1.85014	0.81	0.36	0		PHACTR1
MYC	1.34304e-08	0.250448	0.607	0.662	2.68608e-05		MATK	1.07836e-203	0.999615	0.686	0.54	2.15671e-200		MXD3	1.18865e-138	0.815753	0.49	0.373	2.37731e-135		SNX10	0	2.30998	0.954	0.747	0		SMARCD3	1.523e-123	0.606146	0.544	0.438	3.04601e-120		S100A8	1.41192e-240	1.15929	0.79	0.701	2.82384e-237		FBLN5	0	1.81005	0.983	0.603	0		UCP2
CCR4	1.01913e-54	-0.250037	0.606	0.525	2.03826e-51		MAL	7.59287e-293	0.998408	0.522	0.524	1.51857e-289		TUBB4B	2.85694e-184	0.799942	0.716	0.586	5.71387e-181		TNFSF13	0	2.30842	0.816	0.584	0		NFATC1	1.476e-111	0.602832	0.808	0.607	2.95201e-108		GLUL	9.7794e-244	1.15522	0.904	0.785	1.95588e-240		ABI3BP	0	1.79401	0.961	0.467	0		DAPP1
NCEH1	3.46451e-136	-0.251343	0.651	0.446	6.92903e-133		CCR7	1.13283e-54	0.992774	0.4	0.37	2.26565e-51		KIT	1.6473e-195	0.790354	0.83	0.627	3.29459e-192		PSTPIP2	0	2.30608	0.916	0.6	0		ICAM2	1.31675e-94	0.579217	0.853	0.692	2.6335e-91		CYBB	4.77529e-147	1.15222	0.789	0.658	9.55058e-144		DPYSL3	0	1.78887	0.719	0.276	0		PIK3AP1
PCSK5	4.1587e-22	-0.252898	0.329	0.359	8.3174e-19		GIMAP5	0	0.981106	0.413	0.729	0		ADAMTS13	1.86185e-119	0.785496	0.404	0.3	3.7237e-116		THEMIS2	0	2.28156	0.815	0.519	0		EEF1A2	5.11689e-122	0.558609	0.499	0.357	1.02338e-118		CALHM6	2.68062e-179	1.1122	0.824	0.753	5.36125e-176		TIMP2	0	1.78184	0.781	0.518	0		TSPAN3
P2RY14	6.92432e-121	-0.252901	0.68	0.517	1.38486e-117		HCLS1	9.35188e-54	0.977355	0.789	0.746	1.87038e-50		IRF4	1.73336e-146	0.781335	0.782	0.638	3.46671e-143		NPL	0	2.27517	0.797	0.669	0		HOXB8	1.00759e-258	0.551533	0.837	0.625	2.01518e-255		LILRB4	1.22035e-193	1.10359	0.672	0.593	2.44071e-190		APOD	0	1.76374	0.988	0.617	0		SLC15A2
ARHGAP23	5.0728e-34	-0.253139	0.34	0.42	1.01456e-30		RGS1	3.02281e-88	0.977276	0.59	0.428	6.04562e-85		CRTAC1	0	0.773162	0.905	0.759	0		CLEC10A	0	2.25	0.907	0.706	0		NR4A2	8.8648e-121	0.539484	0.352	0.379	1.77296e-117		TNFSF13	4.3256e-168	1.10056	0.611	0.609	8.65119e-165		PODN	0	1.76331	0.634	0.352	0		PLD4
CD33	6.13268e-39	-0.253328	0.379	0.461	1.22654e-35		IL10RA	0	0.974995	0.326	0.514	0		CHI3L2	2.42166e-191	0.770005	0.812	0.682	4.84333e-188		GBP5	0	2.24145	0.964	0.668	0		ATP6V1C2	9.28727e-58	0.537985	0.364	0.224	1.85745e-54		SLAMF8	1.52163e-125	1.09268	0.733	0.625	3.04327e-122		VEGFA	0	1.75362	0.789	0.336	0		SYK
FCER2	5.01221e-128	-0.25347	0.197	0.409	1.00244e-124		P2RY10	5.06905e-144	0.962544	0.478	0.58	1.01381e-140		NRP2	2.28228e-209	0.766906	0.891	0.679	4.56455e-206		EMILIN2	0	2.21755	0.699	0.58	0		NFKBID	1.19932e-83	0.537213	0.725	0.544	2.39864e-80		MARCO	3.37192e-101	1.07676	0.486	0.421	6.74385e-98		FN1	0	1.75139	0.912	0.294	0		AIM2
ADAM12	4.5988e-87	-0.254263	0.086	0.225	9.19761e-84		CCR4	0	0.962497	0.74	0.503	0		H1F0	4.47949e-251	0.755284	0.784	0.513	8.95899e-248		SLC7A7	0	2.21681	0.881	0.597	0		AGAP1	1.69957e-211	0.533968	0.964	0.773	3.39913e-208		SCARB2	7.70354e-164	1.04809	0.615	0.567	1.54071e-160		VCAN	0	1.7329	0.65	0.364	0		BASP1
CD300E	2.48839e-230	-0.254703	0.065	0.313	4.97678e-227		TNFRSF18	1.68247e-60	0.922121	0.572	0.448	3.36495e-57		PEG10	2.59799e-306	0.731189	0.818	0.661	5.19597e-303		CD14	0	2.21372	0.701	0.463	0		TK1	1.06337e-85	0.524413	0.67	0.624	2.12675e-82		CAPG	1.92453e-124	1.0442	0.862	0.738	3.84907e-121		OLFML3	0	1.73124	0.699	0.389	0		PARVG
NKD2	3.03377e-32	-0.255215	0.324	0.433	6.06753e-29		EMP3	8.38247e-176	0.906255	0.822	0.559	1.67649e-172		LGALS3	5.64222e-113	0.730913	0.786	0.633	1.12844e-109		GSAP	0	2.21209	0.822	0.456	0		IL2RB	3.06663e-91	0.516897	0.802	0.663	6.13326e-88		MMP14	3.62822e-92	0.997429	0.584	0.409	7.25645e-89		RBMS3	0	1.72868	0.972	0.368	0		SLC17A9
PGF	5.1236e-97	-0.256148	0.175	0.344	1.02472e-93		ITGB2	9.16083e-24	0.899537	0.81	0.772	1.83217e-20		NR5A2	1.13656e-244	0.727897	0.802	0.695	2.27311e-241		FGL2	0	2.19136	0.855	0.68	0		CEP55	8.00918e-141	0.515722	0.935	0.757	1.60184e-137		ASAH1	2.31381e-111	0.997199	0.578	0.46	4.62762e-108		LGALS3BP	0	1.71915	0.956	0.704	0		SPIB
MFAP5	1.01713e-49	-0.256354	0.499	0.581	2.03427e-46		TAGAP	2.04223e-86	0.884119	0.47	0.59	4.08447e-83		IL2RB	1.0858e-134	0.714826	0.803	0.657	2.1716e-131		SLC1A3	0	2.16857	0.904	0.662	0		ODC1	9.61364e-103	0.513346	0.621	0.409	1.92273e-99		HMOX1	1.40744e-97	0.994029	0.57	0.434	2.81487e-94		SPP1	1.34681e-53	1.70997	0.419	0.283	2.69361e-50		NCF4
TGFB1I1	1.22544e-97	-0.257273	0.117	0.273	2.45088e-94		MCOLN2	9.23589e-53	0.876559	0.609	0.556	1.84718e-49		GNG4	3.11074e-92	0.680648	0.697	0.534	6.22149e-89		GRN	0	2.15732	0.923	0.625	0		DHCR7	2.95888e-156	0.513163	0.4	0.432	5.91776e-153		SLC15A3	1.94209e-120	0.988706	0.596	0.466	3.88417e-117		TGFBI	0	1.70455	0.624	0.48	0		KIAA0040
ALOX15B	2.37359e-47	-0.257622	0.676	0.706	4.74717e-44		FXYD2	3.3863e-80	0.876289	0.505	0.501	6.77259e-77		PECAM1	5.2041e-140	0.65721	0.925	0.77	1.04082e-136		ADAMTS2	0	2.14551	0.96	0.581	0		CEMIP2	3.73685e-86	0.507021	0.749	0.539	7.47371e-83		SLC40A1	7.73532e-149	0.978698	0.533	0.568	1.54706e-145		IGFBP7	0	1.70311	0.907	0.526	0		CR2
THY1	2.04092e-82	-0.258306	0.531	0.407	4.08184e-79		PLXDC1	2.5454e-237	0.871432	0.774	0.493	5.0908e-234		SCD	1.09088e-144	0.654993	0.901	0.816	2.18177e-141		TLR4	0	2.13069	0.829	0.583	0		TNFRSF9	4.40574e-86	0.505621	0.612	0.395	8.81149e-83		TSPO	1.00859e-107	0.964703	0.762	0.627	2.01717e-104		LTBP2	0	1.69806	0.524	0.237	0		BTG2
PREX2	4.06004e-149	-0.258396	0.17	0.397	8.12007e-146		ANXA6	3.91254e-46	0.846705	0.76	0.644	7.82508e-43		CDH1	1.52701e-103	0.649761	0.637	0.511	3.05403e-100		PLA2G7	0	2.12993	0.757	0.626	0		IER3	3.65595e-93	0.503636	0.51	0.404	7.3119e-90		IL1R2	5.97849e-202	0.95879	0.764	0.588	1.1957e-198		CILP	0	1.69181	0.981	0.35	0		LYN
SDC4	1.37734e-53	-0.258632	0.467	0.593	2.75469e-50		NCKAP1L	1.40221e-96	0.840985	0.623	0.725	2.80443e-93		S100A6	4.28223e-129	0.640114	0.922	0.81	8.56445e-126		LGALS9	0	2.12748	0.885	0.514	0		IL10	4.57724e-248	0.498955	0.843	0.723	9.15447e-245		CST3	1.88287e-127	0.958275	0.813	0.63	3.76573e-124		LTBP1	0	1.68613	0.79	0.534	0		METTL7A
SLC15A2	2.35859e-41	-0.25878	0.495	0.427	4.71718e-38		JAML	6.24988e-198	0.836568	0.279	0.461	1.24998e-194		NRP1	1.72669e-92	0.612908	0.662	0.453	3.45337e-89		LRP1	0	2.12117	0.791	0.5	0		TUBA1B	5.44451e-86	0.483811	0.788	0.714	1.0889e-82		LHFPL2	5.09045e-153	0.954681	0.601	0.607	1.01809e-149		CNN3	0	1.67598	0.682	0.376	0		BMP2K
KANK3	9.47112e-152	-0.259191	0.031	0.196	1.89422e-148		TMEM140	1.74338e-95	0.831111	0.749	0.607	3.48676e-92		MYL6B	3.55404e-80	0.611382	0.686	0.57	7.10807e-77		NCF2	0	2.10923	0.67	0.452	0		ADAMTS13	2.84457e-64	0.472295	0.396	0.305	5.68913e-61		GPX3	8.06335e-137	0.940539	0.734	0.723	1.61267e-133		CCN1	0	1.67137	0.546	0.357	0		LBH
NUF2	4.54263e-85	-0.259324	0.345	0.527	9.08527e-82		CD44	6.03851e-23	0.823091	0.767	0.679	1.2077e-19		IGFL2	1.16509e-116	0.608459	0.641	0.41	2.33017e-113		LILRB5	0	2.10193	0.827	0.605	0		NOG	1.83301e-149	0.464953	0.624	0.361	3.66601e-146		FASN	3.65405e-23	0.93948	0.645	0.68	7.3081e-20		SNED1	0	1.66538	0.682	0.3	0		DOK3
H1F0	4.06729e-88	-0.259556	0.391	0.575	8.13459e-85		FUT7	1.58816e-236	0.819862	0.796	0.668	3.17633e-233		RILPL2	1.52599e-103	0.607464	0.795	0.63	3.05198e-100		AIF1	0	2.09725	0.888	0.614	0		NRP1	7.7168e-60	0.463601	0.613	0.466	1.54336e-56		HSD17B4	2.28902e-92	0.936958	0.711	0.592	4.57804e-89		CD248	0	1.66283	0.754	0.553	0		IKZF3
GZMH	2.06784e-13	-0.260049	0.511	0.538	4.13567e-10		ADTRP	1.24504e-176	0.803851	0.315	0.473	2.49009e-173		SEC31B	5.12878e-130	0.601878	0.76	0.613	1.02576e-126		GNS	0	2.08893	0.926	0.629	0		HIC1	7.78365e-72	0.454281	0.507	0.524	1.55673e-68		TIMP2	9.49676e-92	0.925435	0.633	0.528	1.89935e-88		LPAR1	0	1.657	0.736	0.337	0		TSPAN13
SGPP2	1.34162e-11	-0.26071	0.637	0.653	2.68325e-08		KLRD1	9.4589e-230	0.803208	0.72	0.49	1.89178e-226		S100A4	5.75561e-110	0.598365	0.878	0.724	1.15112e-106		FPR1	0	2.08794	0.903	0.51	0		DUSP4	1.08423e-72	0.45267	0.7	0.558	2.16845e-69		ENPP2	9.53931e-117	0.922828	0.618	0.576	1.90786e-113		LAMB2	1.53052e-305	1.64864	0.571	0.285	3.06104e-302		TAGAP
GSTP1	2.05036e-123	-0.260906	0.308	0.533	4.10073e-120		SMAD3	2.14365e-61	0.802218	0.642	0.487	4.28731e-58		CYP26A1	0	0.592853	0.841	0.751	0		C3AR1	0	2.08352	0.889	0.539	0		C15orf48	2.25585e-75	0.448262	0.498	0.344	4.51171e-72		CYP27A1	8.24863e-138	0.905444	0.562	0.441	1.64973e-134		GJA1	0	1.63598	0.443	0.238	0		CD83
MAF	2.18265e-35	-0.260983	0.651	0.619	4.3653e-32		ST6GAL1	4.18005e-76	0.791505	0.735	0.585	8.3601e-73		FAM237B	8.49078e-182	0.585759	0.784	0.664	1.69816e-178		PFKFB3	0	2.0796	0.804	0.518	0		NOTUM	1.77475e-175	0.440036	0.491	0.18	3.5495e-172		SLC7A7	5.7105e-107	0.89972	0.657	0.625	1.1421e-103		SH3PXD2B	0	1.62801	0.878	0.529	0		IL6
HERPUD1	1.48527e-74	-0.261088	0.514	0.683	2.97053e-71		TMEM173	6.5092e-186	0.784088	0.738	0.456	1.30184e-182		TNFSF9	2.99214e-148	0.582107	0.809	0.64	5.98428e-145		SLAMF8	0	2.06251	0.869	0.604	0		COCH	1.42902e-103	0.432917	0.858	0.711	2.85803e-100		TIMD4	7.67549e-111	0.892992	0.698	0.612	1.5351e-107		COL5A2	0	1.61744	0.746	0.286	0		HHEX
NRN1	1.62964e-65	-0.261909	0.376	0.497	3.25927e-62		FAM107B	7.47307e-46	0.745232	0.404	0.475	1.49461e-42		NMUR1	7.77179e-47	0.579063	0.298	0.231	1.55436e-43		SLCO2B1	0	2.05373	0.752	0.596	0		OTOG	0	0.432685	0.747	0.318	0		ANXA2	2.80402e-117	0.89199	0.817	0.718	5.60803e-114		PHLDB2	2.47447e-284	1.6138	0.518	0.213	4.94894e-281		MARCH1
CST7	6.97936e-110	-0.262471	0.422	0.625	1.39587e-106		PARVG	1.9252e-249	0.742348	0.358	0.562	3.8504e-246		ERC2	1.11025e-105	0.578724	0.285	0.304	2.22051e-102		MS4A4A	0	2.03469	0.878	0.608	0		PECAM1	2.24975e-102	0.418074	0.951	0.774	4.4995e-99		ATOX1	2.3646e-90	0.891685	0.685	0.635	4.72921e-87		LIMA1	7.29969e-282	1.61047	0.855	0.563	1.45994e-278		ZC3H12D
TROAP	8.39658e-20	-0.263102	0.622	0.591	1.67932e-16		TUBA4A	2.15049e-34	0.741561	0.76	0.739	4.30098e-31		RAC3	6.42993e-127	0.551883	0.578	0.35	1.28599e-123		FOS	0	2.02992	0.734	0.388	0		DIRAS3	9.76678e-87	0.41216	0.217	0.344	1.95336e-83		NPL	6.95136e-99	0.890539	0.699	0.682	1.39027e-95		MFAP5	0	1.60446	0.927	0.543	0		EBF1
TTYH3	3.40934e-11	-0.263523	0.483	0.514	6.81867e-08		AOAH	1.32546e-295	0.740391	0.244	0.479	2.65092e-292		SMARCD3	4.29343e-96	0.549727	0.531	0.435	8.58686e-93		SLC8A1	0	2.02974	0.674	0.547	0		CD9	2.94491e-97	0.411432	0.752	0.519	5.88981e-94		IGSF6	1.58798e-119	0.888789	0.541	0.372	3.17597e-116		MFGE8	0	1.57882	0.966	0.552	0		P2RY10
ABCG1	2.77007e-22	-0.264209	0.699	0.674	5.54014e-19		TNFRSF4	2.90121e-94	0.73287	0.27	0.344	5.80241e-91		CTLA4	1.60608e-179	0.544588	0.838	0.569	3.21216e-176		CHI3L1	0	2.01802	0.806	0.647	0		LDLR	3.78707e-50	0.408287	0.687	0.691	7.57414e-47		PGD	1.26498e-95	0.887062	0.752	0.658	2.52996e-92		NFATC4	0	1.57692	0.638	0.534	0		LSP1
CEMIP	2.26243e-181	-0.264722	0.62	0.364	4.52486e-178		SGPP2	4.80858e-136	0.72606	0.699	0.642	9.61715e-133		NFATC1	7.11932e-91	0.535219	0.771	0.603	1.42386e-87		FTL	0	2.0108	0.943	0.791	0		AEBP1	6.28581e-126	0.404096	0.807	0.516	1.25716e-122		STOM	1.36725e-96	0.880462	0.848	0.777	2.7345e-93		DOCK1	0	1.57422	0.823	0.308	0		TMEM140
EPHA2	2.81458e-36	-0.26533	0.307	0.4	5.62917e-33		F5	2.21469e-194	0.723989	0.711	0.569	4.42938e-191		TMEM100	8.25164e-180	0.534194	0.785	0.653	1.65033e-176		SCO2	0	2.01052	0.871	0.682	0		FZD1	7.58961e-148	0.403785	0.889	0.674	1.51792e-144		C3AR1	6.83522e-122	0.878221	0.616	0.574	1.36704e-118		LRP1	0	1.55972	0.767	0.516	0		BIRC3
IL1RN	4.42111e-21	-0.265924	0.313	0.366	8.84222e-18		LPAR6	1.31344e-93	0.722026	0.751	0.614	2.62688e-90		FZD1	4.44641e-211	0.530889	0.861	0.668	8.89281e-208		CEBPD	0	2.01016	0.799	0.644	0		CHI3L2	5.02924e-116	0.396373	0.897	0.681	1.00585e-112		CD4	1.34729e-100	0.873229	0.876	0.825	2.69458e-97		PDLIM7	4.48209e-268	1.55419	0.69	0.381	8.96417e-265		CYBA
COL14A1	1.03009e-20	-0.266023	0.2	0.221	2.06018e-17		IL10	3.94697e-09	0.719914	0.758	0.727	7.89395e-06		IL23A	2.30387e-49	0.520812	0.286	0.222	4.60773e-46		FOLR2	0	1.99664	0.885	0.694	0		HSPD1	1.06017e-61	0.395375	0.764	0.643	2.12034e-58		TYROBP	1.38045e-122	0.85759	0.652	0.624	2.76089e-119		PKDCC	0	1.54525	0.956	0.491	0		ANXA6
LGALS2	2.63663e-52	-0.26659	0.547	0.497	5.27327e-49		TNFSF4	4.07048e-105	0.716193	0.499	0.376	8.14095e-102		TNFRSF9	1.95878e-74	0.52057	0.577	0.39	3.91757e-71		ACSL1	0	1.98912	0.897	0.571	0		LMNA	7.21945e-56	0.391936	0.551	0.549	1.44389e-52		GRINA	2.93368e-108	0.855029	0.81	0.684	5.86736e-105		MMP11	2.27393e-256	1.53921	0.354	0.186	4.54787e-253		CD1C
GRASP	5.96374e-64	-0.266634	0.683	0.562	1.19275e-60		GPR68	7.42548e-136	0.712615	0.764	0.553	1.4851e-132		COLCA2	6.30388e-96	0.51094	0.691	0.589	1.26078e-92		ADAP2	0	1.98017	0.723	0.442	0		TMEM63C	1.18188e-159	0.387332	0.876	0.767	2.36377e-156		PLBD2	5.02654e-74	0.844113	0.628	0.577	1.00531e-70		FBN1	0	1.53756	0.617	0.39	0		ARHGDIB
SHANK3	8.00471e-165	-0.266768	0.086	0.297	1.60094e-161		CRTAM	7.75654e-20	0.7071	0.755	0.706	1.55131e-16		CAPG	1.31687e-124	0.506284	0.776	0.742	2.63374e-121		APOE	0	1.97752	0.832	0.572	0		SCARB1	4.47329e-31	0.387013	0.667	0.563	8.94659e-28		MFSD1	2.45405e-90	0.840678	0.708	0.565	4.9081e-87		BGN	0	1.52592	0.609	0.12	0		ELL3
MARCKSL1	2.19386e-34	-0.267537	0.7	0.709	4.38771e-31		IQGAP2	1.55782e-31	0.706096	0.712	0.68	3.11563e-28		KCNN3	3.19966e-121	0.505456	0.729	0.541	6.39933e-118		P2RY13	0	1.9728	0.852	0.45	0		CTLA4	1.07691e-140	0.383717	0.826	0.581	2.15382e-137		CSF2RB	5.19545e-122	0.840256	0.771	0.647	1.03909e-118		HTRA1	0	1.52286	0.559	0.496	0		RNASE6
MFAP4	4.70983e-100	-0.268993	0.66	0.519	9.41965e-97		SLAMF7	0	0.703737	0.306	0.693	0		SYT7	0	0.502493	0.815	0.71	0		SCPEP1	0	1.96604	0.901	0.602	0		DNM1	6.24586e-62	0.379178	0.712	0.593	1.24917e-58		ALDH1A1	2.12793e-219	0.835597	0.627	0.654	4.25586e-216		COL4A1	5.72822e-200	1.51926	0.662	0.363	1.14564e-196		POU2AF1
GRB10	2.96288e-185	-0.269679	0.215	0.477	5.92576e-182		RHOF	1.14537e-28	0.699747	0.592	0.554	2.29074e-25		HSPH1	3.52925e-73	0.500296	0.736	0.578	7.0585e-70		SIGLEC14	0	1.96543	0.867	0.6	0		E2F1	6.00369e-84	0.375953	0.471	0.549	1.20074e-80		LILRB5	1.51413e-168	0.828388	0.647	0.627	3.02825e-165		CYBRD1	0	1.51911	0.889	0.513	0		MAP4K4
CDH5	2.72646e-110	-0.270255	0.47	0.301	5.45291e-107		HAPLN3	2.08738e-35	0.699463	0.744	0.635	4.17475e-32		TK1	9.58732e-54	0.491545	0.688	0.619	1.91746e-50		CTSH	0	1.95741	0.926	0.659	0		MEOX1	5.34008e-82	0.373689	0.703	0.48	1.06802e-78		IDH1	1.97945e-104	0.809403	0.653	0.507	3.9589e-101		RCN3	1.11405e-262	1.51571	0.549	0.391	2.2281e-259		KYNU
HAS2	1.77584e-84	-0.270552	0.287	0.438	3.55168e-81		GZMH	3.73653e-45	0.697747	0.567	0.528	7.47305e-42		GPAT3	1.23818e-162	0.490436	0.768	0.612	2.47636e-159		KYNU	0	1.95458	0.735	0.471	0		ASF1B	3.87152e-46	0.36825	0.698	0.639	7.74305e-43		FPR1	6.88019e-120	0.791135	0.69	0.542	1.37604e-116		LUM	0	1.51406	0.714	0.363	0		ZFP36L1
LMOD1	1.52219e-37	-0.270585	0.564	0.551	3.04437e-34		IL2RB	1.09818e-13	0.68403	0.731	0.663	2.19637e-10		ATP6V1C2	8.79914e-72	0.475772	0.26	0.231	1.75983e-68		KCTD12	0	1.93853	0.806	0.553	0		CCND2	3.33212e-72	0.362928	0.539	0.547	6.66423e-69		NINJ1	1.41518e-91	0.78679	0.709	0.599	2.83036e-88		APOL1	0	1.51022	0.98	0.716	0		MMP17
TBC1D8	1.43532e-107	-0.271676	0.224	0.407	2.87064e-104		SEMA7A	1.3672e-68	0.67987	0.61	0.439	2.7344e-65		DHCR24	1.12789e-58	0.475359	0.791	0.746	2.25578e-55		GAA	0	1.93764	0.844	0.56	0		FLNB	1.10324e-81	0.355229	0.745	0.536	2.20647e-78		APOC1	1.48222e-178	0.773777	0.378	0.35	2.96444e-175		SPARC	0	1.50573	0.889	0.405	0		SCIMP
CYP27A1	1.06909e-32	-0.271771	0.385	0.462	2.13818e-29		SEC31B	2.25127e-23	0.670998	0.566	0.641	4.50253e-20		SLC7A5	1.0217e-82	0.461344	0.728	0.539	2.0434e-79		HMOX1	0	1.93578	0.786	0.402	0		NPTX1	4.01914e-141	0.353772	0.192	0.269	8.03828e-138		WARS	1.83571e-108	0.772723	0.83	0.725	3.67142e-105		FAP	0	1.49911	0.389	0.089	0		TLR6
TNFRSF4	1.2492e-199	-0.271984	0.119	0.374	2.4984e-196		SLA2	1.25239e-216	0.656037	0.24	0.428	2.50477e-213		MEOX1	6.62107e-98	0.458702	0.652	0.476	1.32421e-94		SLC31A2	0	1.93353	0.869	0.661	0		PXDN	1.11603e-45	0.347149	0.388	0.351	2.23207e-42		BLVRB	1.11206e-66	0.772394	0.618	0.568	2.22413e-63		AEBP1	0	1.4973	0.816	0.519	0		PLEKHG1
BASP1	1.28081e-66	-0.272412	0.293	0.44	2.56162e-63		ADA2	5.75538e-27	0.655889	0.726	0.712	1.15108e-23		HSPA2	4.00775e-114	0.446634	0.53	0.295	8.01549e-111		LAP3	0	1.92441	0.956	0.741	0		METRNL	1.33475e-91	0.34473	0.862	0.621	2.66949e-88		HCLS1	6.0577e-93	0.759008	0.843	0.747	1.21154e-89		SNAI2	0	1.49603	0.79	0.389	0		LY75
PILRA	6.04163e-39	-0.273233	0.55	0.511	1.20833e-35		RNF144A	1.15896e-65	0.652877	0.62	0.465	2.31792e-62		CCR2	2.17514e-190	0.444281	0.791	0.581	4.35029e-187		PLD3	0	1.91929	0.931	0.642	0		CDKN1A	5.84079e-77	0.337447	0.644	0.423	1.16816e-73		FABP4	1.23875e-51	0.749339	0.506	0.607	2.4775e-48		ST5	0	1.49377	0.438	0.278	0		RIPOR1
SHCBP1	2.93353e-41	-0.27484	0.574	0.595	5.86705e-38		ICOS	0	0.650123	0.283	0.656	0		JDP2	2.94228e-111	0.443395	0.711	0.495	5.88457e-108		ALOX5	0	1.9182	0.799	0.584	0		MYBL2	2.99315e-43	0.331973	0.621	0.626	5.98629e-40		ADA2	1.81162e-85	0.746841	0.749	0.712	3.62324e-82		PDPN	0	1.48272	0.76	0.357	0		SIGLEC14
RAPGEF3	1.61064e-54	-0.275428	0.433	0.319	3.22129e-51		TRGC1	1.93722e-131	0.623037	0.723	0.633	3.87443e-128		UHRF1	1.55581e-50	0.443023	0.697	0.583	3.11162e-47		PIK3AP1	0	1.91577	0.857	0.494	0		TNFSF14	2.84468e-53	0.328187	0.575	0.572	5.68937e-50		IL2RA	2.88604e-78	0.742069	0.507	0.459	5.77209e-75		MICALL2	0	1.48198	0.814	0.339	0		TCF4
PTPRB	5.26196e-219	-0.276051	0.014	0.205	1.05239e-215		FBXO32	8.28705e-75	0.61471	0.715	0.567	1.65741e-71		STS	8.11239e-52	0.434377	0.566	0.475	1.62248e-48		LHFPL2	0	1.91305	0.756	0.589	0		SYT7	1.66143e-148	0.326408	0.841	0.712	3.32286e-145		PPT1	2.16799e-73	0.741113	0.642	0.607	4.33599e-70		ZFP36	4.48539e-160	1.46824	0.965	0.695	8.97079e-157		EHD3
SRC	1.04309e-233	-0.276768	0.224	0.53	2.08618e-230		TGFBR2	2.26454e-26	0.599225	0.699	0.617	4.52907e-23		POU2AF1	7.3621e-125	0.433194	0.819	0.628	1.47242e-121		ANKRD22	0	1.90138	0.85	0.572	0		CRTAM	1.24892e-87	0.318333	0.853	0.701	2.49785e-84		CYBA	4.69921e-88	0.738977	0.9	0.751	9.39842e-85		COL18A1	4.74318e-189	1.45911	0.828	0.555	9.48636e-186		ARHGAP9
TMEM255B	3.66477e-132	-0.276769	0.626	0.418	7.32954e-129		GBP2	4.44897e-182	0.589357	0.559	0.782	8.89793e-179		GOLM1	1.28961e-130	0.42405	0.767	0.518	2.57921e-127		FTH1	0	1.89829	0.919	0.789	0		NRARP	4.26e-38	0.315755	0.406	0.289	8.52e-35		SIRPA	3.10237e-74	0.726657	0.576	0.541	6.20474e-71		LIFR	0	1.45786	0.978	0.543	0		TSC22D3
IFIT2	1.0141e-48	-0.276957	0.591	0.586	2.0282e-45		TIMD4	1.02183e-42	0.588163	0.528	0.634	2.04366e-39		ICAM2	1.40722e-55	0.417092	0.77	0.696	2.81444e-52		DRAM1	0	1.8943	0.875	0.561	0		ADGRB1	1.45603e-37	0.312004	0.251	0.319	2.91207e-34		NCEH1	9.41054e-61	0.725973	0.535	0.476	1.88211e-57		CCL19	0	1.45761	0.978	0.732	0		UNC93B1
PALM2-AKAP2	8.67311e-187	-0.27755	0.201	0.463	1.73462e-183		DOCK9	4.41884e-104	0.58114	0.776	0.575	8.83768e-101		ADGRB1	3.97795e-40	0.408091	0.419	0.3	7.95591e-37		RNASE1	9.08096e-303	1.89306	0.612	0.466	1.81619e-299		DDIT4	3.24503e-62	0.309497	0.893	0.769	6.49007e-59		GAA	1.57782e-78	0.706929	0.719	0.582	3.15565e-75		CFH	0	1.45706	0.776	0.511	0		IFI44
PGD	9.63241e-56	-0.278213	0.566	0.683	1.92648e-52		CD300A	7.9172e-24	0.579755	0.651	0.581	1.58344e-20		DHCR7	2.86383e-51	0.398763	0.433	0.429	5.72765e-48		TMEM176B	0	1.89213	0.824	0.624	0		PDGFA	2.04116e-46	0.305888	0.479	0.305	4.08233e-43		ACE	1.21758e-80	0.705086	0.558	0.456	2.43517e-77		GPX3	0	1.4554	0.993	0.706	0		TLR7
IRX3	5.51238e-25	-0.278972	0.591	0.604	1.10248e-21		GPR132	3.6716e-28	0.578134	0.546	0.585	7.3432e-25		NPM3	3.04173e-45	0.394419	0.601	0.481	6.08345e-42		BRI3	0	1.87443	0.93	0.657	0		MKI67	1.0629e-42	0.302227	0.803	0.688	2.1258e-39		CTSA	9.1408e-74	0.701231	0.715	0.674	1.82816e-70		CFD	0	1.45124	0.991	0.419	0		IRF7
TLR6	1.73859e-40	-0.279038	0.463	0.421	3.47719e-37		ABI3	6.46038e-283	0.572782	0.23	0.499	1.29208e-279		MAF	2.16056e-139	0.392496	0.848	0.595	4.32112e-136		HCK	0	1.87377	0.715	0.488	0		ADGRG1	1.43385e-78	0.297861	0.49	0.445	2.86771e-75		OLFML2B	7.95319e-65	0.700128	0.504	0.398	1.59064e-61		ACTA2	1.35534e-285	1.44263	0.574	0.625	2.71068e-282		CYBB
GLIS3	4.90329e-59	-0.279509	0.1	0.214	9.80658e-56		HIVEP3	1.61112e-66	0.568642	0.735	0.571	3.22224e-63		HSPE1	1.80006e-41	0.384087	0.718	0.631	3.60011e-38		NABP1	0	1.86487	0.733	0.393	0		CDK1	1.27907e-32	0.291608	0.674	0.627	2.55814e-29		LAP3	2.20794e-79	0.697643	0.853	0.758	4.41587e-76		THBS1	8.88046e-274	1.44194	0.505	0.314	1.77609e-270		KLHL14
RAI14	2.46069e-43	-0.279624	0.232	0.331	4.92138e-40		UCP2	5.40132e-201	0.567114	0.446	0.667	1.08026e-197		MT2A	1.29055e-55	0.359203	0.885	0.782	2.58109e-52		CSF3R	0	1.86382	0.641	0.317	0		SFRP2	3.06133e-157	0.291174	0.745	0.405	6.12266e-154		SDC4	1.54739e-73	0.692252	0.652	0.567	3.09477e-70		ENAH	0	1.42235	0.455	0.354	0		GBP5
NR2F1	7.82792e-27	-0.279822	0.539	0.558	1.56558e-23		ARHGDIB	2.8783e-23	0.561827	0.745	0.657	5.75659e-20		HOXB8	1.88358e-169	0.354671	0.765	0.625	3.76717e-166		RNF144B	0	1.85086	0.815	0.519	0		GRIK3	2.71023e-119	0.284955	0.464	0.221	5.42046e-116		LAPTM5	4.61801e-91	0.689099	0.831	0.774	9.23601e-88		CTSK	4.59302e-251	1.42183	0.698	0.426	9.18604e-248		LRRK2
ZNF385A	1.08277e-98	-0.280185	0.663	0.511	2.16554e-95		MAP4K4	1.48016e-92	0.554324	0.663	0.461	2.96032e-89		GPR183	6.78592e-22	0.338486	0.542	0.478	1.35718e-18		FAM20A	0	1.84895	0.862	0.711	0		CDH1	1.45711e-22	0.278128	0.542	0.524	2.91422e-19		ME1	1.17901e-48	0.687658	0.504	0.622	2.35801e-45		LOX	0	1.42173	0.556	0.385	0		CD55
DCHS1	1.23387e-73	-0.280339	0.303	0.195	2.46774e-70		DDIT4	1.17342e-15	0.526649	0.832	0.769	2.34683e-12		TMEM63C	2.07774e-124	0.33825	0.835	0.768	4.15548e-121		TNS3	0	1.84135	0.872	0.761	0		GEM	6.92388e-65	0.276205	0.463	0.275	1.38478e-61		SQSTM1	1.1582e-72	0.686312	0.721	0.623	2.31641e-69		COL5A1	0	1.41907	0.803	0.253	0		PMAIP1
VAT1	9.76228e-74	-0.281178	0.445	0.596	1.95246e-70		FAAH2	6.15654e-70	0.525943	0.303	0.378	1.23131e-66		IER5L	6.09957e-35	0.335283	0.641	0.578	1.21991e-31		CMKLR1	0	1.83262	0.818	0.388	0		EGR1	6.27227e-64	0.265755	0.659	0.436	1.25445e-60		ATP6AP1	6.3328e-77	0.683839	0.729	0.657	1.26656e-73		ACTN1	1.98542e-266	1.41363	0.605	0.504	3.97085e-263		MYO1G
DKK3	7.79044e-38	-0.281636	0.327	0.404	1.55809e-34		ADGRG1	2.06467e-11	0.520754	0.48	0.443	4.12933e-08		HSP90AB1	3.58696e-41	0.333105	0.809	0.731	7.17393e-38		CST3	0	1.82387	0.945	0.605	0		CPNE7	9.88022e-253	0.262782	0.115	0.345	1.97604e-249		FCGRT	1.86162e-78	0.675321	0.764	0.638	3.72324e-75		PCOLCE	0	1.40733	0.642	0.585	0		ENTPD1
EGLN3	2.40654e-74	-0.281656	0.464	0.613	4.81309e-71		PTP4A3	1.48599e-83	0.51475	0.669	0.482	2.97197e-80		IL17REL	4.33588e-37	0.302857	0.65	0.538	8.67177e-34		CYBA	0	1.81142	0.977	0.735	0		MMP28	5.70392e-77	0.259914	0.275	0.331	1.14078e-73		MMP12	6.73414e-92	0.67432	0.307	0.322	1.34683e-88		VCAM1	3.76471e-205	1.40588	0.859	0.549	7.52941e-202		GSAP
BLNK	2.41306e-94	-0.282174	0.136	0.298	4.82611e-91		ZNF80	2.78567e-189	0.509975	0.176	0.281	5.57134e-186		LHX2	5.25017e-86	0.301198	0.784	0.711	1.05003e-82		F13A1	0	1.79021	0.753	0.663	0		ERC2	2.63402e-96	0.254607	0.262	0.305	5.26804e-93		IL4I1	6.93504e-78	0.671764	0.522	0.448	1.38701e-74		VEGFC	0	1.39833	0.821	0.29	0		RASSF2
S100A6	5.69191e-26	-0.282342	0.775	0.832	1.13838e-22		ENC1	3.6825e-148	0.489776	0.243	0.461	7.365e-145		THBS4	2.85105e-49	0.296292	0.565	0.504	5.70211e-46		LTA4H	0	1.7857	0.882	0.582	0		HIST1H4C	1.40512e-27	0.254077	0.8	0.73	2.81024e-24		CPM	2.33994e-71	0.667693	0.651	0.558	4.67988e-68		CPE	0	1.39692	0.951	0.505	0		SLAMF6
LOXL2	8.27554e-72	-0.282382	0.096	0.222	1.65511e-68		IRF7	1.01213e-11	0.479417	0.678	0.614	2.02426e-08		LDLR	8.17012e-30	0.287481	0.683	0.692	1.63402e-26		GNAQ	0	1.77473	0.713	0.418	0		H1F0	1.35743e-38	0.253736	0.645	0.536	2.71486e-35		ALOX15B	7.12048e-207	0.665241	0.685	0.702	1.4241e-203		CLMP	0	1.39085	0.674	0.463	0		CYTIP
S100A10	3.0556e-31	-0.283316	0.502	0.593	6.1112e-28		ITGA6	1.24323e-32	0.476269	0.694	0.597	2.48645e-29		CPNE7	4.37839e-35	0.287104	0.287	0.332	8.75678e-32		CTSD	0	1.77334	0.833	0.609	0		ANXA2	1.21674e-36	0.253577	0.835	0.715	2.43349e-33		F13A1	3.91448e-129	0.660463	0.689	0.671	7.82896e-126		C1QTNF1	0	1.38715	0.958	0.614	0		KLHL6
HIST1H4J	2.62101e-47	-0.283448	0.659	0.739	5.24201e-44		NIBAN1	4.47105e-84	0.47596	0.455	0.595	8.94211e-81		PRSS23	3.82252e-47	0.28211	0.737	0.642	7.64503e-44		SIRPA	0	1.76019	0.828	0.509	0		RAC3	4.10752e-37	0.251736	0.446	0.371	8.21504e-34		SLC31A2	2.18415e-82	0.652821	0.693	0.683	4.36831e-79		LAMC1	1.6374e-232	1.38365	0.585	0.322	3.2748e-229		CBFA2T3
PLEKHG5	4.8475e-23	-0.28459	0.482	0.444	9.695e-20		LY75	1.86299e-86	0.474733	0.525	0.671	3.72598e-83		NPTX1	7.32635e-27	0.278193	0.324	0.255	1.46527e-23		MERTK	0	1.74004	0.713	0.384	0		PCSK1	3.43581e-187	0.2502	0.062	0.176	6.87161e-184		IL13RA1	2.08696e-62	0.650316	0.683	0.624	4.17392e-59		LAMA4	0	1.38235	0.463	0.422	0		SLC15A3
HEG1	5.36266e-37	-0.284927	0.53	0.59	1.07253e-33		ZBED2	9.02323e-69	0.450238	0.632	0.55	1.80465e-65		DNM1	6.00939e-72	0.270633	0.737	0.585	1.20188e-68		RNF130	0	1.73916	0.791	0.497	0		EGFR	4.51226e-67	-0.25067	0.555	0.382	9.02452e-64		RNF130	2.64839e-71	0.648521	0.584	0.525	5.29679e-68		RIPOR3	0	1.38114	0.97	0.335	0		NCKAP1L
TPST1	3.86942e-38	-0.285063	0.532	0.502	7.73885e-35		SNTB1	1.53108e-23	0.440077	0.674	0.578	3.06216e-20		DDIT4	7.49463e-36	0.262665	0.836	0.771	1.49893e-32		TFEC	0	1.70635	0.633	0.314	0		GRASP	6.14651e-16	-0.252201	0.641	0.577	1.2293e-12		SLC1A3	7.70955e-101	0.646865	0.715	0.686	1.54191e-97		HSPG2	0	1.37909	0.832	0.357	0		IGKC
PLXNA2	1.45289e-271	-0.285274	0.016	0.244	2.90578e-268		CCR5	0	0.434425	0.386	0.754	0		NME1	6.36974e-32	0.261231	0.712	0.663	1.27395e-28		DAPK1	0	1.70329	0.653	0.426	0		TNFRSF21	2.08911e-14	-0.252269	0.518	0.466	4.17822e-11		IGHA1	2.42535e-38	0.640288	0.522	0.647	4.85071e-35		THBS2	0	1.37584	0.717	0.157	0		NEK6
SLC11A1	3.2081e-36	-0.285314	0.427	0.367	6.41619e-33		TSC22D3	1.73265e-08	0.432344	0.724	0.734	3.4653e-05		ENO1	3.66944e-26	0.254257	0.778	0.702	7.33887e-23		NPC2	0	1.69799	0.892	0.596	0		TGFB1I1	9.54231e-51	-0.252712	0.104	0.26	1.90846e-47		MARCKS	2.98555e-50	0.639661	0.548	0.428	5.97111e-47		TPM1	2.4999e-290	1.35515	0.646	0.473	4.99979e-287		LILRB1
S100A4	2.46015e-66	-0.285321	0.622	0.765	4.9203e-63		TMEM204	1.42243e-28	0.420558	0.414	0.476	2.84487e-25		MARCKSL1	1.13274e-47	0.253487	0.809	0.694	2.26549e-44		ADA2	0	1.69264	0.881	0.694	0		CCR4	1.34943e-86	-0.253076	0.309	0.558	2.69886e-83		CFD	4.29411e-59	0.639164	0.593	0.445	8.58822e-56		ANTXR1	0	1.3462	0.399	0.279	0		SMAD3
CCR6	2.73293e-34	-0.285569	0.433	0.471	5.46586e-31		CCND2	1.15787e-47	0.419808	0.653	0.527	2.31574e-44		ALOX5AP	1.53537e-84	0.253375	0.846	0.728	3.07075e-81		LRRC25	0	1.68984	0.79	0.596	0		SYNPO	7.72242e-102	-0.25418	0.629	0.38	1.54448e-98		CMKLR1	3.88992e-75	0.63463	0.553	0.426	7.77984e-72		SERPINH1	1.5924e-285	1.34598	0.622	0.376	3.18481e-282		TUBA4A
DLL1	6.84488e-133	-0.287079	0.273	0.499	1.36898e-129		CDO1	1.28767e-217	0.415732	0.76	0.668	2.57534e-214		CLDN7	5.8034e-62	0.250714	0.465	0.289	1.16068e-58		ODF3B	0	1.68796	0.777	0.551	0		MSC	2.22657e-53	-0.254812	0.618	0.442	4.45314e-50		ACP2	2.52882e-57	0.633444	0.703	0.614	5.05764e-54		ITGA11	0	1.3451	0.349	0.17	0		MX1
COL18A1	3.75144e-72	-0.287382	0.696	0.549	7.50289e-69		IL21	2.8651e-47	0.413217	0.703	0.599	5.7302e-44		POSTN	4.63736e-20	-0.250298	0.085	0.116	9.27473e-17		CD63	0	1.68349	0.93	0.6	0		ITGA7	8.79846e-186	-0.25485	0.149	0.52	1.75969e-182		RBP4	6.23249e-63	0.633166	0.359	0.398	1.2465e-59		CYP1B1	0	1.34364	0.846	0.623	0		LTA4H
KCNJ2	1.85787e-65	-0.287442	0.559	0.626	3.71575e-62		PTGDR	3.02902e-92	0.410609	0.665	0.534	6.05804e-89		MRC2	2.84646e-10	-0.252727	0.415	0.437	5.69292e-07		KCNJ10	0	1.68207	0.845	0.613	0		VGLL3	3.5483e-124	-0.255402	0.111	0.393	7.0966e-121		SLCO2B1	3.09744e-67	0.62693	0.654	0.609	6.19487e-64		DEPP1	5.19106e-304	1.34192	0.859	0.417	1.03821e-300		ST3GAL5
UBE2C	2.11938e-29	-0.287966	0.57	0.652	4.23876e-26		DOK2	9.91842e-30	0.409804	0.63	0.721	1.98368e-26		NRN1	3.44751e-35	-0.2537	0.487	0.476	6.89502e-32		IL18	0	1.66762	0.677	0.499	0		ESAM	1.65784e-87	-0.256251	0.649	0.409	3.31568e-84		MAF	7.40793e-60	0.626779	0.781	0.613	1.48159e-56		ADAM12	0	1.33773	0.353	0.192	0		MYC
FGF7	3.81402e-31	-0.289485	0.463	0.425	7.62804e-28		LITAF	1.78381e-11	0.407911	0.813	0.761	3.56762e-08		FERMT2	3.33606e-19	-0.254923	0.535	0.503	6.67211e-16		SAMHD1	0	1.66688	0.92	0.683	0		RAI14	6.83939e-32	-0.256261	0.192	0.325	1.36788e-28		G0S2	1.82928e-64	0.626012	0.235	0.386	3.65856e-61		PRKG1	1.8078e-238	1.33097	0.55	0.303	3.6156e-235		TENT5C
CLIC4	2.84114e-45	-0.290009	0.548	0.584	5.68229e-42		IL12RB2	2.63872e-303	0.398889	0.703	0.347	5.27744e-300		BACE2	1.91441e-135	-0.255086	0.758	0.504	3.82883e-132		NCF4	0	1.66505	0.698	0.44	0		TBC1D8	1.69661e-17	-0.256682	0.415	0.374	3.39323e-14		MAFB	8.80114e-101	0.62527	0.737	0.63	1.76023e-97		SOD3	0	1.32632	0.98	0.618	0		FAM107B
PMAIP1	1.90141e-60	-0.290258	0.34	0.48	3.80282e-57		EGR3	1.19468e-125	0.383877	0.749	0.531	2.38935e-122		CCR4	1.93416e-78	-0.255093	0.666	0.522	3.86832e-75		TCIRG1	0	1.64787	0.935	0.596	0		STRIP2	5.48389e-44	-0.257225	0.23	0.408	1.09678e-40		ATP6V1B2	9.58359e-60	0.622086	0.679	0.591	1.91672e-56		IGFBP4	8.8867e-171	1.32496	0.718	0.46	1.77734e-167		GBP2
CD248	1.55923e-24	-0.291666	0.601	0.559	3.11846e-21		TNFRSF9	1.08018e-55	0.383389	0.286	0.434	2.16035e-52		SPIB	9.44125e-21	-0.255193	0.543	0.584	1.88825e-17		MPEG1	0	1.64303	0.692	0.397	0		PLXNA2	1.28402e-113	-0.258102	0.02	0.223	2.56804e-110		KCTD12	3.5057e-62	0.620709	0.681	0.573	7.01139e-59		ECM2	0	1.32449	0.431	0.311	0		S1PR1
APOBEC3A	1.02491e-169	-0.292202	0.296	0.546	2.04983e-166		GNG2	2.89566e-87	0.383278	0.291	0.464	5.79132e-84		ALOX15B	2.0685e-36	-0.255697	0.646	0.708	4.137e-33		DSE	0	1.6337	0.636	0.501	0		CXCR5	2.65794e-72	-0.258285	0.138	0.35	5.31588e-69		FBP1	1.3395e-48	0.620565	0.4	0.306	2.67899e-45		PTPRG	0	1.31952	0.524	0.422	0		PIM2
CADM1	2.74929e-09	-0.292514	0.391	0.449	5.49859e-06		GRAMD1B	1.13688e-33	0.375762	0.7	0.586	2.27377e-30		TSPAN13	6.35212e-06	-0.255827	0.4	0.37	0.0127042		SLC15A3	0	1.63266	0.729	0.444	0		FKBP10	1.77622e-105	-0.258763	0.521	0.287	3.55244e-102		SGK1	5.20075e-59	0.617639	0.561	0.454	1.04015e-55		NLGN2	0	1.31792	0.404	0.52	0		NFKBIZ
SYNPO	5.08399e-150	-0.293056	0.211	0.436	1.0168e-146		SPON2	1.12774e-08	0.366557	0.619	0.609	2.25549e-05		PLPP1	7.72673e-11	-0.256352	0.466	0.507	1.54535e-07		IL4I1	0	1.62666	0.701	0.424	0		RAMP3	9.44534e-108	-0.259572	0.616	0.348	1.88907e-104		VIM	1.0096e-92	0.615626	0.936	0.826	2.0192e-89		VGLL3	0	1.31752	0.528	0.361	0		SAMD4A
ENO1	1.70697e-68	-0.294309	0.588	0.735	3.41395e-65		PIM1	2.56229e-15	0.365362	0.601	0.677	5.12458e-12		RAPGEF3	3.83615e-151	-0.256424	0.113	0.367	7.67231e-148		SECTM1	0	1.62286	0.883	0.539	0		ARHGEF17	8.2852e-54	-0.260167	0.365	0.218	1.65704e-50		MS4A6A	2.4151e-100	0.61225	0.77	0.659	4.83021e-97		CKAP4	1.90858e-277	1.3135	0.575	0.222	3.81716e-274		IGHG3
PLA2G4C	2.23531e-38	-0.294387	0.272	0.361	4.47061e-35		TNFSF14	2.01247e-115	0.362093	0.758	0.539	4.02493e-112		MMP17	9.35187e-32	-0.256717	0.543	0.46	1.87037e-28		CXCL9	0	1.61024	0.981	0.82	0		LXN	8.61364e-40	-0.260212	0.652	0.514	1.72273e-36		VAMP5	5.45898e-83	0.609207	0.705	0.67	1.0918e-79		ABCA6	0	1.3042	0.858	0.631	0		GM2A
PROX1	8.33978e-128	-0.294486	0.187	0.398	1.66796e-124		FCGBP	0	0.36075	0.733	0.374	1.57954e-306		PLSCR4	3.45673e-25	-0.257103	0.591	0.558	6.91345e-22		SLC40A1	0	1.6061	0.792	0.538	0		HECW2	2.18107e-25	-0.26022	0.413	0.536	4.36214e-22		TSPAN4	8.72867e-52	0.60899	0.607	0.55	1.74573e-48		MAMDC2	0	1.29078	0.965	0.384	0		ADAM8
SCARA3	3.75401e-240	-0.29546	0.169	0.464	7.50802e-237		CSF1	6.03848e-35	0.338192	0.548	0.646	1.2077e-31		ESAM	1.34125e-42	-0.257905	0.307	0.443	2.68249e-39		NEURL2	0	1.59223	0.838	0.541	0		SLC22A3	2.47687e-121	-0.260266	0.725	0.446	4.95374e-118		SAT1	1.21272e-104	0.604234	0.823	0.654	2.42545e-101		NID2	0	1.28459	0.52	0.541	0		CCR7
S1PR3	1.92595e-37	-0.295616	0.452	0.436	3.8519e-34		FCRL6	4.47703e-34	0.328934	0.462	0.463	8.95407e-31		STAP1	1.18179e-16	-0.25816	0.543	0.513	2.36357e-13		CREG1	0	1.58652	0.805	0.648	0		GRB10	1.49305e-16	-0.26089	0.485	0.43	2.98611e-13		ICAM1	4.83011e-45	0.602489	0.64	0.513	9.66022e-42		MFAP4	0	1.28393	0.91	0.517	0		SIT1
KCNE4	1.44824e-98	-0.295766	0.235	0.409	2.89649e-95		ENTPD1	6.34356e-14	0.31926	0.616	0.54	1.26871e-10		CX3CL1	5.04764e-231	-0.259031	0.111	0.439	1.00953e-227		CCL8	0	1.58074	0.772	0.6	0		HHEX	3.21104e-13	-0.261506	0.456	0.537	6.42207e-10		COLEC12	6.71308e-86	0.599869	0.408	0.515	1.34262e-82		FRMD6	0	1.28081	0.457	0.275	0		TCIRG1
ATF5	1.34342e-77	-0.296097	0.315	0.474	2.68683e-74		FOXP3	4.98919e-59	0.31074	0.243	0.21	9.97839e-56		MFAP4	3.98383e-45	-0.259216	0.627	0.531	7.96765e-42		HSD17B4	0	1.56024	0.891	0.565	0		PREX2	5.7061e-159	-0.261706	0.074	0.383	1.14122e-155		PRCP	6.90851e-61	0.597728	0.61	0.633	1.3817e-57		CERCAM	0	1.27446	0.464	0.373	0		BHLHE41
FPR3	6.92661e-38	-0.296403	0.391	0.425	1.38532e-34		PACSIN1	2.4093e-76	0.308868	0.26	0.394	4.8186e-73		MFAP5	6.81154e-49	-0.261236	0.456	0.583	1.36231e-45		MGAT1	0	1.56021	0.904	0.639	0		DKK3	5.52165e-83	-0.261952	0.174	0.41	1.10433e-79		SOAT1	1.84708e-66	0.596138	0.636	0.625	3.69416e-63		PLXDC2	4.02299e-206	1.27218	0.617	0.486	8.04599e-203		SH3TC1
CENPE	1.04546e-66	-0.297355	0.413	0.573	2.09093e-63		ACSL6	5.72069e-47	0.301495	0.649	0.535	1.14414e-43		IL10	3.02626e-10	-0.261677	0.776	0.726	6.05252e-07		RBM47	0	1.55866	0.766	0.596	0		CDH11	9.46415e-92	-0.262097	0.539	0.313	1.89283e-88		VAMP8	4.43171e-63	0.591614	0.704	0.611	8.86342e-60		COL5A3	2.88184e-246	1.26014	0.424	0.231	5.76368e-243		ID3
DUSP6	2.77583e-119	-0.29783	0.584	0.4	5.55167e-116		IRX3	6.76983e-27	0.298694	0.689	0.586	1.35397e-23		G0S2	1.07426e-08	-0.261867	0.376	0.376	2.14852e-05		SGK1	0	1.55761	0.471	0.46	0		FERMT2	1.34462e-88	-0.2622	0.729	0.488	2.68923e-85		ITGB2	9.19571e-64	0.589261	0.864	0.772	1.83914e-60		CST3	2.32223e-288	1.24849	0.988	0.618	4.64445e-285		PCDH9
EGFR	1.40091e-303	-0.298419	0.122	0.448	2.80181e-300		TNFAIP3	1.90599e-12	0.290739	0.386	0.457	3.81199e-09		BCL6	1.18118e-34	-0.263133	0.786	0.661	2.36236e-31		PLXNB2	0	1.55699	0.751	0.408	0		KANK3	5.07943e-34	-0.26243	0.067	0.177	1.01589e-30		PLXNC1	1.21629e-45	0.588953	0.594	0.479	2.43257e-42		EHD2	1.31153e-301	1.24718	0.84	0.464	2.62306e-298		MCOLN2
TNFRSF21	1.24283e-53	-0.298712	0.375	0.488	2.48565e-50		BCL3	1.40905e-27	0.287232	0.453	0.548	2.81811e-24		TCIM	1.11927e-183	-0.263242	0.016	0.231	2.23854e-180		MNDA	0	1.55424	0.774	0.256	0		SLC15A2	3.23814e-99	-0.262869	0.675	0.418	6.47628e-96		ACSL1	5.66445e-54	0.587282	0.713	0.599	1.13289e-50		TNKS1BP1	1.76432e-221	1.24295	0.661	0.558	3.52863e-218		IFIH1
MKI67	5.49998e-246	-0.298713	0.442	0.746	1.1e-242		PRDX2	1.10441e-138	0.286212	0.678	0.449	2.20883e-135		TUBB6	2.17181e-19	-0.26341	0.451	0.376	4.34362e-16		UNC93B1	0	1.55345	0.863	0.458	0		SGPP2	2.62719e-31	-0.263158	0.748	0.643	5.25438e-28		CYFIP1	2.85322e-60	0.586455	0.606	0.579	5.70643e-57		VCL	0	1.23869	0.405	0.392	0		MYO7B
HIST1H2AE	5.92015e-27	-0.299379	0.642	0.696	1.18403e-23		MYBL1	1.00328e-87	0.276672	0.556	0.362	2.00657e-84		SCARA3	2.50713e-28	-0.263568	0.46	0.41	5.01426e-25		MARCO	0	1.55205	0.715	0.391	0		CYP7B1	7.89198e-36	-0.263413	0.575	0.463	1.5784e-32		MMP9	4.16559e-65	0.58239	0.458	0.348	8.33119e-62		GLI3	0	1.23807	0.421	0.489	0		CCDC50
CD83	1.683e-184	-0.299714	0.099	0.334	3.366e-181		XCL2	6.15608e-255	0.272667	0.324	0.56	1.23122e-251		PLXNA2	6.5349e-117	-0.2638	0.048	0.228	1.30698e-113		AOAH	0	1.54466	0.591	0.426	0		PARVA	4.71175e-116	-0.263742	0.682	0.412	9.4235e-113		CEBPB	4.1955e-68	0.579842	0.707	0.581	8.391e-65		CXCL13	0	1.22784	0.975	0.704	0		MZB1
GLI3	3.39187e-164	-0.301287	0.679	0.446	6.78374e-161		PLAAT4	5.58223e-43	0.271839	0.685	0.801	1.11645e-39		ARHGEF17	1.90089e-32	-0.263824	0.281	0.222	3.80178e-29		IL18BP	0	1.54352	0.887	0.547	0		TNFRSF6B	3.52108e-62	-0.264355	0.729	0.532	7.04215e-59		LGALS3	2.02462e-62	0.578378	0.719	0.646	4.04924e-59		ADAMTS2	1.74076e-187	1.22392	0.704	0.616	3.48151e-184		C1orf162
LPCAT2	2.4302e-36	-0.301415	0.623	0.61	4.86039e-33		PDK1	3.36549e-111	0.263855	0.226	0.424	6.73099e-108		TBC1D8	1.19168e-35	-0.263908	0.432	0.37	2.38337e-32		TTYH3	8.9053e-306	1.54349	0.696	0.486	1.78106e-302		CDH5	3.47978e-118	-0.265377	0.086	0.349	6.95955e-115		RAP2B	8.37535e-48	0.565566	0.692	0.589	1.67507e-44		FLNB	0	1.2225	0.973	0.524	0		P2RY14
NFIX	4.41401e-43	-0.30163	0.555	0.579	8.82801e-40		SEL1L3	3.02344e-62	0.254151	0.471	0.609	6.04689e-59		BMP1	4.36485e-18	-0.265617	0.557	0.5	8.7297e-15		MS4A7	0	1.54213	0.524	0.258	0		ADAM12	3.19826e-60	-0.265724	0.059	0.214	6.39652e-57		DAB2	1.38691e-73	0.564205	0.423	0.476	2.77382e-70		TCF4	0	1.22115	0.907	0.403	0		ITM2C
MAL	6.31417e-37	-0.302679	0.574	0.514	1.26283e-33		CYBA	1.65053e-10	0.250235	0.724	0.768	3.30107e-07		PMAIP1	3.0296e-91	-0.265723	0.263	0.483	6.05921e-88		PLEK	0	1.52728	0.804	0.648	0		TCIM	6.43477e-56	-0.265778	0.068	0.217	1.28695e-52		LGALS3BP	6.85052e-70	0.561357	0.75	0.718	1.3701e-66		CPXM1	0	1.21729	0.308	0.356	0		PNOC
KIF23	6.97629e-25	-0.303042	0.539	0.588	1.39526e-21		PCDH7	6.22329e-71	-0.250243	0.276	0.425	1.24466e-67		EPHA2	2.55394e-25	-0.265955	0.427	0.379	5.10787e-22		LST1	0	1.52616	0.731	0.378	0		KLRD1	1.96223e-63	-0.266441	0.706	0.51	3.92446e-60		ITM2B	2.23066e-49	0.559201	0.691	0.683	4.46133e-46		PMP22	1.74143e-247	1.20883	0.53	0.496	3.48287e-244		SEMA7A
PARVA	4.98982e-115	-0.303072	0.267	0.465	9.97965e-112		KALRN	1.0894e-120	-0.250257	0.25	0.47	2.17879e-117		TNFRSF21	1.65957e-21	-0.266125	0.469	0.47	3.31913e-18		ACP2	0	1.51905	0.832	0.594	0		COL14A1	7.65204e-148	-0.266827	0.007	0.236	1.53041e-144		PLAUR	1.89795e-69	0.558638	0.44	0.464	3.79589e-66		CCN2	0	1.20811	0.491	0.347	0		SCN3A
CD34	3.34087e-61	-0.303679	0.126	0.248	6.68174e-58		TDRP	3.10029e-147	-0.250723	0.066	0.257	6.20057e-144		CYP7B1	4.18912e-25	-0.26625	0.429	0.477	8.37824e-22		HTRA4	0	1.51212	0.748	0.548	0		APOBEC3A	3.29814e-19	-0.267746	0.539	0.502	6.59628e-16		LITAF	7.73509e-68	0.553257	0.822	0.766	1.54702e-64		EGFR	0	1.20338	0.972	0.356	0		TGFBR2
ALPK2	7.32787e-22	-0.303814	0.536	0.51	1.46557e-18		PGF	2.4982e-181	-0.251468	0.11	0.353	4.99639e-178		PDK4	1.61506e-49	-0.266542	0.175	0.3	3.23013e-46		ITGAM	0	1.50129	0.621	0.527	0		FGF7	4.77692e-142	-0.268086	0.722	0.407	9.55384e-139		PLXND1	6.01391e-51	0.552954	0.775	0.729	1.20278e-47		ASPH	1.02013e-178	1.20282	0.623	0.51	2.04027e-175		PDLIM1
CLMP	1.48454e-28	-0.304595	0.49	0.473	2.96908e-25		ESAM	1.20763e-84	-0.251578	0.562	0.403	2.41526e-81		TMEM255B	8.71662e-93	-0.266744	0.631	0.428	1.74332e-89		DYSF	0	1.4993	0.775	0.611	0		P2RY14	7.03731e-101	-0.268818	0.762	0.525	1.40746e-97		IFITM3	2.82881e-64	0.552887	0.703	0.64	5.65762e-61		TPM2	6.8824e-189	1.20187	0.61	0.365	1.37648e-185		DERL3
TNFRSF13C	3.28323e-19	-0.304633	0.6	0.534	6.56647e-16		G0S2	5.17025e-22	-0.252229	0.375	0.376	1.03405e-18		JUP	1.1878e-197	-0.266808	0.071	0.351	2.3756e-194		GBP1	0	1.49696	0.949	0.755	0		ALPK2	6.13432e-14	-0.268876	0.454	0.52	1.22686e-10		ACP5	5.62659e-72	0.550647	0.686	0.688	1.12532e-68		SRPX2	1.08697e-292	1.19582	0.33	0.114	2.17394e-289		DENND3
RAMP3	1.78128e-32	-0.304877	0.293	0.383	3.56257e-29		CITED2	5.01873e-28	-0.252238	0.366	0.409	1.00375e-24		HAS2	7.75617e-35	-0.267311	0.345	0.423	1.55123e-31		FCGR2A	0	1.49627	0.707	0.375	0		GZMH	2.13104e-60	-0.268962	0.331	0.551	4.26209e-57		SIGLEC14	7.07239e-52	0.543872	0.674	0.625	1.41448e-48		COL7A1	3.72858e-288	1.19208	0.748	0.373	7.45717e-285		HCLS1
LAMA5	1.69495e-142	-0.304948	0.132	0.346	3.3899e-139		LRRC32	1.18166e-118	-0.252499	0.111	0.298	2.36331e-115		IFIT2	4.56038e-15	-0.268331	0.582	0.588	9.12076e-12		EPB41L3	0	1.4943	0.633	0.35	0		SLA2	1.04534e-64	-0.269002	0.579	0.384	2.09069e-61		SAMSN1	6.24211e-80	0.538123	0.636	0.545	1.24842e-76		DSE	1.81981e-164	1.18856	0.794	0.497	3.63963e-161		IFIT2
SLC39A8	1.2483e-66	-0.305581	0.446	0.609	2.49661e-63		PREX2	2.45992e-52	-0.252719	0.467	0.34	4.91984e-49		BMPR2	8.26317e-06	-0.268738	0.605	0.615	0.0165263		GM2A	0	1.49045	0.869	0.543	0		NES	1.2616e-168	-0.269644	0.744	0.399	2.52321e-165		CYB5A	1.29661e-44	0.537416	0.59	0.529	2.59322e-41		RHOB	3.64281e-279	1.18366	0.894	0.411	7.28562e-276		GPR183
RGS16	2.50169e-256	-0.305596	0.03	0.267	5.00338e-253		FAP	1.35937e-58	-0.253214	0.038	0.12	2.71874e-55		CD276	2.2141e-19	-0.268867	0.355	0.33	4.42819e-16		ACE	0	1.4808	0.758	0.428	0		TMEM255B	1.24264e-46	-0.269671	0.609	0.439	2.48528e-43		CCR1	2.33802e-83	0.530348	0.629	0.619	4.67603e-80		ADAMTSL1	1.53388e-225	1.18104	0.356	0.07	3.06775e-222		CLCN4
PLXNA1	2.60983e-60	-0.306234	0.294	0.44	5.21967e-57		GPC1	2.33156e-55	-0.253412	0.589	0.477	4.66312e-52		LXN	9.39559e-19	-0.26892	0.522	0.525	1.87912e-15		IFITM3	0	1.47875	0.908	0.613	0		TUSC3	1.73749e-24	-0.270073	0.428	0.35	3.47498e-21		IQGAP2	2.07397e-70	0.522624	0.714	0.683	4.14793e-67		GFPT2	0	1.1792	0.619	0.346	0		KLK1
NPC1	2.07096e-30	-0.306349	0.501	0.527	4.14192e-27		SPRY1	3.18695e-283	-0.253676	0.646	0.336	6.37389e-280		GRAMD1B	2.60443e-12	-0.269536	0.55	0.61	5.20885e-09		ATP6V1B2	0	1.47749	0.738	0.58	0		LMOD1	5.25943e-173	-0.270228	0.218	0.581	1.05189e-169		VAT1	1.41913e-103	0.518205	0.525	0.575	2.83825e-100		GXYLT2	0	1.17527	0.332	0.416	0		LMO2
CLEC12A	9.52022e-52	-0.307931	0.337	0.428	1.90404e-48		AMOTL2	2.4838e-186	-0.255101	0.555	0.319	4.9676e-183		SLC22A3	3.33857e-108	-0.269754	0.641	0.444	6.67714e-105		PTGDS	2.26903e-182	1.47446	0.877	0.712	4.53806e-179		PILRA	3.64481e-16	-0.272226	0.567	0.513	7.28961e-13		PLEK	1.73335e-72	0.51399	0.8	0.655	3.4667e-69		DUSP1	1.3045e-158	1.1738	0.705	0.492	2.60899e-155		MFAP5
OAF	4.54893e-74	-0.308343	0.248	0.402	9.09785e-71		IRF4	1.61078e-44	-0.255176	0.669	0.652	3.22157e-41		DKK3	3.05744e-210	-0.269762	0.116	0.428	6.11488e-207		LILRB4	0	1.47265	0.771	0.577	0		RGS16	0	-0.272476	0.638	0.194	0		TLR4	1.52569e-72	0.513593	0.597	0.61	3.05139e-69		FGF7	0	1.16869	0.437	0.431	0		IDH1
PLPP1	8.18678e-145	-0.308753	0.301	0.542	1.63736e-141		SYNPO	2.68247e-67	-0.255331	0.277	0.421	5.36493e-64		PILRA	2.70845e-21	-0.26986	0.56	0.512	5.41691e-18		DAB2	0	1.46883	0.575	0.46	0		FPR3	2.94231e-61	-0.272615	0.591	0.405	5.88463e-58		NR1H3	4.32929e-68	0.512323	0.632	0.472	8.65858e-65		COLEC12	0	1.16708	0.453	0.512	0		KCNJ2
CD300LF	4.2141e-41	-0.309936	0.427	0.515	8.42819e-38		ADCY4	3.93301e-184	-0.256127	0.692	0.432	7.86602e-181		A4GALT	3.76811e-94	-0.271135	0.605	0.43	7.53622e-91		IL13RA1	0	1.46583	0.865	0.6	0		TSHZ2	4.39993e-202	-0.273154	0.721	0.347	8.79986e-199		SYNGR2	2.58492e-50	0.510916	0.799	0.645	5.16985e-47		FAM20C	3.1897e-274	1.16255	0.384	0.311	6.37939e-271		PREX2
ADGRL4	3.42085e-143	-0.310355	0.232	0.461	6.84169e-140		SFN	3.27815e-33	-0.257367	0.25	0.275	6.55629e-30		SLA2	6.93267e-95	-0.271298	0.572	0.377	1.38653e-91		PLA2G2D	0	1.46255	0.811	0.547	0		KALRN	2.6116e-138	-0.273943	0.724	0.413	5.22321e-135		S100A10	8.41875e-40	0.510691	0.641	0.574	1.68375e-36		FILIP1L	2.13275e-295	1.15863	0.879	0.502	4.2655e-292		IL1RN
FARP1	5.1543e-181	-0.310367	0.125	0.362	1.03086e-177		CPXM2	1.25091e-92	-0.259048	0.265	0.434	2.50183e-89		DLL1	7.25554e-85	-0.272019	0.274	0.487	1.45111e-81		IL10RA	0	1.46042	0.739	0.455	2.22947e-306		EMP1	1.00158e-18	-0.27423	0.269	0.384	2.00315e-15		MGLL	8.78323e-92	0.509133	0.543	0.608	1.75665e-88		EGFL6	0	1.15769	0.638	0.446	0		ADAMTS14
NAV1	1.00593e-22	-0.31089	0.341	0.388	2.01186e-19		SHANK3	7.71713e-187	-0.259102	0.069	0.297	1.54343e-183		ITGA1	2.18895e-24	-0.272733	0.279	0.227	4.37791e-21		CSF2RA	0	1.45593	0.549	0.417	0		PODN	4.09769e-33	-0.275377	0.479	0.361	8.19539e-30		CCL13	2.04398e-134	0.501458	0.618	0.6	4.08796e-131		DPT	0	1.15753	0.926	0.57	0		SHC1
NES	6.89595e-30	-0.311792	0.36	0.438	1.37919e-26		MFAP5	2.89912e-80	-0.260541	0.668	0.55	5.79823e-77		COL14A1	6.92959e-61	-0.273282	0.098	0.234	1.38592e-57		SLC12A7	0	1.4481	0.799	0.555	0		EPHA2	2.25028e-33	-0.276792	0.259	0.395	4.50055e-30		RBM47	7.11264e-48	0.496696	0.649	0.612	1.42253e-44		COMP	0	1.15596	0.882	0.578	0		NES
S100A16	4.62087e-75	-0.312251	0.29	0.439	9.24175e-72		C15orf48	4.1376e-62	-0.260862	0.442	0.341	8.27521e-59		P2RY14	1.17095e-28	-0.273294	0.523	0.546	2.3419e-25		DUSP1	3.0533e-306	1.44678	0.673	0.486	6.1066e-303		LPCAT2	9.10098e-29	-0.277199	0.714	0.604	1.8202e-25		RENBP	1.24795e-57	0.493752	0.629	0.65	2.4959e-54		PCDH18	0	1.14844	0.741	0.22	0		IQGAP2
SLCO2A1	9.41477e-123	-0.312398	0.644	0.439	1.88295e-119		NDRG2	9.64101e-42	-0.261726	0.413	0.472	1.9282e-38		RAI14	5.45418e-125	-0.273532	0.116	0.341	1.09084e-121		NFAM1	0	1.44337	0.763	0.52	0		CD80	1.13348e-36	-0.279009	0.461	0.35	2.26696e-33		LPL	3.95383e-105	0.486873	0.142	0.26	7.90765e-102		POSTN	0	1.1468	0.535	0.083	0		SNAI2
PRXL2A	6.24143e-65	-0.312837	0.519	0.591	1.24829e-61		LMOD1	1.75931e-105	-0.262006	0.699	0.527	3.51863e-102		KCNE4	1.68983e-168	-0.274714	0.135	0.412	3.37966e-165		SIGLEC9	0	1.43596	0.611	0.55	0		SLC11A1	1.4874e-230	-0.279672	0.039	0.405	2.97481e-227		TTYH3	6.65447e-41	0.479981	0.579	0.504	1.33089e-37		LOXL2	5.37436e-215	1.14554	0.522	0.18	1.07487e-211		TMEM255B
SLC22A3	1.15865e-131	-0.313056	0.295	0.501	2.31731e-128		CLNK	1.62058e-90	-0.262076	0.241	0.43	3.24115e-87		C11orf96	2.0303e-21	-0.274864	0.342	0.286	4.0606e-18		P2RX7	0	1.43389	0.814	0.62	0		COL5A1	1.98489e-45	-0.279815	0.427	0.276	3.96978e-42		MT2A	1.25635e-58	0.47823	0.855	0.789	2.51271e-55		S1PR3	0	1.1399	0.898	0.407	0		NUAK1
IL10	9.02405e-24	-0.31326	0.733	0.732	1.80481e-20		TCIM	1.11325e-133	-0.263022	0.057	0.232	2.22649e-130		NR2F1	4.66652e-128	-0.274997	0.322	0.585	9.33304e-125		MCTP1	0	1.42972	0.636	0.464	0		DPT	1.99588e-41	-0.280356	0.705	0.584	3.99176e-38		CTSK	1.23734e-29	0.475939	0.461	0.442	2.47468e-26		TSKU	0	1.13977	0.745	0.507	0		ADGRE2
CKAP4	1.53487e-221	-0.313814	0.05	0.282	3.06973e-218		HAS2	3.49485e-128	-0.263194	0.231	0.446	6.98969e-125		SPRY1	2.45255e-204	-0.276433	0.113	0.419	4.9051e-201		CCL18	3.86099e-308	1.427	0.808	0.704	7.72197e-305		ADAMTS9	1.09878e-12	-0.280413	0.084	0.132	2.19756e-09		CLEC10A	5.66678e-124	0.472303	0.733	0.727	1.13336e-120		CEMIP	0	1.13802	0.34	0.41	0		ALDH2
CDK1	2.28703e-80	-0.313933	0.486	0.659	4.57406e-77		NDUFA4L2	1.17734e-105	-0.264166	0.499	0.334	2.35468e-102		SYNPO	6.01243e-18	-0.276486	0.37	0.403	1.20249e-14		HSPA6	0	1.42692	0.718	0.35	0		ACVRL1	3.81086e-139	-0.282045	0.764	0.479	7.62172e-136		NCF2	1.38194e-54	0.471861	0.536	0.471	2.76387e-51		ITGB5	0	1.13746	0.357	0.374	0		RGS16
NDRG1	1.15521e-32	-0.313975	0.519	0.561	2.31043e-29		CILP	0	-0.264531	0.107	0.44	2.80647e-307		ATF3	2.5286e-26	-0.27737	0.496	0.424	5.05721e-23		ENPP2	0	1.42645	0.719	0.562	0		ALOX15B	7.02819e-32	-0.282068	0.618	0.708	1.40564e-28		CORO1C	1.11366e-38	0.467213	0.595	0.576	2.22732e-35		SULF1	9.50877e-286	1.13351	0.375	0.105	1.90175e-282		THBS2
TANC1	1.30308e-69	-0.315329	0.145	0.274	2.60616e-66		DLC1	0	-0.26454	0.681	0.319	0		KCNJ2	9.2301e-42	-0.277822	0.641	0.612	1.84602e-38		FPR2	0	1.42479	0.746	0.524	0		HTRA1	4.43713e-109	-0.282767	0.751	0.479	8.87425e-106		GLIPR2	2.54921e-69	0.464814	0.647	0.661	5.09842e-66		LTBR	2.60509e-216	1.12336	0.843	0.53	5.21018e-213		ABCA6
TMEM37	0	-0.316479	0.039	0.59	0		PLPP1	2.59933e-37	-0.264736	0.462	0.51	5.19866e-34		ITGB3	2.01156e-35	-0.278289	0.526	0.424	4.02311e-32		IFIH1	0	1.42277	0.835	0.604	0		DUSP6	1.68318e-35	-0.284464	0.573	0.418	3.36636e-32		CES1	3.57807e-51	0.463788	0.247	0.215	7.15613e-48		ASPN	0	1.12183	0.347	0.402	0		PLAAT4
MAP1LC3A	9.23874e-24	-0.319246	0.415	0.419	1.84775e-20		EFNB2	2.76041e-205	-0.265186	0.722	0.441	5.52081e-202		SLC15A2	1.45765e-167	-0.279222	0.691	0.405	2.9153e-164		RAB20	0	1.42252	0.826	0.564	0		BLNK	4.34381e-106	-0.284542	0.501	0.253	8.68762e-103		CD84	8.46558e-44	0.454593	0.701	0.67	1.69312e-40		ANXA1	1.98077e-185	1.12067	0.805	0.434	3.96155e-182		MSC
PKDCC	6.37758e-54	-0.319605	0.461	0.532	1.27552e-50		TNFRSF6B	1.18214e-32	-0.265486	0.598	0.538	2.36429e-29		CCR6	3.56203e-99	-0.279931	0.639	0.442	7.12405e-96		SCARB2	0	1.42042	0.812	0.541	0		KCNJ2	1.89284e-26	-0.285708	0.577	0.618	3.78568e-23		SELENOP	1.31914e-97	0.449606	0.457	0.605	2.63827e-94		TMEM158	6.69942e-216	1.11833	0.465	0.133	1.33988e-212		FAAH2
ARHGEF17	2.68732e-276	-0.319883	0.025	0.269	5.37463e-273		THBS4	3.53679e-79	-0.265901	0.629	0.49	7.07358e-76		CDC42EP1	4.46067e-60	-0.279938	0.442	0.319	8.92135e-57		MTSS1	0	1.41857	0.844	0.43	0		PDPN	4.9798e-36	-0.285811	0.505	0.373	9.9596e-33		PMP22	3.79386e-45	0.447027	0.469	0.501	7.58772e-42		CXCL14	0	1.11249	0.907	0.453	0		SLC46A1
SELENOM	3.31302e-31	-0.3207	0.385	0.447	6.62605e-28		PHACTR1	1.1492e-214	-0.266937	0.652	0.372	2.2984e-211		EFNB2	1.92866e-65	-0.279966	0.324	0.504	3.85732e-62		IFI27	0	1.41778	0.886	0.662	0		MFAP4	3.57332e-81	-0.28783	0.321	0.56	7.14664e-78		CD300LF	1.66728e-59	0.438369	0.443	0.505	3.33456e-56		CCL2	0	1.10845	0.966	0.449	0		COCH
NID2	1.31338e-39	-0.320902	0.575	0.533	2.62676e-36		COL14A1	4.07109e-54	-0.267685	0.123	0.235	8.14219e-51		CD83	1.8796e-24	-0.281964	0.21	0.307	3.75919e-21		SOD2	0	1.41338	0.879	0.708	5.82045e-308		TLR6	1.18764e-92	-0.28806	0.195	0.448	2.37529e-89		RAB20	2.2392e-59	0.437813	0.545	0.595	4.4784e-56		RRBP1	2.61721e-230	1.10809	0.571	0.536	5.23442e-227		EGLN3
IGFBP4	1.38574e-82	-0.320964	0.322	0.507	2.77148e-79		LOX	0	-0.268124	0.722	0.338	0		CERCAM	3.35921e-40	-0.282785	0.469	0.367	6.71842e-37		SLC43A2	0	1.40681	0.595	0.367	0		ME1	3.98125e-60	-0.289227	0.783	0.601	7.96249e-57		MGAT1	1.36122e-46	0.434689	0.772	0.66	2.72245e-43		FLRT2	7.64022e-247	1.09738	0.673	0.349	1.52804e-243		AMOTL2
CP	2.2553e-44	-0.321838	0.543	0.543	4.5106e-41		ZNF385A	9.02083e-47	-0.268771	0.601	0.524	1.80417e-43		GZMH	2.27536e-128	-0.283178	0.298	0.565	4.55071e-125		GPNMB	0	1.40157	0.468	0.488	0		CDC42EP1	4.08954e-24	-0.29014	0.382	0.329	8.17909e-21		ABCG1	1.29277e-35	0.43085	0.74	0.673	2.58554e-32		PCSK5	6.00072e-229	1.0958	0.523	0.342	1.20014e-225		CCNF
PDPN	3.2522e-38	-0.321844	0.34	0.391	6.5044e-35		MEOX1	9.61418e-86	-0.270083	0.358	0.522	1.92284e-82		PPT1	2.31651e-21	-0.283335	0.68	0.6	4.63302e-18		HCLS1	0	1.39575	0.904	0.735	0		CD300LF	1.68516e-77	-0.290301	0.705	0.484	3.37032e-74		ATF5	1.10274e-47	0.428068	0.561	0.44	2.20548e-44		FKBP10	0	1.09527	0.45	0.295	0		ALPK2
GCA	7.20855e-47	-0.322144	0.345	0.447	1.44171e-43		HIST1H1E	4.36815e-37	-0.270166	0.501	0.572	8.73631e-34		EPHB4	4.1704e-38	-0.283465	0.29	0.424	8.3408e-35		RCN3	3.16592e-290	1.38895	0.692	0.366	6.33183e-287		JUP	5.7714e-226	-0.29064	0.018	0.344	1.15428e-222		RNASE1	3.32664e-71	0.427051	0.461	0.483	6.65328e-68		KCNE4	0	1.09505	0.914	0.344	0		PODN
CD80	1.11901e-105	-0.323108	0.21	0.387	2.23801e-102		NINJ1	7.66738e-49	-0.270203	0.519	0.622	1.53348e-45		IRX3	2.55931e-28	-0.283612	0.67	0.593	5.11862e-25		CYFIP1	0	1.38667	0.697	0.567	0		EBF1	3.54953e-43	-0.291545	0.487	0.356	7.09907e-40		TNFRSF21	8.40388e-61	0.424776	0.429	0.473	1.68078e-57		GLIS3	1.03437e-133	1.09485	0.325	0.186	2.06875e-130		LHX2
SAMD4A	4.20829e-96	-0.323117	0.259	0.439	8.41658e-93		MMP11	9.43047e-99	-0.270326	0.07	0.219	1.88609e-95		EGLN3	2.16611e-53	-0.285056	0.699	0.574	4.33222e-50		IL1RN	0	1.38423	0.636	0.324	0		NUAK1	2.69754e-183	-0.291958	0.031	0.336	5.39509e-180		DRAM1	1.59667e-52	0.419324	0.692	0.588	3.19334e-49		COL14A1	2.67767e-224	1.09249	0.516	0.198	5.35533e-221		ID1
EBF1	2.81609e-75	-0.323553	0.249	0.389	5.63218e-72		PDGFC	1.74527e-38	-0.270463	0.562	0.545	3.49054e-35		LMOD1	7.91406e-175	-0.285152	0.287	0.588	1.58281e-171		TSPAN4	0	1.37362	0.759	0.529	0		SDC4	1.03371e-164	-0.29257	0.289	0.596	2.06743e-161		CFP	2.62596e-64	0.415608	0.543	0.517	5.25193e-61		GAS6	9.79995e-141	1.09101	0.506	0.337	1.95999e-137		THEMIS2
MX1	2.62188e-38	-0.323823	0.782	0.783	5.24376e-35		ZNF503	0	-0.270879	0.109	0.472	0		KALRN	6.31155e-197	-0.285183	0.706	0.401	1.26231e-193		BLVRB	0	1.37252	0.772	0.547	0		EGLN3	2.46191e-28	-0.292624	0.668	0.582	4.92381e-25		CPVL	2.51292e-39	0.413726	0.45	0.329	5.02584e-36		PTPRD	0	1.08534	0.331	0.226	0		RBPMS
NFATC4	6.99404e-30	-0.324687	0.569	0.535	1.39881e-26		EPHA2	6.07455e-44	-0.271007	0.441	0.374	1.21491e-40		RSAD2	1.40193e-34	-0.285622	0.555	0.502	2.80386e-31		ATP6AP1	0	1.36951	0.838	0.64	0		TANC1	3.41357e-64	-0.292977	0.09	0.267	6.82715e-61		RAB42	1.87231e-63	0.411822	0.412	0.43	3.74462e-60		S100A16	1.78564e-194	1.07938	0.626	0.4	3.57128e-191		MRVI1
LHFPL6	7.72631e-62	-0.325474	0.321	0.448	1.54526e-58		PDGFB	3.03652e-90	-0.271254	0.719	0.55	6.07304e-87		SORBS3	2.06069e-103	-0.286059	0.729	0.523	4.12138e-100		PLXND1	0	1.369	0.785	0.725	0		TPX2	3.59349e-13	-0.294096	0.598	0.687	7.18699e-10		EMILIN2	2.57515e-72	0.411585	0.549	0.596	5.1503e-69		SELENOP	0	1.07558	0.957	0.57	0		IL23A
CXCL2	1.6256e-46	-0.325975	0.58	0.49	3.2512e-43		PARVA	1.59218e-99	-0.272319	0.273	0.461	3.18435e-96		FZD4	3.39779e-194	-0.28648	0.252	0.576	6.79557e-191		TRPM2	0	1.36339	0.502	0.44	0		DHRS3	5.35323e-52	-0.29452	0.619	0.474	1.07065e-48		APOL1	1.1898e-49	0.409441	0.759	0.731	2.37961e-46		TNS2	0	1.0719	0.891	0.291	0		FXYD2
ITM2C	2.45736e-10	-0.327012	0.575	0.575	4.91473e-07		APOBEC3A	4.24521e-27	-0.27253	0.491	0.507	8.49041e-24		ADAMTS9	2.75897e-86	-0.286559	0.019	0.143	5.51794e-83		RENBP	0	1.36219	0.683	0.644	0		FBXO32	5.56968e-48	-0.294956	0.729	0.578	1.11394e-44		CLEC4E	2.20375e-70	0.407776	0.482	0.27	4.40751e-67		FOS	3.59708e-180	1.05463	0.735	0.404	7.19416e-177		LOX
RBM47	3.15121e-131	-0.327977	0.422	0.652	6.30242e-128		BLNK	1.34355e-204	-0.274035	0.486	0.234	2.6871e-201		PTPRB	3.32543e-41	-0.286693	0.084	0.186	6.65086e-38		ST3GAL5	0	1.36001	0.864	0.484	0		SPRY1	6.85926e-92	-0.295316	0.153	0.403	1.37185e-88		ZNF385A	7.51164e-54	0.407288	0.539	0.536	1.50233e-50		CDH11	0	1.05128	0.525	0.318	0		CD300LF
FGL2	4.05953e-29	-0.32801	0.778	0.683	8.11907e-26		ATP6AP1	1.68025e-65	-0.274312	0.741	0.647	3.3605e-62		C1orf21	4.23139e-24	-0.286939	0.461	0.499	8.46277e-21		ADAMDEC1	0	1.35711	0.885	0.641	0		KCNE4	4.19969e-160	-0.295545	0.088	0.405	8.39937e-157		SLC39A8	5.38253e-29	0.405958	0.617	0.58	1.07651e-25		HAS2	9.07093e-304	1.04857	0.754	0.39	1.81419e-300		EHD4
ADTRP	5.83742e-26	-0.328445	0.419	0.455	1.16748e-22		ABCA6	4.23622e-38	-0.275086	0.654	0.644	8.47245e-35		GRASP	4.98438e-49	-0.287072	0.695	0.567	9.96875e-46		DOK2	0	1.3566	0.824	0.693	0		PLEKHG5	3.22019e-77	-0.296948	0.658	0.433	6.44038e-74		SECTM1	2.50587e-38	0.40292	0.595	0.574	5.01174e-35		THY1	0	1.0481	0.401	0.429	0		ADGRL4
TSHZ2	0	-0.328481	0.104	0.429	0		ID3	2.63434e-33	-0.275643	0.214	0.279	5.26868e-30		ADM	4.90173e-28	-0.287902	0.564	0.492	9.80346e-25		PTAFR	0	1.35627	0.574	0.494	0		TNFRSF13C	2.23289e-37	-0.297836	0.695	0.532	4.46579e-34		IL18	1.27036e-68	0.402656	0.452	0.523	2.54072e-65		TANC1	4.44521e-202	1.04721	0.59	0.23	8.89041e-199		ADAMTS9
FLT4	2.74405e-20	-0.32861	0.613	0.601	5.4881e-17		PLEKHG1	3.6801e-130	-0.27581	0.53	0.335	7.3602e-127		LOXL2	4.89552e-73	-0.288441	0.312	0.187	9.79103e-70		CPVL	0	1.3458	0.597	0.306	0		ADCY4	1.79748e-86	-0.298034	0.691	0.453	3.59497e-83		LAIR1	9.0426e-48	0.399121	0.55	0.54	1.80852e-44		GPC1	1.33236e-263	1.04674	0.498	0.494	2.66471e-260		KCNE4
SIGLEC9	9.90549e-39	-0.328672	0.596	0.548	1.9811e-35		FGF7	6.26509e-144	-0.275863	0.231	0.467	1.25302e-140		GLI3	3.13733e-175	-0.289195	0.216	0.52	6.27466e-172		FNIP2	0	1.34185	0.745	0.537	0		CD248	5.72428e-75	-0.298061	0.774	0.549	1.14486e-71		SYK	2.25652e-34	0.398118	0.574	0.524	4.51303e-31		TPST1	0	1.04027	0.365	0.516	0		FBXO32
AXL	7.28672e-45	-0.328803	0.282	0.361	1.45734e-41		FLRT2	2.89305e-195	-0.276816	0.145	0.409	5.78609e-192		CD248	1.43108e-114	-0.289488	0.766	0.54	2.86216e-111		NAGK	0	1.34151	0.619	0.531	0		PTPRB	1.7032e-57	-0.298189	0.044	0.185	3.4064e-54		BCL2A1	7.37683e-49	0.398069	0.646	0.633	1.47537e-45		SEMA3C	0	1.03028	0.879	0.136	0		CP
BACE2	5.18222e-40	-0.329725	0.52	0.536	1.03644e-36		CKAP4	9.38749e-30	-0.277089	0.222	0.248	1.8775e-26		PRXL2A	2.25486e-40	-0.289657	0.521	0.587	4.50973e-37		LAPTM5	0	1.3381	0.947	0.757	0		AXL	1.06561e-16	-0.299372	0.263	0.355	2.13121e-13		TSPAN3	1.62381e-29	0.398005	0.686	0.638	3.24762e-26		ITGBL1	0	1.02933	0.261	0.248	0		PLEKHG5
ANO9	4.05479e-58	-0.330606	0.38	0.532	8.10957e-55		SHC1	9.11884e-57	-0.277996	0.465	0.593	1.82377e-53		PDCD1LG2	1.67271e-37	-0.290321	0.561	0.536	3.34543e-34		CD300A	0	1.33402	0.717	0.577	0		CYP27A1	1.01003e-10	-0.300563	0.454	0.449	2.02006e-07		TSPAN10	2.50261e-103	0.390795	0.571	0.452	5.00523e-100		TMEM119	1.15766e-277	1.02779	0.372	0.246	2.31533e-274		SPON2
C1orf21	1.04852e-52	-0.330621	0.452	0.503	2.09703e-49		SVIL	8.40182e-40	-0.279206	0.364	0.48	1.68036e-36		NDRG1	9.88087e-12	-0.290371	0.582	0.55	1.97617e-08		WARS	0	1.32748	0.923	0.709	0		NR2F1	5.58649e-52	-0.301233	0.705	0.542	1.1173e-48		CXCL10	1.24705e-80	0.38973	0.826	0.741	2.49409e-77		MEGF6	3.59688e-138	1.02715	0.496	0.427	7.19377e-135		IL13RA1
MCOLN1	2.96361e-96	-0.330736	0.214	0.4	5.92722e-93		CCR2	1.12344e-141	-0.279452	0.412	0.639	2.24687e-138		TLR6	4.51995e-25	-0.291467	0.451	0.425	9.03991e-22		PARVG	6.92275e-285	1.32726	0.778	0.501	1.38455e-281		S100A16	1.16738e-178	-0.302572	0.735	0.387	2.33475e-175		AXL	1.59639e-30	0.388149	0.418	0.343	3.19278e-27		ITGA5	1.6472e-106	1.02485	0.498	0.347	3.2944e-103		PARVA
C11orf96	2.40038e-234	-0.331159	0.075	0.335	4.80076e-231		ARHGAP23	9.49745e-25	-0.279603	0.415	0.406	1.89949e-21		CYB5A	2.27362e-16	-0.291871	0.496	0.538	4.54725e-13		OLFML2B	0	1.32076	0.69	0.37	0		SIGLEC9	2.34849e-28	-0.302826	0.656	0.548	4.69697e-25		PTAFR	2.40428e-50	0.386447	0.462	0.506	4.80857e-47		FARP1	7.53154e-176	1.02405	0.385	0.319	1.50631e-172		GPC1
NAMPT	3.77695e-60	-0.331257	0.611	0.568	7.5539e-57		NR4A1	3.91525e-86	-0.281119	0.39	0.565	7.8305e-83		ENAH	2.06917e-91	-0.291883	0.183	0.384	4.13834e-88		HAVCR2	4.8607e-261	1.31807	0.789	0.594	9.7214e-258		ITGB3	2.03684e-17	-0.303082	0.359	0.443	4.07369e-14		TUBA1B	1.10753e-36	0.386247	0.767	0.716	2.21505e-33		PDGFRL	0	1.02258	0.389	0.193	0		CKAP4
CLDN5	2.52786e-29	-0.333034	0.232	0.332	5.05572e-26		PTPRB	1.01338e-206	-0.281458	0.012	0.203	2.02676e-203		SIGLEC9	8.18499e-86	-0.292453	0.727	0.534	1.637e-82		FRMD4A	0	1.31005	0.629	0.295	1.20569e-306		CP	1.55211e-42	-0.303296	0.395	0.555	3.10423e-39		CCL8	1.7126e-73	0.385304	0.627	0.618	3.42519e-70		ZNF521	3.08011e-213	1.02009	0.583	0.491	6.16022e-210		AFAP1L2
HHEX	1.13553e-36	-0.333539	0.53	0.531	2.27106e-33		TUSC3	5.73644e-51	-0.281599	0.416	0.345	1.14729e-47		CDH11	7.10336e-24	-0.292472	0.297	0.335	1.42067e-20		FUCA1	2.77482e-214	1.30938	0.707	0.608	5.54965e-211		NAV1	3.90247e-19	-0.303358	0.486	0.371	7.80494e-16		LYN	2.49454e-30	0.384046	0.505	0.383	4.98907e-27		CCDC102B	0	1.01667	0.905	0.295	0		RNF144A
HOXD4	1.76189e-78	-0.334148	0.689	0.562	3.52377e-75		TNKS1BP1	2.48877e-58	-0.281853	0.657	0.548	4.97755e-55		CDH5	1.16208e-156	-0.293175	0.103	0.358	2.32417e-153		TGFBI	0	1.30021	0.574	0.479	0		ADGRL4	4.49902e-102	-0.304323	0.668	0.403	8.99804e-99		GLRX	2.30975e-33	0.380013	0.619	0.567	4.61951e-30		JUN	1.69237e-164	1.01577	0.615	0.444	3.38474e-161		TNFRSF21
DPT	2.09338e-60	-0.334218	0.535	0.605	4.18676e-57		BMPR2	1.6953e-103	-0.282747	0.736	0.592	3.3906e-100		KIAA1755	2.9926e-93	-0.293862	0.682	0.484	5.9852e-90		ITGAX	2.19398e-301	1.29999	0.679	0.363	4.38795e-298		CISH	1.99125e-20	-0.304824	0.531	0.575	3.9825e-17		ALDH2	2.57746e-43	0.379508	0.448	0.488	5.15492e-40		PTPRF	0	1.01402	0.918	0.406	0		CAVIN3
CCR7	3.74264e-46	-0.334421	0.438	0.362	7.48528e-43		RAI14	1.22141e-37	-0.283584	0.357	0.307	2.44283e-34		CD55	2.76399e-14	-0.294503	0.286	0.366	5.52799e-11		SLC11A1	0	1.29986	0.412	0.373	0		FOSB	9.97022e-17	-0.305169	0.327	0.237	1.99404e-13		CD40	2.17973e-58	0.378891	0.65	0.445	4.35947e-55		GLT8D2	0	1.01367	0.37	0.434	0		COL5A3
ITGA9	1.43627e-43	-0.334538	0.698	0.688	2.87255e-40		ALOX15B	1.73635e-67	-0.283892	0.727	0.696	3.47269e-64		ALPK2	3.72146e-19	-0.296068	0.534	0.512	7.44292e-16		ARRB1	0	1.29974	0.754	0.446	0		CCR6	2.47253e-37	-0.307646	0.335	0.476	4.94507e-34		NPC1	2.45693e-29	0.378236	0.645	0.515	4.91385e-26		TWIST1	0	1.01228	0.272	0.356	0		IL1R1
ME1	3.4474e-36	-0.334799	0.587	0.62	6.8948e-33		CLEC4M	3.11304e-246	-0.28393	0.056	0.322	6.22609e-243		EBF1	4.36765e-54	-0.296511	0.461	0.354	8.73531e-51		SLC39A8	5.41842e-259	1.29833	0.816	0.554	1.08368e-255		VCL	4.26101e-17	-0.30769	0.429	0.39	8.52202e-14		PILRA	1.96815e-48	0.377732	0.561	0.514	3.93631e-45		C11orf96	1.10029e-251	1.0113	0.678	0.266	2.20058e-248		PRDX2
KIAA1755	4.89814e-61	-0.335742	0.573	0.494	9.79628e-58		FPR2	9.81414e-29	-0.283996	0.576	0.543	1.96283e-25		MAL	3.55224e-13	-0.296937	0.501	0.527	7.10449e-10		PLOD3	0	1.29376	0.816	0.341	0		HJURP	5.24523e-19	-0.308773	0.757	0.647	1.04905e-15		NECTIN2	1.5072e-40	0.377387	0.582	0.407	3.0144e-37		MEIS1	0	1.00986	0.971	0.398	0		CFD
MDFIC	6.27731e-71	-0.335971	0.268	0.42	1.25546e-67		TMEM37	5.20306e-51	-0.284907	0.446	0.509	1.04061e-47		RNF19B	1.89023e-05	-0.297334	0.555	0.555	0.0378046		VAMP8	1.50523e-277	1.29337	0.795	0.596	3.01046e-274		IL1R1	6.7723e-60	-0.309393	0.628	0.442	1.35446e-56		IGFBP2	9.97216e-19	0.36447	0.201	0.177	1.99443e-15		MMP19	2.43804e-177	1.00928	0.651	0.409	4.87608e-174		ALDH1A1
CCL4L2	2.43595e-87	-0.338058	0.379	0.57	4.8719e-84		TMEM255B	2.50285e-53	-0.285661	0.34	0.472	5.00569e-50		NID2	9.01947e-46	-0.299298	0.639	0.527	1.80389e-42		IGSF6	0	1.28992	0.765	0.337	0		DAAM2	3.27561e-74	-0.309883	0.508	0.331	6.55121e-71		NAGK	9.16734e-30	0.363028	0.615	0.536	1.83347e-26		MFAP2	8.08442e-258	1.00535	0.403	0.134	1.61688e-254		TNFSF10
ZNF521	2.58535e-150	-0.338959	0.68	0.461	5.17069e-147		PTGIR	1.6941e-29	-0.286122	0.449	0.427	3.38821e-26		OLFML3	1.59172e-113	-0.299803	0.593	0.385	3.18343e-110		C1orf162	0	1.28804	0.777	0.641	0		MSR1	6.26798e-49	-0.311894	0.675	0.545	1.2536e-45		CD300A	1.21533e-34	0.358237	0.558	0.594	2.43066e-31		PARVA	3.2432e-266	1.00503	0.499	0.428	6.48639e-263		HSP90AB1
TMEM204	3.09716e-169	-0.339051	0.254	0.508	6.19433e-166		IFIT2	2.11961e-62	-0.287136	0.48	0.607	4.23921e-59		ADGRE2	7.04248e-20	-0.29983	0.2	0.234	1.4085e-16		CLEC12A	0	1.28159	0.659	0.384	0		C1QTNF1	8.29074e-28	-0.311924	0.725	0.628	1.65815e-24		TK1	2.86973e-27	0.357129	0.635	0.627	5.73947e-24		SCARA5	0	1.00443	0.883	0.413	0		ERC2
BMPR2	3.89617e-83	-0.339681	0.491	0.638	7.79234e-80		SYT7	1.73806e-119	-0.28741	0.732	0.721	3.47613e-116		TNFRSF13C	7.01479e-16	-0.301053	0.624	0.535	1.40296e-12		KCNJ2	0	1.27991	0.863	0.586	0		EBI3	6.61755e-32	-0.312081	0.589	0.593	1.32351e-28		HSP90AA1	1.3693e-30	0.356415	0.83	0.755	2.73859e-27		EFEMP1	0	1.00331	0.37	0.574	0		FILIP1L
BATF2	3.95567e-107	-0.340868	0.556	0.687	7.91135e-104		ITGA5	7.85173e-56	-0.287747	0.237	0.378	1.57035e-52		EGR3	1.27312e-09	-0.301284	0.506	0.572	2.54624e-06		SELENOP	4.49363e-140	1.27599	0.602	0.594	8.98726e-137		PHACTR1	1.11296e-130	-0.31228	0.137	0.437	2.22592e-127		ABCA1	2.26142e-45	0.354815	0.679	0.589	4.52285e-42		OAF	2.78564e-244	1.00283	0.785	0.349	5.57128e-241		SLC11A1
CD55	1.02282e-40	-0.34137	0.373	0.354	2.04563e-37		KCNE4	2.44149e-34	-0.288115	0.394	0.378	4.88298e-31		CYP27A1	8.38187e-242	-0.3018	0.746	0.41	1.67637e-238		STOM	0	1.26132	0.936	0.763	0		HOXD4	2.18729e-60	-0.313419	0.745	0.569	4.37458e-57		KCNJ10	7.75276e-77	0.354301	0.568	0.643	1.55055e-73		HMCN1	0	0.996934	0.314	0.051	0		COL14A1
TUBB6	7.14575e-205	-0.341854	0.158	0.429	1.42915e-201		FRMD6	0	-0.288704	0.038	0.331	4.03683e-307		KLRD1	4.5466e-59	-0.302075	0.639	0.51	9.09321e-56		SCARF1	0	1.26035	0.705	0.479	0		IL33	1.35818e-13	-0.313496	0.537	0.513	2.71636e-10		CYP1B1	3.61674e-45	0.353141	0.633	0.637	7.23347e-42		NFIX	1.35767e-210	0.996602	0.786	0.561	2.71535e-207		PTPRB
DOCK5	1.19053e-184	-0.341896	0.128	0.341	2.38106e-181		CD274	2.84503e-42	-0.28943	0.359	0.449	5.69007e-39		SELENOM	3.36047e-71	-0.30259	0.558	0.421	6.72094e-68		CTSC	7.34041e-234	1.25979	0.776	0.627	1.46808e-230		PLA2G4C	6.2163e-12	-0.314092	0.343	0.346	1.24326e-08		IL18BP	5.94922e-53	0.352823	0.759	0.571	1.18984e-49		SELENOM	6.93811e-255	0.995369	0.769	0.414	1.38762e-251		PDGFC
KALRN	8.06167e-41	-0.342129	0.378	0.448	1.61233e-37		FBLN5	6.16271e-76	-0.290112	0.748	0.605	1.23254e-72		MSR1	4.21321e-64	-0.30351	0.665	0.54	8.42642e-61		BMP2K	7.42343e-283	1.25943	0.579	0.527	1.48469e-279		CCR5	3.19802e-33	-0.315596	0.82	0.688	6.39603e-30		HAVCR2	8.7986e-36	0.347363	0.7	0.609	1.75972e-32		PTGDS	5.46169e-298	0.995007	0.976	0.713	1.09234e-294		CD38
SFRP4	2.37142e-75	-0.342518	0.368	0.242	4.74285e-72		MAST4	1.22801e-96	-0.290552	0.155	0.334	2.45603e-93		PIK3C2B	3.19216e-115	-0.304162	0.142	0.337	6.38432e-112		CD300LF	0	1.2585	0.506	0.5	0		POSTN	9.5132e-36	-0.316521	0.031	0.119	1.90264e-32		CD5L	8.85605e-25	0.345043	0.438	0.338	1.77121e-21		MYO1B	1.16286e-164	0.994291	0.536	0.425	2.32572e-161		FLRT2
ACHE	2.64052e-57	-0.343229	0.578	0.557	5.28104e-54		TRPM2	3.47286e-42	-0.290778	0.359	0.462	6.94571e-39		TMEM37	1.52129e-57	-0.304671	0.592	0.487	3.04257e-54		CD274	0	1.25029	0.773	0.395	0		KIAA1755	1.95102e-86	-0.316819	0.712	0.49	3.90203e-83		CHIT1	4.62846e-49	0.341856	0.489	0.551	9.25692e-46		RAB13	2.04553e-182	0.99387	0.773	0.396	4.09106e-179		CLMP
ITGA1	3.3167e-68	-0.344004	0.131	0.253	6.6334e-65		NES	1.53657e-60	-0.291579	0.306	0.447	3.07314e-57		CKAP4	4.22295e-105	-0.304683	0.079	0.266	8.4459e-102		VAMP5	0	1.24928	0.88	0.647	0		FXYD2	1.75825e-74	-0.317232	0.697	0.485	3.51651e-71		PIK3AP1	8.36431e-42	0.340213	0.651	0.524	1.67286e-38		FERMT2	7.2692e-256	0.99115	0.604	0.5	1.45384e-252		SIGLEC9
HTRA1	3.44082e-38	-0.344069	0.54	0.492	6.88164e-35		SIGLEC9	1.29216e-68	-0.293359	0.656	0.538	2.58432e-65		IL1RN	4.2457e-45	-0.30586	0.234	0.374	8.4914e-42		LYN	3.80452e-276	1.24686	0.653	0.359	7.60903e-273		PKDCC	1.67139e-48	-0.31756	0.637	0.511	3.34278e-45		KCNMA1	9.98317e-47	0.339613	0.668	0.622	1.99663e-43		BOC	0	0.986013	0.471	0.369	0		TANC1
DHRS3	1.59864e-51	-0.344709	0.456	0.491	3.19728e-48		MGLL	5.62976e-81	-0.293366	0.708	0.586	1.12595e-77		HOXD4	1.26604e-32	-0.307488	0.636	0.576	2.53208e-29		SERPING1	0	1.24442	0.956	0.761	0		TMEM204	6.36288e-32	-0.318036	0.566	0.458	1.27258e-28		CSF1R	8.03132e-45	0.339041	0.518	0.532	1.60626e-41		IL1R1	0	0.972621	0.306	0.467	0		ADGRL2
FPR2	4.84796e-58	-0.344745	0.527	0.552	9.69591e-55		ATOX1	9.32898e-59	-0.294313	0.564	0.651	1.8658e-55		SLC11A1	5.02487e-18	-0.307874	0.346	0.381	1.00497e-14		MMP14	2.19178e-228	1.24086	0.645	0.393	4.38355e-225		PDCD1LG2	1.04581e-22	-0.318078	0.485	0.543	2.09163e-19		PRXL2A	1.19404e-33	0.337697	0.561	0.58	2.38809e-30		ADAMTS14	0	0.972096	0.226	0.301	0		PRKG1
MATK	1.10826e-39	-0.344937	0.516	0.571	2.21652e-36		ACP2	2.86887e-38	-0.294534	0.636	0.617	5.73774e-35		SGPP2	2.24673e-29	-0.308283	0.635	0.653	4.49347e-26		DOK3	0	1.23519	0.669	0.361	0		CD34	6.50272e-37	-0.318123	0.108	0.238	1.30054e-33		LILRB2	4.73807e-47	0.336713	0.611	0.562	9.47613e-44		A4GALT	0	0.969604	0.966	0.416	0		HIST1H4J
TJP1	5.91995e-283	-0.345119	0.082	0.379	1.18399e-279		ADAMTS9	5.69788e-122	-0.294814	0.017	0.149	1.13958e-118		ITGA9	1.51235e-24	-0.308354	0.766	0.68	3.0247e-21		JAML	7.15433e-241	1.22039	0.548	0.42	1.43087e-237		ITGA1	9.41131e-68	-0.318133	0.072	0.247	1.88226e-64		GIMAP8	3.79412e-39	0.333908	0.623	0.639	7.58824e-36		SH3PXD2A	0	0.968239	0.356	0.557	0		FBP1
UGCG	2.41715e-125	-0.345247	0.308	0.537	4.83429e-122		GLI3	5.8366e-73	-0.295193	0.589	0.466	1.16732e-69		PRCP	9.16992e-13	-0.309287	0.566	0.64	1.83398e-09		QKI	1.88115e-267	1.21141	0.722	0.696	3.7623e-264		GCA	8.75785e-118	-0.319951	0.687	0.409	1.75157e-114		CEBPA	1.16321e-47	0.333645	0.527	0.609	2.32642e-44		TUSC3	0	0.9665	0.825	0.324	0		FLT4
PTPRS	3.21784e-46	-0.346852	0.66	0.569	6.43569e-43		NUAK1	4.25287e-70	-0.295462	0.399	0.297	8.50573e-67		EGFR	6.69807e-34	-0.311972	0.349	0.401	1.33961e-30		LMO2	0	1.20752	0.807	0.644	0		ATF5	1.58111e-39	-0.320844	0.288	0.461	3.16223e-36		DOK2	1.51059e-31	0.332957	0.721	0.706	3.02117e-28		IFITM5	0	0.966248	0.069	0.312	0		ATF3
LTBP1	4.83178e-43	-0.347451	0.592	0.542	9.66357e-40		A4GALT	3.34759e-191	-0.295627	0.221	0.491	6.69519e-188		FPR3	4.64871e-29	-0.312158	0.444	0.417	9.29743e-26		ITGB2	8.72457e-267	1.20674	0.911	0.762	1.74491e-263		EXT1	1.91365e-91	-0.320874	0.691	0.447	3.8273e-88		PGAM1	1.36547e-37	0.331808	0.651	0.649	2.73093e-34		RARRES2	8.54239e-222	0.964443	0.456	0.23	1.70848e-218		MAP1LC3A
PHACTR1	1.2923e-36	-0.347787	0.422	0.412	2.5846e-33		EGFR	1.85005e-63	-0.295919	0.422	0.39	3.7001e-60		HEG1	2.21616e-39	-0.313044	0.665	0.569	4.43232e-36		KLF4	0	1.20266	0.819	0.34	0		TJP1	5.18324e-59	-0.321089	0.498	0.316	1.03665e-55		CD38	3.34579e-29	0.325634	0.715	0.591	6.69157e-26		ROBO1	6.32906e-214	0.963503	0.642	0.276	1.26581e-210		HOXD4
PRKG1	5.48806e-96	-0.348172	0.177	0.346	1.09761e-92		FSCN1	5.93687e-94	-0.296128	0.204	0.388	1.18737e-90		SEMA7A	1.3936e-20	-0.313083	0.387	0.475	2.78719e-17		ICAM1	7.87436e-262	1.19768	0.717	0.498	1.57487e-258		DCHS1	5.93098e-14	-0.321228	0.232	0.211	1.1862e-10		LGALS1	4.3877e-37	0.32336	0.747	0.635	8.77541e-34		INHBA	0	0.962364	0.331	0.645	0		TFEC
MGLL	2.74391e-49	-0.348426	0.634	0.598	5.48782e-46		RBP5	8.21637e-148	-0.29622	0.205	0.444	1.64327e-144		CD80	1.9407e-68	-0.313181	0.214	0.377	3.8814e-65		PLXDC2	0	1.19663	0.5	0.493	0		ACHE	2.03645e-41	-0.321646	0.659	0.552	4.07289e-38		FCGR2A	3.32252e-17	0.322644	0.454	0.408	6.64503e-14		FNDC3B	2.69474e-195	0.960919	0.493	0.505	5.38948e-192		CYP27A1
MMP13	7.13112e-78	-0.349669	0.046	0.157	1.42622e-74		ARHGEF17	1.65378e-250	-0.297131	0.026	0.265	3.30756e-247		ME1	1.06841e-20	-0.31336	0.649	0.61	2.13683e-17		SCIMP	0	1.18882	0.803	0.47	0		FARP1	2.89371e-34	-0.323094	0.199	0.333	5.78741e-31		PRKAR2B	2.1823e-34	0.321849	0.627	0.608	4.36461e-31		PTH1R	3.13727e-305	0.957999	0.67	0.263	6.27455e-302		IGFBP6
IL33	5.04595e-75	-0.351151	0.408	0.535	1.00919e-71		NRN1	0	-0.297397	0.042	0.554	0		CLMP	2.4443e-16	-0.313374	0.466	0.477	4.8886e-13		CD38	1.36745e-303	1.18414	0.884	0.565	2.73491e-300		OAF	4.45046e-21	-0.323475	0.264	0.386	8.90092e-18		FPR3	3.23655e-67	0.321206	0.36	0.424	6.47311e-64		EPB41L2	1.25943e-208	0.9579	0.467	0.517	2.51885e-205		SHE
HYAL2	2.86324e-29	-0.351402	0.52	0.599	5.72648e-26		POSTN	3.49276e-41	-0.297889	0.061	0.121	6.98552e-38		PDLIM7	5.0459e-42	-0.313735	0.499	0.387	1.00918e-38		LPCAT2	0	1.18155	0.628	0.61	0		SHC1	1.06443e-29	-0.323623	0.701	0.563	2.12885e-26		CETP	3.939e-46	0.320064	0.535	0.488	7.878e-43		GREM1	4.82069e-298	0.955492	0.713	0.329	9.64138e-295		DKK3
SHE	1.3971e-73	-0.351476	0.326	0.476	2.79419e-70		TNFRSF13C	9.11792e-275	-0.298229	0.25	0.597	1.82358e-271		DOCK9	1.03295e-64	-0.31454	0.439	0.627	2.0659e-61		NINJ1	2.2071e-248	1.18066	0.772	0.587	4.4142e-245		SNAI2	8.16132e-11	-0.324427	0.429	0.413	1.63226e-07		HS3ST2	1.33712e-72	0.315001	0.523	0.424	2.67423e-69		KIAA1755	0	0.953579	0.945	0.477	0		CD96
HIST1H2BH	1.78128e-63	-0.352355	0.524	0.655	3.56255e-60		COL7A1	0	-0.298407	0.093	0.451	0		NR4A1	1.08624e-39	-0.315536	0.655	0.523	2.17247e-36		ADAMTSL4	0	1.17352	0.587	0.371	0		CTSC	1.45255e-44	-0.324985	0.801	0.629	2.9051e-41		TGFBI	7.15388e-44	0.311859	0.408	0.495	1.43078e-40		SPOCK1	0	0.949595	0.768	0.245	0		ENAH
SLA2	1.72879e-186	-0.353552	0.181	0.442	3.45759e-183		TANC1	5.02767e-232	-0.298551	0.045	0.29	1.00553e-228		FARP1	5.94771e-250	-0.315654	0.606	0.286	1.18954e-246		FPR3	0	1.17225	0.462	0.415	0		LTBP1	3.15887e-14	-0.325242	0.506	0.554	6.31774e-11		LRP1	1.33802e-30	0.311592	0.558	0.53	2.67603e-27		PAPPA	0	0.948104	0.877	0.263	0		IL17REL
PEAR1	4.31628e-51	-0.355738	0.59	0.539	8.63255e-48		SLC22A3	0	-0.299018	0.139	0.526	0		S100A16	5.84551e-98	-0.315657	0.58	0.393	1.1691e-94		C5AR1	0	1.17153	0.619	0.269	0		EAF2	1.59224e-06	-0.325539	0.525	0.507	0.00318449		EPB41L2	1.27885e-35	0.309212	0.593	0.508	2.5577e-32		CHST15	1.05509e-212	0.947537	0.917	0.6	2.11019e-209		LTBP1
PDLIM7	1.16736e-148	-0.35644	0.204	0.439	2.33472e-145		SHE	6.12156e-35	-0.299093	0.517	0.44	1.22431e-31		KLHDC7B	2.69533e-111	-0.315831	0.275	0.518	5.39066e-108		SYK	0	1.17022	0.602	0.518	0		BMPR2	6.89756e-07	-0.326906	0.588	0.616	0.00137951		SUCNR1	1.32673e-34	0.307296	0.399	0.28	2.65347e-31		FOSL2	3.28455e-253	0.94559	0.364	0.5	6.56911e-250		GPR68
PLXND1	3.2057e-47	-0.356699	0.775	0.723	6.4114e-44		NR2F1	2.83841e-134	-0.299302	0.721	0.525	5.67682e-131		EFEMP1	1.68704e-57	-0.316178	0.694	0.543	3.37408e-54		SLC46A1	0	1.16435	0.611	0.42	0		CXCL2	9.56016e-70	-0.326955	0.296	0.522	1.91203e-66		LUM	2.34661e-19	0.307239	0.356	0.387	4.69323e-16		PLXNA4	0	0.945287	0.9	0.605	0		VAMP8
CORO1C	7.20729e-75	-0.357436	0.443	0.603	1.44146e-71		CLEC12A	4.10419e-51	-0.299447	0.459	0.405	8.20839e-48		HHEX	1.40876e-124	-0.316331	0.735	0.504	2.81753e-121		APOBEC3A	0	1.16411	0.733	0.477	0		CLEC12A	8.80944e-34	-0.327044	0.298	0.423	1.76189e-30		FNIP2	1.29801e-34	0.306533	0.572	0.559	2.59603e-31		PRELP	0	0.942341	0.958	0.471	0		NID2
COLEC12	8.10609e-66	-0.357593	0.577	0.495	1.62122e-62		COL15A1	2.85458e-131	-0.300413	0.063	0.239	5.70917e-128		ARHGAP23	6.79779e-70	-0.316729	0.533	0.391	1.35956e-66		NUPR1	2.90071e-165	1.14565	0.81	0.67	5.80143e-162		PRKG1	3.40173e-11	-0.327193	0.291	0.321	6.80346e-08		LRRC25	8.47227e-49	0.306511	0.607	0.618	1.69445e-45		AKAP12	0	0.94065	0.981	0.506	0		ARHGEF17
FXYD2	4.78105e-37	-0.357727	0.462	0.509	9.5621e-34		SLC11A1	6.15123e-253	-0.300756	0.634	0.331	1.23025e-249		PRDX2	1.39374e-71	-0.317678	0.321	0.505	2.78748e-68		GLRX	1.9746e-296	1.14477	0.834	0.539	3.94921e-293		SLC17A9	7.03947e-53	-0.327296	0.243	0.439	1.40789e-49		EPB41L3	6.98092e-26	0.299988	0.477	0.373	1.39618e-22		TNFRSF12A	5.12642e-165	0.937734	0.33	0.363	1.02528e-161		C1QTNF1
RAPGEF5	9.98672e-198	-0.357929	0.281	0.558	1.99734e-194		VAMP5	6.77413e-67	-0.300886	0.749	0.658	1.35483e-63		BLNK	1.56118e-49	-0.317737	0.156	0.287	3.12236e-46		GLIPR2	3.81321e-267	1.14414	0.79	0.644	7.62642e-264		ENAH	2.58455e-207	-0.328475	0.043	0.387	5.1691e-204		IFIT3	1.61631e-39	0.295775	0.731	0.672	3.23261e-36		DOCK4	1.76698e-98	0.934574	0.644	0.58	3.53396e-95		FBLN5
KIAA0040	7.45517e-273	-0.357971	0.18	0.502	1.49103e-269		EGLN3	5.13688e-37	-0.301338	0.611	0.585	1.02738e-33		PHACTR1	1.75594e-21	-0.317858	0.438	0.411	3.51188e-18		CD300E	0	1.13909	0.396	0.258	0		PRXL2A	1.81643e-31	-0.328699	0.622	0.576	3.63286e-28		GSN	4.77816e-36	0.295283	0.654	0.524	9.55631e-33		IDO1	1.85555e-243	0.932722	0.98	0.703	3.7111e-240		HIST1H2BH
MYO1B	3.89695e-63	-0.358156	0.32	0.454	7.79391e-60		PODN	2.21966e-28	-0.301635	0.393	0.366	4.43933e-25		DPT	3.46081e-36	-0.318238	0.553	0.598	6.92162e-33		MCOLN1	3.95666e-208	1.13814	0.561	0.347	7.91333e-205		BATF2	2.27234e-50	-0.328767	0.764	0.657	4.54468e-47		SIGLEC10	2.95278e-35	0.293356	0.59	0.583	5.90557e-32		NT5E	0	0.931728	0.393	0.48	0		CPE
SLC17A9	1.38453e-128	-0.358455	0.546	0.399	2.76905e-125		AKAP12	1.54713e-150	-0.301795	0.701	0.507	3.09425e-147		FLT4	8.12217e-11	-0.318871	0.594	0.604	1.62443e-07		UBD	0	1.13448	0.92	0.709	0		ECSCR	7.63922e-39	-0.328944	0.298	0.472	1.52784e-35		RASSF4	1.08044e-40	0.292583	0.586	0.535	2.16088e-37		CCN4	1.08728e-161	0.928876	0.479	0.286	2.17457e-158		CLEC12A
TRPM4	3.3641e-201	-0.358456	0.091	0.331	6.72819e-198		PLXNA2	1.23382e-307	-0.301797	0.003	0.243	2.46763e-304		OAF	1.92897e-13	-0.319166	0.325	0.383	3.85794e-10		MARCH1	0	1.12517	0.689	0.556	0		LIPA	2.68777e-25	-0.330564	0.685	0.558	5.37554e-22		METTL7A	1.58317e-20	0.290796	0.666	0.678	3.16633e-17		FHL2	3.91119e-167	0.928362	0.4	0.255	7.82237e-164		NFIX
ATOX1	2.1175e-66	-0.358717	0.538	0.658	4.235e-63		SCARA3	2.39156e-261	-0.302517	0.147	0.464	4.78313e-258		SLCO2A1	3.47361e-10	-0.319244	0.47	0.473	6.94721e-07		SPRED1	0	1.12456	0.546	0.52	0		MYO1B	8.61739e-23	-0.33144	0.51	0.425	1.72348e-19		RGL1	1.33404e-43	0.290697	0.691	0.594	2.66808e-40		KIRREL1	0	0.928323	0.323	0.358	0		HTRA1
CCNB1	8.86635e-25	-0.358823	0.57	0.59	1.77327e-21		GEM	1.05946e-167	-0.303455	0.453	0.26	2.11891e-164		CEMIP	4.49045e-10	-0.31967	0.412	0.405	8.98091e-07		TIMP2	2.7238e-210	1.12296	0.729	0.511	5.4476e-207		FLT4	4.49205e-28	-0.332025	0.709	0.594	8.98411e-25		ACTN1	1.63453e-20	0.287822	0.587	0.505	3.26906e-17		SPHK1	2.44702e-185	0.926697	0.376	0.397	4.89403e-182		FGF7
JAG1	1.083e-26	-0.359003	0.241	0.272	2.166e-23		DAAM2	1.20885e-226	-0.304026	0.11	0.387	2.41771e-223		RGS16	5.01966e-45	-0.321374	0.31	0.218	1.00393e-41		PLEKHG3	0	1.12194	0.734	0.546	0		EMP3	1.72838e-13	-0.332136	0.541	0.603	3.45675e-10		CDKN1A	9.77956e-31	0.287693	0.579	0.43	1.95591e-27		ZFP36L1	2.84771e-119	0.923833	0.927	0.646	5.69542e-116		ITGA6
TUBB4B	2.33912e-119	-0.360557	0.431	0.634	4.67824e-116		CDH5	1.04517e-33	-0.304095	0.357	0.324	2.09035e-30		C5AR1	4.95303e-189	-0.321614	0.068	0.337	9.90605e-186		FNDC3B	2.79433e-246	1.12152	0.566	0.496	5.58866e-243		CKAP4	2.88368e-108	-0.33349	0.042	0.261	5.76735e-105		RNASE6	6.45874e-44	0.285531	0.529	0.588	1.29175e-40		DHRS3	0	0.92136	0.975	0.452	0		PKDCC
DAAM2	1.6901e-118	-0.360832	0.194	0.374	3.3802e-115		CXCL2	1.73774e-159	-0.30412	0.715	0.467	3.47549e-156		DUSP2	4.11357e-35	-0.321649	0.79	0.668	8.22715e-32		UPP1	2.05665e-301	1.1187	0.758	0.527	4.11331e-298		SHE	5.55106e-19	-0.333567	0.379	0.457	1.11021e-15		CSTA	1.26597e-33	0.280496	0.317	0.34	2.53193e-30		AXL	1.4374e-177	0.920221	0.675	0.325	2.87481e-174		EGR3
GGT5	5.16268e-168	-0.360845	0.64	0.428	1.03254e-164		LPCAT2	1.27548e-88	-0.305162	0.732	0.591	2.55097e-85		PLXND1	2.18638e-32	-0.321684	0.833	0.718	4.37277e-29		RAP2B	4.07454e-288	1.11571	0.592	0.596	8.14909e-285		NIBAN1	7.16737e-41	-0.333696	0.716	0.561	1.43347e-37		FABP3	2.44021e-59	0.279586	0.339	0.287	4.88041e-56		ID4	0	0.919958	0.868	0.149	0		ENO1
MRVI1	1.06607e-92	-0.361876	0.387	0.562	2.13215e-89		CP	5.45445e-162	-0.305272	0.721	0.511	1.09089e-158		PLA2G4C	1.06186e-105	-0.321732	0.516	0.324	2.12372e-102		RIN2	1.00261e-264	1.11492	0.61	0.371	2.00521e-261		RXRA	2.57887e-09	-0.335695	0.369	0.45	5.15774e-06		C5AR1	2.40245e-29	0.279097	0.31	0.306	4.80491e-26		PLAUR	3.22908e-164	0.919453	0.474	0.461	6.45816e-161		HSPA2
MT2A	2.34862e-44	-0.361974	0.727	0.807	4.69724e-41		SLC37A2	5.72208e-114	-0.305564	0.408	0.279	1.14442e-110		TJP1	2.37086e-26	-0.322578	0.248	0.341	4.74171e-23		CXCL16	0	1.11201	0.656	0.603	0		UPP1	1.46811e-25	-0.337204	0.421	0.563	2.93623e-22		ANKRD22	5.80912e-46	0.278197	0.612	0.601	1.16182e-42		SOD2	4.33063e-152	0.914892	0.955	0.711	8.66126e-149		ITGB3
IL1R1	6.10753e-46	-0.36206	0.432	0.461	1.22151e-42		CDC42EP2	8.48388e-178	-0.30648	0.246	0.517	1.69678e-174		DNASE2	1.61024e-07	-0.323023	0.689	0.672	0.000322048		SLC38A6	8.72224e-255	1.11091	0.528	0.5	1.74445e-251		NIBAN2	5.91304e-41	-0.337286	0.217	0.381	1.18261e-37		DYSF	2.66411e-35	0.275177	0.629	0.629	5.32821e-32		PPFIBP1	1.29005e-250	0.914102	0.46	0.309	2.58011e-247		MEOX1
APOD	1.11639e-67	-0.362409	0.579	0.653	2.23279e-64		SLC15A2	0	-0.306797	0.112	0.496	0		MYO1B	5.98197e-126	-0.323316	0.637	0.405	1.19639e-122		MSR1	0	1.09619	0.625	0.546	0		FPR2	9.98456e-40	-0.337491	0.641	0.54	1.99691e-36		RNF144B	3.70441e-28	0.273854	0.547	0.551	7.40882e-25		CEBPD	3.8329e-87	0.912203	0.773	0.653	7.66579e-84		NCF2
COL5A3	7.417e-79	-0.36273	0.128	0.266	1.4834e-75		NCOA7	2.74215e-197	-0.307512	0.657	0.452	5.4843e-194		ADTRP	3.54468e-115	-0.323605	0.65	0.423	7.08935e-112		CR1	1.98948e-288	1.09201	0.399	0.347	3.97896e-285		LITAF	1.16817e-26	-0.338373	0.874	0.76	2.33635e-23		ADTRP	3.60641e-76	0.273389	0.308	0.459	7.21281e-73		ADAMTS12	0	0.908497	0.273	0.41	0		PLPP1
VCL	0	-0.362869	0.115	0.447	0		ACHE	3.30151e-48	-0.307581	0.488	0.573	6.60301e-45		ZNF521	2.83205e-43	-0.323631	0.377	0.512	5.6641e-40		HAPLN3	0	1.0884	0.953	0.616	0		NDRG2	1.13003e-28	-0.339061	0.357	0.472	2.26007e-25		LMNA	6.56168e-23	0.270901	0.613	0.545	1.31234e-19		JCAD	1.34235e-149	0.905749	0.458	0.243	2.68469e-146		CHI3L2
RAB20	5.1941e-89	-0.363768	0.7	0.571	1.03882e-85		EGR1	0	-0.307803	0.688	0.412	0		DCHS1	4.76982e-27	-0.323893	0.256	0.207	9.53965e-24		GCA	4.32493e-276	1.08803	0.582	0.412	8.64985e-273		EFEMP1	2.45847e-29	-0.339071	0.666	0.552	4.91693e-26		UCP2	9.63543e-33	0.270367	0.7	0.629	1.92709e-29		SHOX2	0	0.904455	0.799	0.491	0		ITGA1
EFEMP1	3.26125e-50	-0.364262	0.468	0.579	6.52251e-47		HOXB8	1.77519e-138	-0.310579	0.503	0.666	3.55038e-135		PLEKHG5	9.04057e-28	-0.324632	0.512	0.442	1.80811e-24		SPP1	2.09892e-63	1.08597	0.273	0.294	4.19783e-60		DPYSL3	9.96869e-14	-0.339568	0.251	0.309	1.99374e-10		CR1	4.43319e-23	0.270253	0.452	0.346	8.86638e-20		DKK3	3.64908e-304	0.897973	0.798	0.364	7.29816e-301		GIMAP6
EBI3	3.24879e-98	-0.364637	0.559	0.599	6.49758e-95		DPT	1.66163e-109	-0.311483	0.439	0.621	3.32325e-106		PDPN	1.14436e-253	-0.324868	0.682	0.344	2.28871e-250		AIM2	0	1.08567	0.87	0.599	0		ADTRP	1.51019e-79	-0.339729	0.654	0.432	3.02038e-76		HAMP	2.5206e-73	0.269287	0.474	0.49	5.0412e-70		TGFB1I1	8.11894e-263	0.895522	0.273	0.246	1.62379e-259		FOSB
HTRA4	1.57038e-33	-0.365467	0.573	0.569	3.14077e-30		FPR3	2.03234e-34	-0.311623	0.437	0.417	4.06468e-31		FKBP10	9.29981e-27	-0.325437	0.314	0.304	1.85996e-23		PLCB2	3.68444e-241	1.08479	0.605	0.545	7.36888e-238		ZNF521	6.5429e-25	-0.339814	0.394	0.505	1.30858e-21		APOC2	1.09366e-36	0.26892	0.199	0.213	2.18732e-33		SMOC2	0	0.894737	0.426	0.336	0		AFDN
TENT5C	1.03145e-31	-0.365583	0.516	0.522	2.0629e-28		KCNJ2	6.00516e-73	-0.31279	0.664	0.607	1.20103e-69		LPCAT2	5.17772e-44	-0.325753	0.686	0.602	1.03554e-40		LTBR	8.9725e-276	1.07897	0.696	0.532	1.7945e-272		HTRA4	1.88735e-34	-0.341364	0.676	0.561	3.7747e-31		NFAM1	2.59637e-42	0.268361	0.491	0.55	5.19274e-39		MAST4	8.08193e-217	0.892535	0.719	0.279	1.61639e-213		MYLK
OLFML3	4.31869e-108	-0.367173	0.252	0.439	8.63739e-105		SEMA3F	1.59474e-77	-0.313701	0.616	0.502	3.18948e-74		ACVRL1	1.9058e-178	-0.326793	0.734	0.47	3.81159e-175		CD33	0	1.07812	0.649	0.423	0		NFATC4	6.4481e-15	-0.341752	0.53	0.541	1.28962e-11		ANXA1	2.80428e-14	0.267695	0.471	0.456	5.60856e-11		PCDH7	0	0.891071	0.271	0.411	0		TC2N
TM4SF1	7.04178e-30	-0.367321	0.189	0.259	1.40836e-26		HHEX	7.99372e-199	-0.314199	0.286	0.574	1.59874e-195		NFIX	2.94147e-44	-0.328453	0.488	0.587	5.88295e-41		ASAH1	1.28901e-268	1.07571	0.677	0.442	2.57803e-265		FZD4	2.75138e-21	-0.342551	0.463	0.544	5.50277e-18		TREM2	5.32938e-26	0.266438	0.384	0.376	1.06588e-22		DST	2.67275e-139	0.88932	0.444	0.325	5.34549e-136		SHTN1
RNF144A	8.01646e-91	-0.367428	0.612	0.464	1.60329e-87		AXL	2.27216e-97	-0.314501	0.467	0.326	4.54432e-94		ZNF385A	4.71983e-21	-0.329566	0.53	0.536	9.43966e-18		PLAUR	2.99225e-252	1.07241	0.561	0.45	5.9845e-249		CXCL16	5.26751e-17	-0.343337	0.69	0.602	1.0535e-13		HIST1H1B	7.69843e-27	0.265462	0.683	0.63	1.53969e-23		SCO2	9.41214e-175	0.888104	0.968	0.684	1.88243e-171		LRRC10B
ST3GAL5	1.46321e-178	-0.367549	0.298	0.569	2.92643e-175		PDGFA	1.13937e-218	-0.31587	0.092	0.359	2.27874e-215		RAMP3	5.30727e-18	-0.330468	0.354	0.37	1.06145e-14		ADGRE2	0	1.07153	0.32	0.219	0		CENPE	1.7995e-10	-0.345403	0.465	0.554	3.59901e-07		TMEM37	3.12952e-28	0.265363	0.478	0.501	6.25905e-25		HTRA3	6.86056e-234	0.887035	0.445	0.138	1.37211e-230		CCDC102B
DUSP2	4.98106e-16	-0.368637	0.636	0.691	9.96211e-13		PDK4	2.35896e-261	-0.316514	0.055	0.327	4.71791e-258		TPST1	3.91807e-28	-0.330819	0.425	0.517	7.83614e-25		ALDH1A1	0	1.06999	0.831	0.631	0		PCOLCE	6.21029e-13	-0.346802	0.645	0.584	1.24206e-09		MSR1	2.29878e-78	0.264527	0.383	0.567	4.59757e-75		ITGAV	3.88615e-173	0.886214	0.496	0.498	7.7723e-170		PEAR1
SERPINB6	1.06873e-75	-0.368783	0.377	0.547	2.13746e-72		TNFSF10	1.05074e-75	-0.316584	0.61	0.753	2.10149e-72		TANC1	2.45939e-62	-0.330874	0.127	0.27	4.91877e-59		NECTIN2	0	1.06988	0.802	0.373	0		TXNDC5	4.04275e-30	-0.347569	0.722	0.593	8.0855e-27		S100A6	1.62301e-46	0.263837	0.889	0.818	3.24602e-43		SLIT3	0	0.886117	0.806	0.339	0		VAMP5
CD24	5.83941e-52	-0.369148	0.401	0.482	1.16788e-48		ITGB3	2.4907e-28	-0.318024	0.391	0.444	4.98141e-25		ADGRL4	4.74796e-93	-0.331501	0.235	0.448	9.49592e-90		PLAU	2.99113e-165	1.06755	0.341	0.174	5.98226e-162		RNF144A	4.20984e-77	-0.347786	0.693	0.472	8.41968e-74		SLAMF7	1.36069e-41	0.261367	0.636	0.634	2.72138e-38		NIBAN2	8.21377e-181	0.883948	0.362	0.368	1.64275e-177		ZNF521
LAMC1	1.19414e-41	-0.370736	0.334	0.34	2.38829e-38		CLMP	6.95575e-80	-0.318374	0.591	0.456	1.39115e-76		CLEC12A	1.09617e-67	-0.33173	0.526	0.398	2.19234e-64		SLC26A11	1.78236e-269	1.06442	0.701	0.416	3.56472e-266		TNKS1BP1	2.41496e-30	-0.34869	0.671	0.555	4.82991e-27		UNC93B1	3.92491e-19	0.259621	0.586	0.495	7.84982e-16		LHFPL6	4.01793e-135	0.881801	0.662	0.411	8.03585e-132		SCARB1
PPT1	3.20801e-66	-0.371861	0.515	0.628	6.41601e-63		CD34	2.6774e-305	-0.319266	0.011	0.266	5.35481e-302		CD34	1.99652e-26	-0.331884	0.157	0.237	3.99304e-23		TNFAIP3	0	1.06314	0.86	0.397	0		GLI3	3.16304e-36	-0.350369	0.591	0.476	6.32608e-33		FRMD4A	3.00027e-14	0.259342	0.418	0.324	6.00055e-11		PLA2G2A	0	0.875632	0.964	0.587	0		HTRA4
SPRED1	1.68539e-93	-0.37267	0.633	0.501	3.37078e-90		IFI44	1.84134e-47	-0.320053	0.373	0.515	3.68268e-44		DHRS3	2.33909e-32	-0.33229	0.454	0.489	4.67819e-29		SAMSN1	3.14874e-233	1.05749	0.659	0.538	6.29749e-230		IGFBP3	2.22786e-101	-0.352746	0.67	0.4	4.45572e-98		LST1	6.27357e-24	0.257295	0.442	0.414	1.25471e-20		CORO1C	1.36833e-210	0.875107	0.936	0.553	2.73665e-207		RENBP
PLBD2	1.18027e-35	-0.37293	0.522	0.591	2.36054e-32		CD24	9.39367e-107	-0.320282	0.597	0.446	1.87873e-103		SLC17A9	1.45963e-23	-0.33247	0.343	0.434	2.91926e-20		TMEM37	0	1.05592	0.743	0.47	0		PLXNC1	6.5186e-06	-0.353226	0.54	0.482	0.0130372		MNDA	1.0454e-30	0.255154	0.41	0.304	2.0908e-27		COL8A1	0	0.872389	0.305	0.507	0		ADCY4
PKIG	8.14129e-191	-0.373505	0.101	0.342	1.62826e-187		TIE1	2.40368e-101	-0.320628	0.132	0.301	4.80736e-98		CXCL2	1.96354e-16	-0.332788	0.488	0.507	3.92709e-13		PTPN12	6.34929e-176	1.05325	0.682	0.525	1.26986e-172		FBLN5	6.13833e-26	-0.353512	0.56	0.633	1.22767e-22		LTBR	1.25161e-21	0.254968	0.502	0.553	2.50323e-18		TMEM176A	5.43152e-202	0.869914	0.908	0.593	1.0863e-198		SQSTM1
ACVRL1	3.6463e-148	-0.37377	0.319	0.536	7.29259e-145		CD300LF	1.04682e-86	-0.320643	0.619	0.48	2.09363e-83		GNG2	1.64416e-16	-0.332886	0.355	0.448	3.28833e-13		IRF7	2.82053e-212	1.05121	0.828	0.599	5.64106e-209		F3	3.63325e-31	-0.354084	0.325	0.245	7.26651e-28		ARHGDIB	4.69495e-28	0.254361	0.757	0.665	9.38989e-25		ROR2	3.18593e-189	0.865709	0.321	0.156	6.37185e-186		GPR171
PIK3C2B	3.09107e-275	-0.374734	0.089	0.359	6.18215e-272		ENAH	1.43104e-177	-0.320836	0.554	0.326	2.86208e-174		PKDCC	2.19241e-41	-0.334183	0.447	0.53	4.38483e-38		P2RY6	0	1.05022	0.733	0.293	0		GGT5	7.18989e-28	-0.354477	0.358	0.472	1.43798e-24		RIN2	9.85224e-19	0.252288	0.493	0.39	1.97045e-15		PMEPA1	6.73962e-127	0.859631	0.393	0.197	1.34792e-123		COL15A1
PTAFR	2.06555e-100	-0.374859	0.604	0.483	4.1311e-97		EXT1	2.30772e-48	-0.322045	0.369	0.483	4.61544e-45		SDC4	2.66163e-24	-0.334418	0.477	0.585	5.32325e-21		RNASE6	0	1.04607	0.716	0.568	0		PTAFR	6.60172e-61	-0.35522	0.66	0.49	1.32034e-57		SLC46A1	3.4873e-29	0.250544	0.522	0.435	6.97459e-26		GGT5	4.41256e-180	0.859095	0.479	0.462	8.82512e-177		VCL
RELL1	5.89246e-63	-0.375118	0.581	0.577	1.17849e-59		ADGRL4	1.99889e-214	-0.32291	0.661	0.381	3.99778e-211		AXL	1.88343e-205	-0.334809	0.087	0.382	3.76686e-202		DOCK5	4.71536e-139	1.0459	0.506	0.282	9.43073e-136		APOD	2.2511e-34	-0.355318	0.71	0.635	4.5022e-31		MPEG1	2.01166e-30	0.250391	0.521	0.422	4.02332e-27		CYP7B1	0	0.858723	0.862	0.445	0		RNF144B
ITGAM	2.95499e-60	-0.375533	0.606	0.524	5.90999e-57		TPM2	3.95462e-35	-0.323653	0.324	0.391	7.90923e-32		PRKG1	4.69559e-40	-0.335019	0.215	0.332	9.39117e-37		PILRA	0	1.04375	0.597	0.508	0		PEAR1	1.55152e-34	-0.356617	0.423	0.558	3.10304e-31		CCL21	9.77182e-32	0.250018	0.729	0.67	1.95436e-28		IFI44L	1.86064e-211	0.858562	0.901	0.508	3.72128e-208		EGFR
DNASE2	6.32873e-58	-0.375718	0.579	0.692	1.26575e-54		DENND3	4.98511e-269	-0.32399	0.402	0.737	9.97023e-266		NKD2	2.76837e-64	-0.336906	0.253	0.436	5.53675e-61		DOCK4	0	1.04137	0.495	0.595	0		NEURL2	9.98378e-21	-0.357062	0.621	0.569	1.99676e-17		EXOC3L4	7.38707e-07	-0.251301	0.555	0.513	0.00147741		FAM20A	3.57453e-94	0.858171	0.729	0.727	7.14906e-91		CXCR6
SLC43A2	1.01001e-111	-0.377655	0.503	0.369	2.02003e-108		PLBD2	4.17099e-95	-0.324139	0.677	0.563	8.34198e-92		SHE	2.64443e-94	-0.337405	0.263	0.476	5.28885e-91		GIMAP8	2.77514e-248	1.03882	0.683	0.633	5.55029e-245		SCIMP	1.23793e-30	-0.357097	0.6	0.497	2.47586e-27		DUSP2	4.94918e-06	-0.251615	0.739	0.678	0.00989836		MYADM	7.47947e-117	0.856534	0.781	0.471	1.49589e-113		C11orf96
MYLK	2.07932e-193	-0.378488	0.692	0.451	4.15863e-190		CEMIP	2.17592e-52	-0.32589	0.489	0.391	4.35185e-49		NFATC4	6.69378e-33	-0.337878	0.611	0.531	1.33876e-29		IRF8	4.57718e-232	1.03666	0.86	0.574	9.15436e-229		CALCRL	1.3393e-71	-0.357364	0.571	0.367	2.6786e-68		LAMB1	2.98538e-07	-0.254609	0.395	0.474	0.000597076		MRC2	9.33614e-300	0.854984	0.512	0.429	1.86723e-296		TNFRSF18
SOAT1	2.75076e-102	-0.378633	0.477	0.655	5.50151e-99		HBA2	6.60752e-52	-0.326618	0.269	0.236	1.3215e-48		EXT1	7.30801e-11	-0.338045	0.474	0.465	1.4616e-07		NCKAP1L	1.91084e-241	1.03054	0.745	0.706	3.82167e-238		CD24	2.24411e-145	-0.358004	0.167	0.494	4.48821e-142		NR4A2	2.87536e-14	-0.256996	0.277	0.384	5.75072e-11		BMP1	0	0.85395	0.357	0.517	0		IFI30
MMP19	3.13861e-46	-0.378938	0.384	0.433	6.27722e-43		THBS2	0	-0.327259	0.401	0.156	0		CD300LF	1.23991e-34	-0.338127	0.4	0.514	2.47981e-31		LIPA	1.78923e-186	1.03033	0.705	0.552	3.57846e-183		KLF4	7.62674e-11	-0.358663	0.384	0.392	1.52535e-07		HECW2	6.77658e-15	-0.25869	0.436	0.532	1.35532e-11		PLXDC1	9.28143e-180	0.853703	0.438	0.542	1.85629e-176		NDRG1
ITGA6	1.02446e-43	-0.380734	0.623	0.61	2.04892e-40		PRKG1	2.99779e-25	-0.327765	0.28	0.325	5.99559e-22		TSHZ2	2.53266e-25	-0.338655	0.341	0.381	5.06531e-22		APOL3	1.43227e-232	1.02969	0.819	0.663	2.86454e-229		VEGFC	1.85391e-164	-0.358948	0.618	0.299	3.70782e-161		FSTL1	3.75934e-19	-0.259032	0.486	0.594	7.51868e-16		SMOC1	9.97827e-207	0.850485	0.458	0.305	1.99565e-203		MARCKSL1
PIM2	2.05353e-104	-0.381624	0.634	0.492	4.10707e-101		TNFRSF21	4.98279e-48	-0.327842	0.515	0.462	9.96558e-45		SOAT1	8.23897e-14	-0.339474	0.596	0.63	1.64779e-10		CFB	1.58864e-290	1.02749	0.779	0.513	3.17728e-287		CLMP	2.2563e-232	-0.360932	0.102	0.507	4.51259e-229		MEGF6	2.42863e-07	-0.265815	0.364	0.436	0.000485725		CDH23	1.00893e-150	0.84568	0.339	0.496	2.01785e-147		CCR1
TUBA1C	7.97685e-67	-0.382951	0.566	0.605	1.59537e-63		HOXD4	6.89147e-37	-0.328943	0.576	0.584	1.37829e-33		IL33	1.14958e-56	-0.339996	0.391	0.531	2.29916e-53		CD40	5.04638e-306	1.02684	0.767	0.421	1.00928e-302		SLCO2A1	1.67369e-153	-0.361324	0.163	0.498	3.34738e-150		SLCO2A1	2.05422e-07	-0.266033	0.41	0.477	0.000410844		KLF4	0	0.845597	0.9	0.357	0		LAMP3
HSPA1A	3.98119e-49	-0.384402	0.423	0.531	7.96239e-46		MYBL2	1.80918e-96	-0.329673	0.752	0.603	3.61835e-93		MYLK	4.22156e-14	-0.340037	0.451	0.496	8.44312e-11		CD80	0	1.02657	0.735	0.313	0		JAG1	3.07416e-07	-0.362074	0.309	0.264	0.000614832		PDLIM7	1.38635e-07	-0.26752	0.327	0.405	0.000277269		MME	0	0.84265	0.257	0.346	0		KCNJ10
DPYSL3	1.94404e-81	-0.384463	0.396	0.287	3.88808e-78		NEURL2	4.15697e-111	-0.330355	0.711	0.548	8.31393e-108		IDH1	3.58713e-76	-0.341211	0.336	0.54	7.17426e-73		RXRA	3.80807e-169	1.01994	0.522	0.435	7.61614e-166		NID2	2.10299e-57	-0.363726	0.691	0.527	4.20599e-54		EPHB4	3.13319e-08	-0.267544	0.343	0.413	6.26638e-05		CD276	2.02045e-168	0.842369	0.351	0.332	4.0409e-165		TUBA1C
MEGF6	4.16321e-29	-0.386182	0.431	0.432	8.32642e-26		SAMD4A	2.55925e-160	-0.330682	0.572	0.38	5.1185e-157		GGT5	8.28174e-25	-0.342143	0.459	0.464	1.65635e-21		CTSA	3.091e-179	1.01149	0.761	0.667	6.18199e-176		TPST1	3.26576e-59	-0.364142	0.313	0.523	6.53153e-56		MZB1	7.47515e-12	-0.267897	0.393	0.308	1.49503e-08		HSPA1B	4.73453e-162	0.842292	0.309	0.523	9.46906e-159		LRRC25
CD7	4.06497e-68	-0.386896	0.472	0.627	8.12994e-65		IER3	2.373e-94	-0.330693	0.462	0.403	4.746e-91		SLC38A6	1.41602e-93	-0.342218	0.674	0.48	2.83203e-90		MARCKS	4.73987e-170	1.00845	0.622	0.414	9.47975e-167		ROBO1	9.1307e-98	-0.364687	0.087	0.317	1.82614e-94		PPFIBP1	1.60474e-12	-0.267916	0.228	0.325	3.20948e-09		ALPK2	3.08487e-228	0.839954	0.421	0.521	6.16975e-225		HBA2
ALDH2	1.88245e-72	-0.388094	0.451	0.492	3.7649e-69		FZD4	3.10402e-162	-0.333265	0.732	0.504	6.20804e-159		CRIP2	9.08358e-105	-0.342449	0.189	0.416	1.81672e-101		MADD	1.51156e-116	0.994835	0.638	0.516	3.02312e-113		KMO	2.00016e-140	-0.364891	0.125	0.432	4.00033e-137		VASH1	6.98935e-10	-0.268022	0.341	0.43	1.39787e-06		TENM3	0	0.838307	0.868	0.549	0		F3
LTBP2	1.54422e-29	-0.389168	0.237	0.259	3.08844e-26		GNAQ	4.97143e-24	-0.33377	0.395	0.459	9.94286e-21		FBLN5	1.67907e-51	-0.343678	0.704	0.617	3.35814e-48		ABCC5	8.85481e-132	0.994155	0.542	0.442	1.77096e-128		FBN1	5.05328e-10	-0.365194	0.415	0.403	1.01066e-06		CCN2	1.08521e-14	-0.268156	0.256	0.363	2.17042e-11		CHRD	0	0.834177	0.841	0.271	0		GGT5
ROBO1	8.842e-41	-0.389293	0.262	0.307	1.7684e-37		TPST1	2.13459e-108	-0.334591	0.634	0.484	4.26917e-105		TRPM4	3.67861e-44	-0.344226	0.188	0.305	7.35722e-41		IFI44	2.516e-223	0.9935	0.744	0.464	5.03199e-220		RELL1	6.32345e-48	-0.367005	0.708	0.567	1.26469e-44		LAG3	1.46052e-05	-0.268984	0.655	0.609	0.0292103		RBPMS	9.01449e-286	0.832447	0.902	0.497	1.8029e-282		BCL6
S100A13	6.5456e-81	-0.389634	0.45	0.615	1.30912e-77		FNIP2	3.20416e-107	-0.335214	0.69	0.536	6.40832e-104		SNAI2	8.10479e-40	-0.34496	0.302	0.429	1.62096e-36		CCR1	8.18388e-277	0.991733	0.716	0.608	1.63678e-273		MMRN1	9.96036e-31	-0.368176	0.759	0.628	1.99207e-27		FLT1	3.35492e-46	-0.269067	0.407	0.615	6.70983e-43		RND3	1.04173e-285	0.825926	0.795	0.359	2.08345e-282		PPFIBP1
FRMD4A	6.52254e-122	-0.390438	0.164	0.363	1.30451e-118		RAB20	2.9424e-49	-0.335561	0.514	0.606	5.8848e-46		CKB	6.71425e-10	-0.346026	0.408	0.447	1.34285e-06		DNASE2	4.31925e-177	0.984497	0.775	0.661	8.6385e-174		RAPGEF5	1.01387e-17	-0.368493	0.545	0.51	2.02773e-14		NFIB	1.45089e-12	-0.272121	0.453	0.365	2.90179e-09		FST	0	0.825562	0.684	0.254	0		NIBAN2
C1QTNF1	3.53386e-60	-0.392112	0.571	0.648	7.06772e-57		ZFP36L1	3.23094e-285	-0.335967	0.373	0.716	6.46189e-282		C1QTNF1	9.66041e-22	-0.346102	0.662	0.632	1.93208e-18		SLAMF7	3.85902e-275	0.983503	0.869	0.606	7.71804e-272		ITGA6	1.46349e-58	-0.369544	0.763	0.599	2.92698e-55		CLEC14A	6.97553e-12	-0.27279	0.349	0.271	1.39511e-08		CCN5	0	0.824005	0.472	0.316	0		DAAM2
SAMD3	1.3402e-14	-0.392168	0.463	0.462	2.6804e-11		IGFBP6	5.11646e-59	-0.335989	0.29	0.337	1.02329e-55		VCL	5.10308e-28	-0.346315	0.403	0.392	1.02062e-24		ME1	0	0.980432	0.666	0.609	0		OLFML3	1.11474e-84	-0.370348	0.61	0.392	2.22948e-81		SIT1	2.49182e-10	-0.273322	0.672	0.75	4.98364e-07		SRPX	3.68377e-297	0.822583	0.64	0.511	7.36754e-294		EXOC3L4
SNAI2	2.08393e-222	-0.394251	0.177	0.46	4.16787e-219		MYO1B	2.89872e-32	-0.336045	0.463	0.426	5.79743e-29		TSC22D3	7.24902e-06	-0.347486	0.702	0.736	0.014498		GASK1B	8.14073e-215	0.979382	0.611	0.475	1.62815e-211		P2RY6	5.2979e-99	-0.370659	0.551	0.322	1.05958e-95		SH3TC1	1.12978e-09	-0.273402	0.456	0.381	2.25957e-06		PLAU	7.51893e-107	0.81617	0.353	0.181	1.50379e-103		NR4A3
RHOF	1.7548e-54	-0.396932	0.595	0.553	3.5096e-51		CYP27A1	1.3261e-34	-0.337206	0.422	0.454	2.65219e-31		MCAM	8.22173e-51	-0.347979	0.523	0.384	1.64435e-47		ARHGAP18	9.74017e-203	0.975519	0.448	0.391	1.94803e-199		MGLL	4.55607e-20	-0.372082	0.535	0.61	9.11215e-17		CAV1	2.17678e-19	-0.273922	0.277	0.404	4.35356e-16		MMP14	1.32232e-160	0.810263	0.629	0.406	2.64464e-157		BLVRB
FLNB	2.34235e-61	-0.397514	0.459	0.571	4.68469e-58		BATF2	1.853e-82	-0.338066	0.7	0.659	3.70601e-79		PLOD2	1.01178e-124	-0.348062	0.05	0.242	2.02355e-121		OSCAR	0	0.969441	0.583	0.566	0		MEGF6	1.95246e-96	-0.372174	0.656	0.413	3.90491e-93		CADM1	7.28366e-14	-0.274261	0.356	0.446	1.45673e-10		ID3	2.26949e-50	0.806853	0.447	0.257	4.53898e-47		NFATC4
KMO	2.38432e-50	-0.397871	0.329	0.424	4.76865e-47		MTSS1	2.83189e-181	-0.338706	0.651	0.443	5.66378e-178		BATF2	1.23297e-59	-0.348203	0.645	0.668	2.46594e-56		SHTN1	5.83124e-228	0.967801	0.551	0.246	1.16625e-224		PDGFB	1.44034e-17	-0.372264	0.59	0.575	2.88067e-14		ATP6V1C2	1.47451e-11	-0.281334	0.158	0.24	2.94903e-08		AHR	3.19648e-86	0.806772	0.637	0.387	6.39295e-83		KIAA1755
INCENP	8.07915e-66	-0.39994	0.545	0.666	1.61583e-62		SFRP2	4.03759e-69	-0.338834	0.328	0.45	8.07517e-66		BCAR1	2.34974e-07	-0.348978	0.32	0.378	0.000469948		CIITA	3.8801e-228	0.96355	0.79	0.54	7.7602e-225		VASH1	3.50325e-18	-0.372727	0.516	0.416	7.0065e-15		TENT5C	8.57813e-07	-0.283957	0.453	0.526	0.00171563		CA12	2.07654e-221	0.80487	0.365	0.119	4.15308e-218		CERCAM
F3	2.94286e-84	-0.400083	0.134	0.274	5.88572e-81		MRC2	3.15584e-140	-0.340412	0.586	0.408	6.31169e-137		MAP1LC3A	4.49206e-51	-0.350292	0.29	0.435	8.98412e-48		NPC1	3.66636e-142	0.962596	0.709	0.501	7.33272e-139		MRVI1	1.34209e-19	-0.372773	0.471	0.538	2.68419e-16		THBS1	4.89301e-13	-0.285441	0.234	0.332	9.78603e-10		NDRG1	9.21207e-81	0.803819	0.666	0.546	1.84241e-77		ITGB5
SNED1	4.01933e-30	-0.400223	0.302	0.329	8.03865e-27		ID1	1.46473e-59	-0.341713	0.506	0.617	2.92945e-56		EBI3	4.91687e-241	-0.351148	0.283	0.633	9.83373e-238		MT2A	4.5246e-128	0.96165	0.908	0.78	9.04921e-125		MNDA	1.06089e-19	-0.373271	0.246	0.316	2.12178e-16		ENG	1.38231e-13	-0.28639	0.398	0.478	2.76462e-10		UACA	2.19744e-296	0.801884	0.322	0.452	4.39488e-293		CD34
PTPRG	2.8892e-134	-0.400381	0.249	0.464	5.77839e-131		SOX18	2.42024e-25	-0.341904	0.283	0.324	4.84049e-22		NINJ1	1.30396e-44	-0.351213	0.717	0.592	2.60792e-41		TMEM176A	4.13446e-260	0.958473	0.644	0.61	8.26891e-257		CLEC14A	2.29429e-36	-0.373381	0.147	0.287	4.58857e-33		CCL4	2.07839e-36	-0.290639	0.392	0.536	4.15679e-33		ACKR3	1.21219e-128	0.8	0.524	0.352	2.42438e-125		INHBA
TOP2A	1.50227e-86	-0.400451	0.556	0.73	3.00455e-83		DLL1	3.95548e-93	-0.342198	0.549	0.447	7.91097e-90		LTBP1	1.05028e-30	-0.352197	0.607	0.543	2.10057e-27		ZFP36	3.38915e-162	0.946736	0.753	0.708	6.7783e-159		THBS2	1.13333e-43	-0.37491	0.076	0.203	2.26665e-40		PTP4A3	8.56971e-18	-0.292235	0.392	0.519	1.71394e-14		CP	0	0.799622	0.963	0.514	0		CALCRL
RBP5	1.23984e-127	-0.401643	0.242	0.44	2.47968e-124		INSIG1	1.73489e-69	-0.342293	0.665	0.736	3.46977e-66		DAAM2	3.0226e-290	-0.35226	0.046	0.384	6.04521e-287		NCEH1	2.3172e-214	0.938531	0.676	0.456	4.63441e-211		CD274	6.02526e-34	-0.375645	0.535	0.427	1.20505e-30		SOX18	4.9438e-35	-0.292333	0.168	0.328	9.88759e-32		MXRA5	0	0.797924	0.298	0.262	0		VWA1
COL12A1	7.28325e-50	-0.401891	0.154	0.233	1.45665e-46		CPNE5	9.24189e-58	-0.342344	0.731	0.629	1.84838e-54		NAMPT	1.71882e-49	-0.35406	0.683	0.561	3.43764e-46		DENND3	6.99929e-127	0.934559	0.716	0.683	1.39986e-123		MAST4	3.46621e-23	-0.378595	0.384	0.301	6.93242e-20		PHLDA1	5.69302e-07	-0.293399	0.65	0.685	0.0011386		ALPL	1.53821e-238	0.79778	0.233	0.141	3.07641e-235		TJP1
CSRP1	5.3359e-83	-0.402539	0.467	0.642	1.06718e-79		VWA1	7.64518e-35	-0.342576	0.265	0.295	1.52904e-31		RAP2B	1.43006e-09	-0.355418	0.571	0.599	2.86011e-06		ELL2	1.03434e-163	0.93396	0.58	0.576	2.06869e-160		SECTM1	2.42672e-06	-0.378808	0.523	0.58	0.00485343		MAST4	2.85989e-16	-0.295394	0.206	0.314	5.71977e-13		SLC7A2	0	0.796462	0.915	0.404	0		GLI3
IGSF6	5.42947e-84	-0.402847	0.258	0.407	1.08589e-80		FOSB	3.11401e-31	-0.343071	0.175	0.256	6.22802e-28		NIBAN2	3.5867e-28	-0.355595	0.289	0.378	7.1734e-25		GADD45B	2.06984e-149	0.928674	0.613	0.483	4.13968e-146		MMP19	4.39238e-126	-0.37925	0.673	0.404	8.78477e-123		COL6A2	6.9084e-13	-0.300201	0.618	0.639	1.38168e-09		NR2F2	0	0.79356	0.969	0.552	0		PLAU
SORBS3	3.74575e-52	-0.403276	0.485	0.559	7.49149e-49		ATF3	1.41984e-106	-0.343347	0.271	0.461	2.83969e-103		FBXO32	4.66712e-31	-0.355713	0.607	0.588	9.33424e-28		FCAR	0	0.926261	0.622	0.575	0		MCOLN1	1.16286e-65	-0.37935	0.18	0.386	2.32572e-62		SEL1L3	1.40938e-06	-0.3045	0.651	0.584	0.00281876		WNT5B	6.41621e-147	0.793499	0.239	0.182	1.28324e-143		GIMAP1
PLAU	1.07477e-54	-0.403507	0.124	0.205	2.14954e-51		VEGFC	2.51977e-74	-0.343626	0.197	0.347	5.03955e-71		HTRA1	1.46541e-34	-0.356562	0.562	0.492	2.93083e-31		PLXNC1	2.15672e-153	0.922077	0.693	0.462	4.31344e-150		TRPM4	1.95207e-26	-0.379554	0.203	0.299	3.90414e-23		FBN1	1.8399e-27	-0.309336	0.263	0.414	3.6798e-24		SVIL	6.13858e-117	0.792897	0.63	0.451	1.22772e-113		SORBS3
NOTCH3	1.56962e-23	-0.405732	0.373	0.392	3.13924e-20		ITGB5	2.44441e-47	-0.343854	0.327	0.381	4.88881e-44		NLGN2	4.46079e-14	-0.357058	0.541	0.509	8.92158e-11		CORO1C	1.10643e-173	0.917208	0.777	0.553	2.21287e-170		KIAA0040	8.03378e-73	-0.37964	0.634	0.434	1.60676e-69		RBMS3	1.52433e-12	-0.310425	0.478	0.401	3.04865e-09		SMAD3	6.27369e-109	0.792859	0.792	0.492	1.25474e-105		POSTN
ENC1	1.86653e-60	-0.40805	0.512	0.412	3.73305e-57		PKDCC	2.06024e-151	-0.344505	0.688	0.49	4.12049e-148		RNF144A	5.90032e-69	-0.357925	0.631	0.47	1.18006e-65		KLHL6	1.82309e-169	0.916033	0.582	0.436	3.64618e-166		RAP2B	6.59169e-11	-0.381256	0.64	0.592	1.31834e-07		TNFAIP2	2.35564e-23	-0.315263	0.735	0.62	4.71128e-20		MMP1	1.62045e-214	0.788642	0.306	0.036	3.24091e-211		PDK4
EAF2	7.07503e-49	-0.409126	0.441	0.521	1.41501e-45		EBF1	1.58194e-271	-0.344645	0.105	0.413	3.16389e-268		COL5A1	4.1088e-17	-0.358683	0.281	0.289	8.21759e-14		PLBD2	6.35968e-153	0.912086	0.664	0.57	1.27194e-149		RBP5	1.85598e-22	-0.381689	0.369	0.411	3.71195e-19		AURKB	8.26581e-18	-0.315338	0.507	0.627	1.65316e-14		EGR1	8.60955e-135	0.787025	0.563	0.446	1.72191e-131		UACA
FBLN5	3.2686e-61	-0.409791	0.647	0.623	6.5372e-58		FKBP10	3.75964e-49	-0.345729	0.219	0.32	7.51928e-46		MRVI1	1.22894e-22	-0.359101	0.545	0.532	2.45787e-19		NEK6	1.82034e-247	0.912061	0.531	0.575	3.64069e-244		PTGIR	9.94864e-31	-0.381737	0.478	0.426	1.98973e-27		DOCK1	5.92522e-09	-0.315368	0.264	0.346	1.18504e-05		IGFBP6	1.8414e-221	0.784754	0.729	0.303	3.6828e-218		VEGFC
PDGFB	6.89849e-49	-0.40983	0.541	0.582	1.3797e-45		TUBB6	0	-0.346029	0.649	0.337	0		HYAL2	4.71523e-17	-0.359673	0.658	0.577	9.43046e-14		GBP2	1.44497e-193	0.905838	0.892	0.731	2.88994e-190		ATP6V1B2	6.12294e-06	-0.383483	0.643	0.593	0.0122459		MMRN1	1.15786e-14	-0.315659	0.538	0.645	2.31573e-11		S100A13	1.46692e-82	0.780615	0.768	0.576	2.93385e-79		EFEMP1
ADAMTS1	1.50426e-202	-0.410507	0.049	0.267	3.00852e-199		KIAA1217	7.83777e-307	-0.347079	0.542	0.262	1.56755e-303		ADAMTSL4	3.13049e-63	-0.359789	0.493	0.381	6.26098e-60		CLEC4E	0	0.904583	0.719	0.232	0		EXOC3L4	1.86842e-164	-0.383978	0.192	0.543	3.73684e-161		IL7R	7.75566e-29	-0.318706	0.488	0.587	1.55113e-25		MEGF10	0	0.780188	0.161	0.18	0		GEM
MNDA	1.23081e-68	-0.410514	0.223	0.328	2.46162e-65		C5AR1	4.18615e-41	-0.347797	0.241	0.318	8.3723e-38		SAMD4A	3.89741e-45	-0.359948	0.281	0.426	7.79482e-42		TSPO	1.12042e-155	0.897108	0.806	0.616	2.24083e-152		PTP4A3	2.76464e-35	-0.384157	0.619	0.501	5.52929e-32		ITM2C	1.37232e-05	-0.318939	0.529	0.578	0.0274465		CTHRC1	0	0.778779	0.611	0.635	0		EPHX1
MS4A7	3.85204e-37	-0.410626	0.249	0.293	7.70408e-34		GCA	3.64058e-48	-0.347858	0.336	0.447	7.28117e-45		COLEC12	2.48324e-149	-0.36025	0.725	0.48	4.96648e-146		CD4	1.02576e-130	0.89454	0.818	0.829	2.05151e-127		ACE	2.94971e-114	-0.385533	0.707	0.443	5.89943e-111		TNS2	6.52734e-28	-0.319089	0.45	0.321	1.30547e-24		SPRY1	9.2655e-184	0.774117	0.695	0.362	1.8531e-180		GIMAP8
MFGE8	4.13672e-53	-0.41106	0.464	0.601	8.27344e-50		ST3GAL5	5.4549e-218	-0.34799	0.262	0.572	1.09098e-214		TMEM204	1.56887e-105	-0.36042	0.639	0.444	3.13775e-102		ALOX15B	0	0.887663	0.831	0.685	0		TRPM2	2.82148e-70	-0.385884	0.621	0.432	5.64296e-67		MICALL2	3.62926e-09	-0.319946	0.289	0.374	7.25852e-06		SORBS3	3.5779e-122	0.772025	0.817	0.528	7.15581e-119		NEK2
VEGFC	8.21413e-284	-0.412114	0.079	0.372	1.64283e-280		BCL2A1	8.69833e-72	-0.348265	0.553	0.649	1.73967e-68		PKIG	3.95587e-48	-0.360613	0.178	0.318	7.91174e-45		GPR132	1.13235e-145	0.887105	0.694	0.565	2.2647e-142		CPE	1.16687e-77	-0.385898	0.325	0.551	2.33375e-74		NID1	6.71636e-06	-0.321797	0.885	0.835	0.0134327		GOLM1	2.8898e-60	0.771078	0.583	0.544	5.7796e-57		HIST1H2AE
COL5A2	1.20542e-307	-0.412246	0.064	0.364	2.41083e-304		C11orf96	5.44796e-59	-0.348288	0.371	0.279	1.08959e-55		ACHE	1.50876e-76	-0.361031	0.664	0.547	3.01752e-73		PPT1	2.80861e-157	0.885669	0.746	0.593	5.61722e-154		LILRB4	4.79119e-75	-0.387469	0.797	0.581	9.58238e-72		PLVAP	5.16911e-13	-0.321833	0.293	0.396	1.03382e-09		FOSB	6.21812e-86	0.762627	0.327	0.238	1.24362e-82		ODC1
BGN	1.86184e-162	-0.412492	0.021	0.176	3.72367e-159		VCL	1.4264e-32	-0.348409	0.352	0.4	2.85281e-29		SFRP4	3.48169e-12	-0.363012	0.242	0.265	6.96338e-09		FBP1	2.34416e-198	0.883064	0.431	0.297	4.68831e-195		PHLDB1	2.17846e-08	-0.38822	0.328	0.394	4.35692e-05		LAMB2	8.38795e-09	-0.329226	0.352	0.3	1.67759e-05		GASK1B	0	0.760411	0.295	0.503	0		LGALS3BP
HIST1H1E	8.834e-65	-0.412567	0.443	0.585	1.7668e-61		CDH11	2.24319e-55	-0.349032	0.257	0.344	4.48639e-52		CAV1	1.00774e-59	-0.364035	0.242	0.416	2.01548e-56		SH3PXD2B	0	0.878041	0.795	0.522	0		ITGA9	1.07785e-28	-0.389569	0.77	0.683	2.1557e-25		FBLN1	9.48225e-09	-0.334846	0.35	0.286	1.89645e-05		RIN2	1.88557e-94	0.760332	0.482	0.391	3.77114e-91		FZD4
ABCC3	2.0551e-122	-0.412847	0.112	0.285	4.11021e-119		CALCRL	3.17311e-292	-0.349131	0.107	0.433	6.34621e-289		MGLL	3.35469e-69	-0.364519	0.725	0.588	6.70937e-66		AQP9	3.04321e-289	0.870209	0.489	0.25	6.08642e-286		ABCC3	4.91513e-38	-0.39004	0.14	0.266	9.83026e-35		ACTA2	4.51541e-12	-0.33816	0.551	0.626	9.03083e-09		TGFB3	4.74384e-128	0.759078	0.403	0.439	9.48768e-125		CXCL2
NBL1	4.67178e-80	-0.413079	0.345	0.526	9.34356e-77		ATF5	7.64151e-32	-0.349481	0.431	0.451	1.5283e-28		COL12A1	8.42827e-32	-0.366507	0.144	0.23	1.68565e-28		SORBS3	5.27054e-160	0.863402	0.687	0.53	1.05411e-156		PLOD2	3.00123e-233	-0.391622	0.546	0.192	6.00245e-230		ACKR1	7.32597e-51	-0.340271	0.503	0.303	1.46519e-47		CAVIN1	9.8397e-117	0.754226	0.402	0.416	1.96794e-113		DNASE2
BCL6	4.80113e-56	-0.413265	0.737	0.663	9.60227e-53		OLFML3	4.16176e-196	-0.34989	0.179	0.45	8.32352e-193		ITGA6	2.08115e-29	-0.366748	0.582	0.616	4.16229e-26		EBI3	0	0.861044	0.85	0.562	0		COL5A3	8.58924e-55	-0.392296	0.098	0.256	1.71785e-51		GZMK	1.58266e-05	-0.342898	0.775	0.764	0.0316533		FSTL3	0	0.751296	0.875	0.313	0		ADM
CBFA2T3	6.80394e-36	-0.414853	0.428	0.469	1.36079e-32		BMP1	4.32248e-111	-0.349943	0.622	0.486	8.64496e-108		HTRA4	1.76227e-23	-0.367643	0.574	0.569	3.52454e-20		IDH1	2.38453e-292	0.855268	0.797	0.483	4.76907e-289		XBP1	7.63425e-12	-0.393074	0.696	0.608	1.52685e-08		TRBC2	3.69067e-11	-0.343936	0.727	0.726	7.38135e-08		NFIB	0	0.747803	0.871	0.337	0		S100A16
PLAC8	2.45076e-31	-0.414884	0.44	0.407	4.90152e-28		LTBP2	1.64797e-97	-0.351507	0.116	0.28	3.29593e-94		RAPGEF5	2.65724e-127	-0.367712	0.287	0.542	5.31449e-124		MGAM2	0	0.848852	0.856	0.65	0		SNX22	5.70023e-120	-0.394239	0.111	0.388	1.14005e-116		NBL1	1.06857e-13	-0.350277	0.398	0.504	2.13714e-10		SOCS3	3.9377e-53	0.7425	0.475	0.386	7.87541e-50		H1F0
CCDC102B	1.79499e-47	-0.415385	0.279	0.344	3.58998e-44		LTBP1	6.2785e-88	-0.352236	0.674	0.528	1.2557e-84		BASP1	5.20167e-46	-0.36796	0.284	0.434	1.04033e-42		DUSP6	2.0009e-125	0.847305	0.549	0.416	4.00179e-122		RIPOR3	1.2994e-143	-0.394667	0.099	0.398	2.5988e-140		HYAL2	3.47472e-60	-0.350355	0.371	0.601	6.94943e-57		COL24A1	0	0.741368	0.217	0.352	0		NAMPT
SULF2	1.01007e-169	-0.416378	0.696	0.49	2.02014e-166		PEAR1	2.67679e-144	-0.352568	0.718	0.517	5.35358e-141		GSTP1	1.25462e-32	-0.368339	0.377	0.512	2.50924e-29		AKT1S1	3.46736e-116	0.846202	0.627	0.455	6.93472e-113		MAP1LC3A	3.13741e-62	-0.394797	0.581	0.405	6.27483e-59		FMN1	1.31144e-13	-0.35445	0.636	0.568	2.62287e-10		EDIL3	0	0.740442	0.173	0.315	0		PTPRF
NDRG2	5.63161e-70	-0.416434	0.383	0.479	1.12632e-66		IGSF6	2.04621e-236	-0.352581	0.133	0.427	4.09243e-233		ROBO1	1.01861e-112	-0.368982	0.115	0.324	2.03722e-109		BCL2A1	2.3289e-172	0.845871	0.671	0.63	4.65779e-169		SFRP4	5.08959e-128	-0.396673	0.038	0.281	1.01792e-124		CXCL12	1.56609e-09	-0.356856	0.575	0.635	3.13218e-06		NEK6	6.0606e-232	0.739795	0.385	0.583	1.21212e-228		SOX18
LTA4H	4.84641e-41	-0.416821	0.575	0.622	9.69283e-38		NFATC4	4.8587e-32	-0.35367	0.535	0.541	9.7174e-29		PTPRS	9.99934e-58	-0.369015	0.717	0.567	1.99987e-54		SQSTM1	1.19226e-104	0.845045	0.681	0.623	2.38452e-101		ADM	4.3969e-111	-0.396973	0.231	0.523	8.79381e-108		HS3ST3B1	3.48351e-14	-0.357558	0.557	0.665	6.96701e-11		RNF144A	0	0.737999	0.266	0.504	0		ECSCR
GLRX	1.03304e-47	-0.417616	0.482	0.588	2.06608e-44		NMUR1	6.89855e-208	-0.354516	0.423	0.206	1.37971e-204		NPC1	5.35626e-10	-0.369698	0.481	0.529	1.07125e-06		SYNGR2	2.3872e-196	0.844603	0.87	0.629	4.7744e-193		TSPAN4	9.42357e-85	-0.397738	0.766	0.536	1.88471e-81		TAGAP	2.16934e-41	-0.361767	0.393	0.584	4.33869e-38		IL13RA1	7.20143e-155	0.737811	0.896	0.61	1.44029e-151		PDGFB
ADAMTSL4	1.58483e-90	-0.417939	0.267	0.419	3.16966e-87		HSPA1A	3.44857e-190	-0.355073	0.715	0.477	6.89714e-187		NFAM1	1.18483e-88	-0.370776	0.668	0.53	2.36966e-85		ABCG1	2.51965e-106	0.840204	0.72	0.673	5.03929e-103		ADAMTS1	5.40839e-46	-0.397966	0.099	0.242	1.08168e-42		KIF23	1.41301e-14	-0.364666	0.475	0.588	2.82602e-11		METTL7A	1.72425e-290	0.734706	0.982	0.657	3.4485e-287		RAMP3
AIM2	1.49628e-113	-0.419311	0.455	0.662	2.99257e-110		CKB	8.76177e-10	-0.355271	0.41	0.449	1.75235e-06		AFDN	5.13613e-15	-0.37078	0.305	0.363	1.02723e-11		PGD	1.12099e-118	0.839372	0.789	0.649	2.24198e-115		ASAH1	4.45248e-20	-0.398586	0.515	0.464	8.90496e-17		KLF6	2.69471e-06	-0.364782	0.591	0.535	0.00538941		TNFRSF6B	7.38862e-147	0.729808	0.393	0.558	1.47772e-143		TMEM100
SVIL	6.29763e-197	-0.419849	0.665	0.422	1.25953e-193		NFAM1	3.62598e-163	-0.356182	0.726	0.514	7.25197e-160		ITGAM	9.49064e-20	-0.37085	0.492	0.543	1.89813e-16		NAMPT	6.98729e-248	0.830561	0.436	0.591	1.39746e-244		SPHK1	2.30283e-34	-0.39957	0.25	0.408	4.60565e-31		COL16A1	3.83714e-87	-0.373198	0.404	0.19	7.67429e-84		ADGRA2	3.46434e-114	0.728953	0.563	0.402	6.92868e-111		PGAM1
TRPM2	8.61964e-87	-0.421083	0.539	0.428	1.72393e-83		MEIS1	6.26661e-54	-0.357865	0.365	0.447	1.25332e-50		S100A13	1.8731e-27	-0.371118	0.641	0.581	3.7462e-24		RIPOR1	3.5223e-161	0.823441	0.724	0.506	7.0446e-158		MAP4K4	6.55771e-26	-0.400546	0.363	0.503	1.31154e-22		HJURP	6.28464e-11	-0.374543	0.567	0.661	1.25693e-07		COL10A1	0	0.725548	0.392	0.558	0		VAT1
EXOC3L4	1.32801e-47	-0.421274	0.451	0.528	2.65601e-44		KIAA1755	2.03035e-136	-0.35825	0.317	0.541	4.0607e-133		SAMD3	2.50261e-09	-0.371597	0.407	0.47	5.00522e-06		LGALS3BP	1.94622e-187	0.814503	0.847	0.704	3.89244e-184		ADAMTSL4	1.80432e-33	-0.400677	0.295	0.402	3.60864e-30		CLDN5	6.54698e-15	-0.380453	0.217	0.322	1.3094e-11		PLXNA1	4.17683e-43	0.725075	0.54	0.408	8.35365e-40		PLOD2
ENTPD1	1.48921e-28	-0.421771	0.495	0.562	2.97842e-25		TNFRSF12A	1.23697e-56	-0.358394	0.264	0.379	2.47395e-53		FAM107B	5.09041e-09	-0.371836	0.412	0.471	1.01808e-05		SRC	1.17449e-134	0.81284	0.549	0.471	2.34899e-131		CCR7	5.15752e-32	-0.400777	0.236	0.386	1.0315e-28		TPM1	1.06044e-16	-0.381284	0.376	0.492	2.12087e-13		COL8A2	4.85544e-196	0.723667	0.54	0.168	9.71087e-193		RXRA
CLEC14A	3.65333e-243	-0.421939	0.062	0.318	7.30667e-240		AIM2	1.26501e-90	-0.358532	0.731	0.61	2.53002e-87		LTBP2	0	-0.371956	0.583	0.212	0		LITAF	4.31635e-123	0.812112	0.816	0.764	8.63269e-120		ENC1	6.14539e-139	-0.401084	0.703	0.405	1.22908e-135		TNFRSF18	5.40851e-07	-0.394766	0.395	0.472	0.0010817		ZNF703	8.99429e-218	0.723544	0.568	0.534	1.79886e-214		PTPRG
EGR1	8.27584e-53	-0.422328	0.345	0.474	1.65517e-49		RAPGEF5	2.0215e-84	-0.359403	0.632	0.491	4.043e-81		CISH	2.01622e-44	-0.372214	0.538	0.576	4.03244e-41		SERPINB6	9.144e-116	0.811288	0.697	0.498	1.8288e-112		MYLK	8.39814e-83	-0.401092	0.257	0.51	1.67963e-79		NR2F2	4.18888e-21	-0.39567	0.448	0.587	8.37775e-18		OGN	4.94425e-308	0.722446	0.774	0.48	9.88851e-305		IER5L
IGFBP3	5.61045e-27	-0.425171	0.413	0.422	1.12209e-23		NOP16	9.59582e-60	-0.359696	0.697	0.677	1.91916e-56		SLC26A11	2.27473e-09	-0.373115	0.446	0.447	4.54945e-06		CFP	0	0.810964	0.698	0.497	0		BLVRB	5.95217e-14	-0.401916	0.484	0.578	1.19043e-10		TXNIP	8.27631e-08	-0.396431	0.81	0.752	0.000165526		DNM1	9.21662e-78	0.721001	0.517	0.608	1.84332e-74		SLCO2A1
TSC22D3	4.67427e-74	-0.425774	0.634	0.752	9.34854e-71		JUN	6.16984e-102	-0.360007	0.547	0.438	1.23397e-98		MATK	1.86197e-62	-0.374656	0.416	0.581	3.72393e-59		PIM1	5.79252e-136	0.810217	0.853	0.643	1.1585e-132		ITGAV	1.34074e-13	-0.406416	0.562	0.493	2.68148e-10		ERC2	4.82433e-07	-0.399042	0.324	0.3	0.000964866		NINL	5.57972e-116	0.719318	0.518	0.308	1.11594e-112		FPR2
P2RY6	0	-0.427271	0.041	0.398	0		CAV1	2.81241e-85	-0.360078	0.247	0.423	5.62482e-82		ENC1	5.61916e-111	-0.374679	0.611	0.404	1.12383e-107		CTNND1	4.81226e-122	0.807785	0.542	0.428	9.62453e-119		CCDC102B	4.24674e-36	-0.407519	0.211	0.344	8.49349e-33		PLA1A	7.22579e-14	-0.405791	0.56	0.477	1.44516e-10		GBP1	5.39876e-143	0.718595	0.982	0.762	1.07975e-139		LHFPL6
LRRC25	2.46757e-71	-0.427986	0.695	0.602	4.93514e-68		CAVIN3	9.13713e-209	-0.360447	0.586	0.355	1.82743e-205		RBP5	4.91234e-42	-0.375952	0.313	0.42	9.82468e-39		GIMAP5	4.76421e-177	0.800579	0.806	0.666	9.52842e-174		LHFPL6	6.51376e-100	-0.407918	0.645	0.409	1.30275e-96		TC2N	8.73583e-09	-0.414672	0.604	0.683	1.74717e-05		TJP1	1.82209e-101	0.716416	0.559	0.315	3.64419e-98		MMRN1
TPM2	1.74609e-21	-0.429253	0.309	0.394	3.49219e-18		ZNF521	1.81869e-31	-0.360978	0.525	0.492	3.63738e-28		PEAR1	2.78322e-156	-0.377084	0.297	0.58	5.56643e-153		KLF6	5.48508e-98	0.800344	0.636	0.527	1.09702e-94		IGSF6	6.5053e-104	-0.408036	0.14	0.403	1.30106e-100		A2M	7.87262e-68	-0.415155	0.351	0.538	1.57452e-64		IFITM3	2.10895e-85	0.715522	0.847	0.631	4.21789e-82		AXL
CCDC80	3.84556e-31	-0.429681	0.239	0.299	7.69112e-28		CCDC102B	9.62695e-101	-0.361352	0.452	0.312	1.92539e-97		CD24	2.01748e-202	-0.377119	0.183	0.507	4.03496e-199		ZNF385A	6.38816e-163	0.79847	0.606	0.527	1.27763e-159		ADGRL2	1.06216e-60	-0.409226	0.697	0.54	2.12431e-57		CD3E	5.86262e-06	-0.418835	0.461	0.51	0.0117252		FNDC1	0	0.713724	0.191	0.273	0		CCR2
MMRN1	6.24701e-85	-0.429743	0.499	0.666	1.2494e-81		PHLDB2	1.4692e-29	-0.364484	0.244	0.23	2.93841e-26		THY1	1.79325e-47	-0.377604	0.317	0.441	3.58651e-44		TNFSF10	9.50966e-119	0.791454	0.784	0.725	1.90193e-115		GAS1	6.056e-51	-0.410901	0.618	0.445	1.2112e-47		NABP1	1.57593e-12	-0.420804	0.518	0.423	3.15185e-09		SQSTM1	2.47367e-47	0.712591	0.78	0.619	4.94733e-44		MMP19
CD274	2.1453e-106	-0.429925	0.284	0.465	4.29061e-103		PPT1	4.04405e-54	-0.365135	0.667	0.599	8.08809e-51		FPR2	7.33312e-92	-0.380285	0.381	0.57	1.46662e-88		MGLL	8.74251e-172	0.790311	0.686	0.594	1.7485e-168		TUBB6	3.40361e-124	-0.413753	0.122	0.406	6.80722e-121		BLK	1.47216e-05	-0.425772	0.454	0.403	0.0294433		MRGPRF	0	0.711017	0.912	0.195	0		RASD1
SIRPA	1.14314e-104	-0.430907	0.375	0.576	2.28628e-101		BACE2	4.87926e-253	-0.365312	0.258	0.583	9.75852e-250		UPP1	1.84543e-40	-0.380544	0.44	0.566	3.69086e-37		CD209	4.93724e-191	0.789257	0.683	0.631	9.87448e-188		EPHX1	3.24161e-14	-0.41393	0.66	0.594	6.48321e-11		ANKRD18A	3.00869e-06	-0.42762	0.611	0.552	0.00601738		NAV1	4.93032e-48	0.710032	0.475	0.374	9.86064e-45		NR4A2
BLVRB	2.52059e-104	-0.431189	0.409	0.602	5.04118e-101		SLCO2A1	2.50272e-77	-0.365925	0.592	0.451	5.00544e-74		GADD45B	1.96206e-82	-0.382089	0.648	0.477	3.92412e-79		SDC4	9.84934e-225	0.788826	0.834	0.541	1.96987e-221		SPRED1	6.0472e-78	-0.414918	0.712	0.507	1.20944e-74		DOCK9	2.69902e-06	-0.429913	0.54	0.61	0.00539804		EGLN3	7.89621e-195	0.70989	0.893	0.568	1.57924e-191		SOD3
RIPOR3	2.40844e-81	-0.43497	0.262	0.398	4.81687e-78		DDX21	1.46189e-73	-0.366018	0.717	0.676	2.92377e-70		SRC	1.8032e-63	-0.384557	0.315	0.501	3.6064e-60		PDCD1LG2	6.03086e-254	0.787627	0.543	0.538	1.20617e-250		ALDH2	1.30061e-96	-0.415308	0.245	0.506	2.60122e-93		CTLA4	8.35469e-10	-0.435771	0.515	0.606	1.67094e-06		OMD	0	0.709423	0.224	0.284	0		PPT1
FAM30A	7.91327e-116	-0.435445	0.642	0.447	1.58265e-112		CLIC4	1.68443e-63	-0.366928	0.526	0.587	3.36886e-60		MEGF6	1.0225e-28	-0.385212	0.364	0.441	2.04499e-25		SAMD4A	6.10413e-289	0.781578	0.734	0.37	1.22083e-285		GADD45B	6.35063e-14	-0.416784	0.536	0.494	1.27013e-10		LAMA5	1.22702e-05	-0.437975	0.283	0.313	0.0245405		PDLIM3	1.46852e-177	0.707721	0.695	0.439	2.93704e-174		DHRS3
ALDH1A1	5.59966e-87	-0.435608	0.609	0.661	1.11993e-83		FAM43A	5.00345e-36	-0.367698	0.465	0.447	1.00069e-32		PMP22	1.29581e-140	-0.385432	0.708	0.471	2.59162e-137		DAPP1	1.01959e-201	0.774349	0.749	0.475	2.03918e-198		TENT5C	5.75463e-26	-0.418469	0.426	0.529	1.15093e-22		HSPG2	3.72207e-06	-0.440276	0.342	0.39	0.00744413		SCARA3	0	0.706806	0.926	0.381	0		HCK
GASK1B	1.43025e-50	-0.436924	0.426	0.502	2.86051e-47		ACVRL1	0	-0.368011	0.169	0.56	0		SPRED1	3.15896e-99	-0.385639	0.691	0.501	6.31792e-96		SNTB1	3.64745e-203	0.766865	0.768	0.572	7.2949e-200		SLC43A2	3.62823e-10	-0.418659	0.35	0.395	7.25645e-07		BCL11A	1.07142e-26	-0.442978	0.367	0.523	2.14285e-23		ADAMTS1	2.50135e-242	0.702838	0.643	0.203	5.0027e-239		EIF4E3
UACA	8.47781e-64	-0.439948	0.351	0.462	1.69556e-60		NIBAN2	0	-0.368258	0.683	0.312	0		LIMA1	2.61776e-35	-0.385649	0.685	0.568	5.23551e-32		EHD4	1.94024e-168	0.764745	0.735	0.462	3.88047e-165		SNED1	5.33127e-15	-0.419408	0.306	0.326	1.06625e-11		NFKBID	1.08074e-12	-0.453984	0.459	0.565	2.16148e-09		ATF3	9.02207e-172	0.701353	0.767	0.41	1.80441e-168		CD276
FLT1	1.62218e-76	-0.440175	0.683	0.585	3.24436e-73		ADGRL2	1.77867e-144	-0.369693	0.721	0.522	3.55733e-141		GCA	1.95064e-27	-0.385682	0.384	0.436	3.90128e-24		CXCL8	0	0.763543	0.154	0.447	0		TNS3	5.37238e-55	-0.421481	0.92	0.761	1.07448e-51		IGFBP7	2.27733e-14	-0.459572	0.469	0.556	4.55467e-11		TNS1	8.54652e-175	0.7009	0.901	0.628	1.7093e-171		HES4
LST1	1.47997e-63	-0.441541	0.32	0.435	2.95994e-60		PTAFR	5.13581e-81	-0.371933	0.37	0.526	1.02716e-77		VEGFC	8.55258e-123	-0.385751	0.506	0.3	1.71052e-119		CLEC5A	6.47761e-303	0.757976	0.42	0.128	1.29552e-299		MADD	8.63765e-31	-0.421495	0.385	0.541	1.72753e-27		TINAGL1	4.84395e-21	-0.461345	0.431	0.334	9.68791e-18		ADAMTSL4	0	0.698961	0.925	0.358	0		ATF5
TNS1	5.69434e-60	-0.444462	0.617	0.651	1.13887e-56		MRVI1	4.58607e-57	-0.37242	0.622	0.517	9.17214e-54		CLEC14A	1.22545e-86	-0.387302	0.117	0.297	2.45091e-83		IL1B	5.15827e-152	0.75528	0.317	0.339	1.03165e-148		PTPRG	7.8875e-158	-0.422745	0.719	0.404	1.5775e-154		TNFRSF25	3.91589e-14	-0.461837	0.489	0.601	7.83177e-11		SMAD6	0	0.69856	0.903	0.169	0		ACE
SCIMP	3.89132e-116	-0.445197	0.35	0.536	7.78263e-113		NLGN2	6.18509e-27	-0.372592	0.472	0.52	1.23702e-23		PIM2	1.13919e-13	-0.387669	0.569	0.508	2.27838e-10		EPB41L2	4.207e-182	0.753433	0.776	0.482	8.41399e-179		SLC38A6	6.44826e-87	-0.423997	0.712	0.485	1.28965e-83		ADAM28	8.66202e-28	-0.467039	0.256	0.408	1.7324e-24		SPRY4	1.11777e-188	0.697933	0.779	0.367	2.23554e-185		ABCC5
THBD	8.29138e-203	-0.446733	0.617	0.391	1.65828e-199		FAM30A	5.88921e-30	-0.373231	0.536	0.469	1.17784e-26		ALDH1A1	6.48795e-71	-0.388208	0.537	0.667	1.29759e-67		RTN1	0	0.753151	0.604	0.478	0		ALDH1A1	6.86611e-48	-0.424006	0.536	0.662	1.37322e-44		WDFY4	2.36131e-22	-0.474511	0.446	0.321	4.72262e-19		COL11A1	0	0.696695	0.559	0.215	0		RILPL2
SERPINB9	0	-0.447451	0.209	0.54	0		DOCK6	4.70714e-255	-0.373389	0.203	0.53	9.41428e-252		GJA1	1.05492e-112	-0.388502	0.077	0.274	2.10984e-109		SUCNR1	0	0.751944	0.555	0.255	0		THY1	2.75976e-38	-0.424021	0.303	0.437	5.51953e-35		SHC1	1.34048e-09	-0.488502	0.491	0.579	2.68095e-06		COL13A1	0	0.694035	0.713	0.069	0		TRPM4
LAMA4	4.38034e-72	-0.449637	0.491	0.412	8.76068e-69		PECAM1	6.44992e-140	-0.373963	0.615	0.819	1.28998e-136		KIAA0040	2.57866e-75	-0.388934	0.28	0.472	5.15732e-72		SOCS3	1.33236e-96	0.750206	0.557	0.372	2.66472e-93		SOD3	9.1976e-41	-0.424741	0.705	0.635	1.83952e-37		RALGPS2	9.53373e-06	-0.488729	0.546	0.504	0.0190675		DCBLD2	2.16746e-172	0.693998	0.623	0.364	4.33491e-169		FSCN1
CRIP2	7.44427e-197	-0.450071	0.169	0.433	1.48885e-193		IL1RN	2.09778e-72	-0.374379	0.232	0.38	4.19557e-69		COL5A3	2.76591e-102	-0.389117	0.393	0.224	5.53181e-99		RNF19B	1.38996e-97	0.741882	0.629	0.546	2.77992e-94		CBFA2T3	1.81334e-22	-0.426411	0.516	0.458	3.62668e-19		ADAMTS13	1.03136e-18	-0.49837	0.205	0.32	2.06272e-15		TDRP	2.87052e-139	0.693363	0.482	0.211	5.74103e-136		MEIS1
FOSL2	2.35311e-42	-0.450521	0.488	0.492	4.70621e-39		SH3PXD2A	3.59987e-275	-0.375407	0.252	0.596	7.19973e-272		KMO	1.21482e-178	-0.389553	0.151	0.442	2.42964e-175		LGALS2	8.40785e-244	0.74059	0.67	0.486	1.68157e-240		IL18	1.83888e-20	-0.427121	0.438	0.525	3.67776e-17		TNXB	3.95894e-09	-0.499631	0.519	0.565	7.91787e-06		ALDH2	0	0.692928	0.979	0.452	0		RBP5
HSP90AA1	1.12244e-239	-0.45156	0.519	0.807	2.24488e-236		EAF2	1.29306e-132	-0.375556	0.307	0.544	2.58612e-129		F3	2.64792e-29	-0.389836	0.267	0.249	5.29584e-26		ATF5	2.91392e-133	0.740317	0.544	0.436	5.82784e-130		COL12A1	1.24161e-125	-0.429158	0.018	0.237	2.48322e-122		CD19	1.4238e-30	-0.50426	0.436	0.602	2.8476e-27		ARHGEF17	1.1687e-121	0.691973	0.287	0.225	2.33739e-118		IL18
ST8SIA1	1.82995e-28	-0.452327	0.606	0.538	3.6599e-25		FARP1	1.33487e-97	-0.376735	0.181	0.348	2.66973e-94		CORO1C	4.6278e-22	-0.39001	0.618	0.572	9.2556e-19		CFD	4.70518e-146	0.734256	0.664	0.43	9.41036e-143		RAB20	1.37501e-74	-0.432203	0.377	0.61	2.75003e-71		TAGLN	7.62139e-09	-0.505257	0.672	0.6	1.52428e-05		KLF6	5.76736e-53	0.691753	0.682	0.529	1.15347e-49		TNFRSF6B
ISLR	4.89241e-49	-0.452663	0.37	0.449	9.78482e-46		GGT5	3.23207e-43	-0.376877	0.42	0.471	6.46413e-40		LTA4H	1.23003e-29	-0.390378	0.698	0.604	2.46005e-26		NFKBIA	1.17808e-87	0.730624	0.851	0.703	2.35617e-84		LTBP2	6.66325e-25	-0.432244	0.31	0.251	1.33265e-21		C3	2.65592e-07	-0.507707	0.63	0.653	0.000531184		CDC42EP1	8.06851e-76	0.689697	0.404	0.329	1.6137e-72		TNFSF13
SOD3	1.28854e-181	-0.454312	0.441	0.68	2.57707e-178		EFEMP1	1.45035e-46	-0.377074	0.631	0.548	2.9007e-43		MMP19	1.19438e-43	-0.390637	0.469	0.419	2.38876e-40		RASSF2	3.70091e-117	0.728868	0.725	0.596	7.40183e-114		TFEC	2.39204e-86	-0.432286	0.539	0.332	4.78408e-83		TNFRSF13C	1.11168e-24	-0.518465	0.403	0.555	2.22336e-21		SERPINE2	1.67926e-172	0.688153	0.599	0.428	3.35853e-169		DPYSL3
RNF19B	7.72258e-147	-0.45443	0.361	0.593	1.54452e-143		KMO	1.87521e-142	-0.377358	0.579	0.378	3.75042e-139		APOD	9.03647e-49	-0.391324	0.676	0.636	1.80729e-45		ITGA9	4.42473e-147	0.725641	0.722	0.686	8.84946e-144		NBL1	6.98829e-11	-0.432882	0.421	0.503	1.39766e-07		HAPLN3	1.12541e-16	-0.518928	0.756	0.645	2.25083e-13		CFB	3.63203e-239	0.685517	0.912	0.516	7.26405e-236		CLDN7
DST	1.78491e-38	-0.454662	0.235	0.352	3.56982e-35		TNS1	2.60998e-73	-0.377919	0.727	0.631	5.21997e-70		ABCC3	1.81701e-29	-0.39189	0.237	0.259	3.63403e-26		ZBTB16	3.3312e-273	0.725445	0.889	0.663	6.6624e-270		PKIG	1.25218e-56	-0.433039	0.142	0.315	2.50436e-53		OSMR	5.47064e-12	-0.519058	0.366	0.465	1.09413e-08		ADAMTS5	0	0.684747	0.523	0.164	8.49902e-307		CYP1B1
LIPA	2.35873e-53	-0.455353	0.55	0.571	4.71746e-50		OAF	5.88218e-128	-0.377935	0.193	0.409	1.17644e-124		IL1R1	3.56817e-75	-0.392588	0.295	0.478	7.13635e-72		APOC1	0	0.717858	0.745	0.305	0		LAMA5	3.32883e-118	-0.433085	0.084	0.33	6.65765e-115		ELN	3.08061e-13	-0.521794	0.31	0.388	6.16121e-10		PI16	0	0.683592	0.962	0.434	0		CTHRC1
CSF3R	5.53664e-123	-0.455933	0.19	0.384	1.10733e-119		ANXA1	1.69826e-41	-0.379103	0.427	0.463	3.39652e-38		DPYSL3	7.66691e-19	-0.392947	0.262	0.31	1.53338e-15		EPHX1	6.69407e-114	0.715392	0.722	0.584	1.33881e-110		MMP13	1.13512e-51	-0.43341	0.028	0.148	2.27023e-48		DCN	1.8511e-08	-0.527225	0.45	0.528	3.7022e-05		TFPI	0	0.683077	0.965	0.527	0		PLEKHG3
PTP4A3	8.31953e-37	-0.459129	0.492	0.514	1.66391e-33		IL33	9.87667e-112	-0.379492	0.623	0.495	1.97533e-108		LHFPL6	1.45349e-33	-0.393082	0.379	0.433	2.90698e-30		METRNL	5.27368e-71	0.714461	0.698	0.633	1.05474e-67		RNASE6	2.76854e-26	-0.434564	0.619	0.581	5.53708e-23		WHRN	5.31366e-09	-0.530004	0.335	0.421	1.06273e-05		TRIM17	1.0328e-254	0.680582	0.9	0.556	2.06561e-251		SCPEP1
CYP1B1	3.93771e-246	-0.461749	0.381	0.687	7.87542e-243		ELL2	7.1146e-41	-0.380257	0.498	0.59	1.42292e-37		P2RY6	1.54985e-110	-0.39531	0.499	0.319	3.09971e-107		SCARB1	3.78811e-136	0.71221	0.533	0.576	7.57622e-133		TNS1	3.3489e-49	-0.436648	0.75	0.636	6.6978e-46		COL27A1	2.38467e-06	-0.538818	0.482	0.54	0.00476935		WNT5A	2.56566e-192	0.679155	0.761	0.53	5.13132e-189		FARP1
PMP22	8.75637e-75	-0.461878	0.558	0.487	1.75127e-71		MYC	8.86203e-55	-0.380365	0.589	0.664	1.77241e-51		IGFBP3	1.08319e-70	-0.398021	0.569	0.401	2.16639e-67		RAB42	2.91726e-219	0.70744	0.646	0.403	5.83452e-216		UACA	4.3228e-126	-0.437302	0.17	0.467	8.64559e-123		IBSP	4.81387e-34	-0.550546	0.327	0.503	9.62774e-31		BMP2	1.88414e-105	0.679044	0.402	0.308	3.76828e-102		ZFP36
SPHK1	7.11937e-77	-0.462165	0.271	0.42	1.42387e-73		SCIMP	2.0536e-55	-0.380627	0.524	0.502	4.1072e-52		TNKS1BP1	5.21719e-34	-0.400929	0.608	0.559	1.04344e-30		CHIT1	3.42568e-108	0.704712	0.672	0.532	6.85135e-105		NOTCH3	1.78353e-10	-0.437896	0.355	0.392	3.56705e-07		SMAD3	9.24709e-07	-0.561203	0.536	0.509	0.00184942		QKI	5.51453e-109	0.678334	0.934	0.682	1.10291e-105		IGFBP3
PLK1	2.70286e-43	-0.46295	0.647	0.651	5.40572e-40		MMRN1	4.21115e-26	-0.380886	0.69	0.629	8.4223e-23		SNTB1	1.04114e-43	-0.401037	0.648	0.585	2.08227e-40		HRH2	1.9797e-218	0.703919	0.688	0.697	3.95941e-215		MERTK	4.48272e-20	-0.439139	0.485	0.414	8.96544e-17		SPARCL1	1.54222e-17	-0.565801	0.52	0.641	3.08444e-14		PLXNB2	9.10087e-54	0.676222	0.57	0.436	1.82017e-50		DOCK6
ACP2	2.23534e-52	-0.46335	0.532	0.637	4.47068e-49		HTRA4	6.1413e-73	-0.381717	0.66	0.554	1.22826e-69		PTAFR	1.029e-34	-0.402811	0.457	0.509	2.05801e-31		LPAR6	1.53852e-157	0.703453	0.626	0.636	3.07704e-154		SERPINB6	5.78321e-43	-0.440341	0.355	0.533	1.15664e-39		ZBTB16	9.75349e-08	-0.568653	0.661	0.689	0.00019507		VWA5A	0	0.672204	0.893	0.352	0		CSF2RA
GAS1	1.61406e-86	-0.463711	0.315	0.486	3.22812e-83		TMEM63C	9.54427e-98	-0.38204	0.738	0.782	1.90885e-94		GAS1	1.16852e-50	-0.403812	0.576	0.443	2.33705e-47		ITM2B	8.50387e-110	0.702872	0.804	0.67	1.70077e-106		VEGFA	5.35257e-11	-0.440769	0.415	0.361	1.07051e-07		LTB	8.21973e-09	-0.575766	0.534	0.618	1.64395e-05		LMOD1	0	0.67079	0.974	0.524	0		P2RY6
SHC1	1.82423e-54	-0.463949	0.572	0.574	3.64846e-51		SNED1	4.83305e-95	-0.382063	0.175	0.351	9.6661e-92		FXYD2	1.66699e-117	-0.40402	0.292	0.529	3.33398e-114		PDGFC	4.61712e-204	0.697337	0.644	0.536	9.23425e-201		MTSS1	2.08225e-44	-0.440928	0.303	0.489	4.16451e-41		KLRK1	6.30889e-12	-0.577953	0.469	0.397	1.26178e-08		PLSCR4	3.03099e-201	0.669922	0.802	0.546	6.06197e-198		NELL2
NINJ1	3.82562e-50	-0.464511	0.572	0.613	7.65123e-47		LHX2	2.77968e-101	-0.382869	0.704	0.722	5.55937e-98		TUBA4A	9.0929e-16	-0.404354	0.737	0.743	1.81858e-12		IFIT3	3.10995e-102	0.694803	0.79	0.662	6.21991e-99		IQGAP2	9.54993e-50	-0.442715	0.82	0.674	1.90999e-46		PAPLN	1.16014e-18	-0.584988	0.389	0.518	2.32029e-15		JAG1	4.05302e-72	0.66839	0.461	0.254	8.10604e-69		PTGIR
CAV1	1.0056e-32	-0.465601	0.383	0.399	2.01119e-29		APOD	4.42875e-68	-0.383231	0.676	0.635	8.8575e-65		CD274	3.01946e-51	-0.40517	0.316	0.451	6.03891e-48		ATOX1	4.98925e-108	0.689194	0.711	0.629	9.97849e-105		PMP22	2.00922e-23	-0.442896	0.523	0.497	4.01843e-20		ARHGAP9	3.34536e-11	-0.587479	0.49	0.433	6.69071e-08		TNFSF10	6.92675e-150	0.66418	0.978	0.714	1.38535e-146		AKT1S1
NIBAN1	4.18712e-55	-0.465646	0.56	0.576	8.37424e-52		PTPRF	7.45888e-52	-0.383591	0.413	0.443	1.49178e-48		MMRN1	1.21679e-12	-0.405934	0.642	0.638	2.43358e-09		ALDH2	4.73331e-231	0.687941	0.426	0.493	9.46662e-228		DENND3	1.03895e-73	-0.443175	0.86	0.672	2.0779e-70		SETBP1	5.5933e-13	-0.592234	0.432	0.536	1.11866e-09		GBP2	6.63748e-162	0.664158	0.981	0.733	1.3275e-158		PIM1
GJA1	2.08895e-55	-0.466141	0.286	0.245	4.17791e-52		P2RY6	3.64109e-140	-0.38512	0.156	0.373	7.28218e-137		ANXA1	1.36734e-21	-0.405941	0.472	0.455	2.73468e-18		TBC1D8	0	0.687153	0.761	0.331	0		ISLR	1.79126e-158	-0.444182	0.73	0.412	3.58253e-155		IGKC	9.7151e-13	-0.605756	0.657	0.617	1.94302e-09		MYLK	6.85579e-147	0.664097	0.778	0.471	1.37116e-143		IGSF6
ELL2	3.42915e-71	-0.467355	0.632	0.565	6.8583e-68		SCARB1	1.23745e-104	-0.385724	0.677	0.552	2.4749e-101		LAMA5	1.148e-05	-0.406881	0.292	0.313	0.0229599		PLAAT4	1.44331e-187	0.686053	0.924	0.767	2.88662e-184		RBPMS	2.41696e-36	-0.444311	0.39	0.534	4.83393e-33		IFI44	2.84484e-10	-0.607642	0.521	0.492	5.68967e-07		NTRK2	0	0.66164	0.974	0.557	0		IL4I1
TCL1A	1.39342e-139	-0.468964	0.673	0.457	2.78684e-136		MCTP1	8.47926e-70	-0.386295	0.569	0.467	1.69585e-66		RIPOR3	5.24986e-141	-0.407084	0.157	0.404	1.04997e-137		CYP27A1	1.45631e-116	0.685696	0.542	0.438	2.91261e-113		EPB41L3	1.12889e-31	-0.445088	0.272	0.389	2.25778e-28		LIMS2	2.07323e-08	-0.610099	0.483	0.568	4.14646e-05		ZNF503	6.13494e-109	0.661216	0.662	0.4	1.22699e-105		TTYH3
EPHX1	2.29922e-74	-0.46925	0.679	0.583	4.59844e-71		DNASE2	1.02612e-67	-0.386781	0.703	0.668	2.05223e-64		EXOC3L4	8.34144e-38	-0.408326	0.51	0.516	1.66829e-34		P2RY14	0	0.681911	0.813	0.511	0		S1PR1	5.0103e-56	-0.445582	0.647	0.485	1.00206e-52		LIFR	4.13857e-06	-0.640526	0.597	0.569	0.00827715		APP	7.99997e-105	0.659098	0.557	0.608	1.59999e-101		CLEC14A
LYN	4.72394e-45	-0.469694	0.305	0.407	9.44787e-42		S100A16	0	-0.386856	0.084	0.473	0		PLBD2	1.49147e-12	-0.40893	0.555	0.583	2.98294e-09		DLL1	7.5551e-207	0.679934	0.711	0.432	1.51102e-203		GJA1	3.48468e-22	-0.449116	0.171	0.258	6.96936e-19		CD22	1.52185e-30	-0.64405	0.372	0.541	3.0437e-27		FMOD	5.23538e-264	0.658265	0.687	0.274	1.04708e-260		S100A10
KLRK1	2.20943e-159	-0.470173	0.21	0.439	4.41886e-156		NID2	8.01904e-162	-0.387124	0.726	0.507	1.60381e-158		SNED1	4.00254e-26	-0.409815	0.335	0.323	8.00507e-23		PDK4	4.09236e-138	0.677199	0.462	0.265	8.18472e-135		SAMD3	1.68509e-06	-0.450209	0.456	0.463	0.00337018		PAX5	9.12446e-11	-0.6733	0.368	0.46	1.82489e-07		IFIT3	2.24066e-218	0.651935	0.978	0.655	4.48132e-215		SFRP4
TNKS1BP1	8.27067e-98	-0.471373	0.416	0.593	1.65413e-94		ECSCR	2.75941e-276	-0.387176	0.734	0.409	5.51883e-273		TM4SF1	1.53137e-40	-0.409842	0.327	0.237	3.06274e-37		KMO	2.49602e-161	0.676327	0.567	0.389	4.99204e-158		CD209	8.91266e-24	-0.450549	0.712	0.631	1.78253e-20		ATP2A3	3.16946e-10	-0.677287	0.636	0.723	6.33892e-07		AMOTL2	1.11603e-131	0.645402	0.312	0.357	2.23207e-128		SCARF1
IFIT3	4.58126e-118	-0.471454	0.59	0.692	9.16253e-115		SLC46A1	9.14832e-46	-0.389312	0.392	0.449	1.82966e-42		ADAMTS1	2.71077e-52	-0.411224	0.124	0.245	5.42155e-49		ENTPD1	3.18841e-76	0.673176	0.68	0.536	6.37683e-73		ABI3BP	1.69122e-15	-0.450951	0.512	0.497	3.38244e-12		FCRL1	4.81439e-14	-0.725852	0.468	0.576	9.62879e-11		TUBB6	2.11986e-65	0.641859	0.389	0.384	4.23971e-62		JDP2
EHD2	1.05697e-35	-0.472673	0.5	0.486	2.11394e-32		CLDN7	3.30801e-68	-0.3918	0.215	0.326	6.61603e-65		RELL1	8.51474e-48	-0.411469	0.618	0.573	1.70295e-44		CD93	2.00423e-120	0.656456	0.393	0.402	4.00847e-117		MXD3	1.26935e-08	-0.452609	0.406	0.385	2.53871e-05		GZMA	7.60294e-06	-0.732793	0.789	0.815	0.0152059		SLC22A3	0	0.641859	0.974	0.433	0		ADAMTS1
RBPMS	2.10754e-44	-0.47308	0.527	0.522	4.21507e-41		UNC93B1	1.76505e-50	-0.392141	0.418	0.516	3.5301e-47		CITED2	1.30377e-20	-0.411965	0.42	0.4	2.60754e-17		VCAN	4.41947e-59	0.654273	0.386	0.381	8.83894e-56		KCNJ10	1.2892e-29	-0.453516	0.674	0.635	2.57841e-26		COL6A3	1.36915e-09	-0.739054	0.435	0.521	2.7383e-06		TRPM4	1.56464e-77	0.638946	0.443	0.281	3.12928e-74		RAC3
ATP6AP1	4.51201e-65	-0.473508	0.581	0.677	9.02402e-62		SNAI2	5.58726e-52	-0.393038	0.462	0.406	1.11745e-48		JAG1	1.83903e-67	-0.413997	0.382	0.252	3.67806e-64		CD84	7.0636e-212	0.652842	0.575	0.684	1.41272e-208		MS4A7	5.25309e-16	-0.456561	0.308	0.284	1.05062e-12		NIBAN3	2.82673e-13	-0.747914	0.323	0.429	5.65346e-10		CHN1	5.15034e-271	0.638505	0.855	0.422	1.03007e-267		ABCC3
CITED2	3.40713e-129	-0.474197	0.223	0.438	6.81426e-126		VASH1	1.91609e-238	-0.393583	0.641	0.385	3.83218e-235		EAF2	1.31245e-62	-0.414519	0.619	0.494	2.62491e-59		IFIT2	6.46819e-145	0.64919	0.722	0.571	1.29364e-141		PLOD3	4.1236e-10	-0.45689	0.379	0.393	8.2472e-07		CIITA	1.07678e-19	-0.764632	0.636	0.562	2.15357e-16		DDAH1	1.18563e-120	0.636437	0.53	0.246	2.37127e-117		ITGA5
PHLDB1	2.09991e-84	-0.474406	0.248	0.416	4.19983e-81		NEK2	1.48891e-162	-0.393587	0.333	0.573	2.97783e-159		TRPM2	1.41279e-36	-0.414884	0.364	0.457	2.82558e-33		TXNIP	4.90966e-110	0.645641	0.847	0.745	9.81932e-107		NFAM1	3.85857e-155	-0.457101	0.234	0.572	7.71714e-152		NPDC1	6.02041e-12	-0.776115	0.699	0.636	1.20408e-08		CCL21	0	0.63633	0.98	0.653	0		SLC31A2
GPR171	3.54862e-34	-0.474592	0.441	0.531	7.09723e-31		SNX22	5.59815e-267	-0.393597	0.62	0.321	1.11963e-263		SCIMP	3.45512e-105	-0.415848	0.308	0.531	6.91024e-102		SLC37A2	3.27469e-197	0.645558	0.285	0.3	6.54938e-194		LUM	3.09917e-136	-0.457663	0.636	0.364	6.19834e-133		PRF1	3.78674e-07	-0.786945	0.643	0.668	0.000757348		CITED2	3.98294e-186	0.632692	0.789	0.376	7.96589e-183		LTBP2
NFAM1	2.04986e-117	-0.475074	0.405	0.574	4.09973e-114		RIPOR3	1.16974e-114	-0.395414	0.211	0.405	2.33948e-111		PTPRG	1.89475e-42	-0.416617	0.331	0.441	3.7895e-39		CD44	1.21638e-76	0.641764	0.79	0.68	2.43276e-73		MARCH1	1.03151e-13	-0.45793	0.535	0.573	2.06303e-10		C1S	1.08422e-16	-0.835302	0.711	0.661	2.16844e-13		MMP17	1.84598e-165	0.630943	0.373	0.476	3.69195e-162		EPB41L3
VEGFA	1.41202e-26	-0.475472	0.327	0.372	2.82403e-23		LAMP3	5.89228e-37	-0.395513	0.45	0.507	1.17846e-33		MNDA	5.30824e-35	-0.418432	0.284	0.315	1.06165e-31		ADM	1.88058e-191	0.637781	0.701	0.476	3.76115e-188		DOK3	5.32542e-164	-0.461062	0.683	0.37	1.06508e-160		CD79A	8.59469e-30	-0.843732	0.459	0.624	1.71894e-26		NR2F1	8.96104e-270	0.630033	0.921	0.53	1.79221e-266		CD84
APP	5.91828e-50	-0.47599	0.56	0.614	1.18366e-46		RAC3	1.5818e-70	-0.395525	0.255	0.398	3.1636e-67		TNS1	9.03105e-59	-0.418461	0.727	0.635	1.80621e-55		IDO1	1.72513e-177	0.634168	0.879	0.702	3.45026e-174		SVIL	5.07478e-35	-0.46318	0.552	0.455	1.01496e-31		C1R	2.73321e-06	-0.867198	0.625	0.687	0.00546642		BCL6	3.62025e-116	0.623796	0.913	0.659	7.2405e-113		ITM2B
C1orf162	6.63807e-70	-0.476697	0.598	0.667	1.32761e-66		CPE	3.6027e-176	-0.395623	0.713	0.501	7.2054e-173		RBPMS	1.18488e-26	-0.419268	0.553	0.519	2.36975e-23		CXCL3	5.4148e-111	0.626832	0.386	0.304	1.08296e-107		PLEKHG3	1.62626e-27	-0.465116	0.544	0.568	3.25251e-24		SCO2	4.85243e-11	-0.918529	0.622	0.708	9.70485e-08		ENG	9.50202e-246	0.621721	0.895	0.444	1.9004e-242		PLOD3
EMP3	0	-0.479287	0.259	0.665	0		ADAMTS1	6.34659e-85	-0.397611	0.33	0.213	1.26932e-81		NCEH1	4.31542e-23	-0.421529	0.44	0.485	8.63084e-20		MS4A14	4.03156e-230	0.624659	0.238	0.128	8.06312e-227		FNIP2	2.22792e-17	-0.46587	0.571	0.558	4.45585e-14		VWF	2.47402e-73	-0.974741	0.278	0.539	4.94804e-70		LXN	5.19445e-160	0.620632	0.392	0.534	1.03889e-156		THY1
TSPAN4	9.59586e-61	-0.479767	0.581	0.549	1.91917e-57		RBMS3	2.8147e-91	-0.39867	0.256	0.433	5.62941e-88		ARHGAP18	6.99305e-31	-0.422181	0.334	0.405	1.39861e-27		IL31RA	0	0.619103	0.649	0.488	0		TCF7	4.05745e-46	-0.466876	0.752	0.589	8.1149e-43		MS4A1	2.15709e-14	-1.60662	0.457	0.563	4.31419e-11		KIAA1217	2.93886e-136	0.619292	0.492	0.292	5.87771e-133		ST8SIA1
XBP1	1.82248e-88	-0.480358	0.459	0.645	3.64497e-85		ACTN1	1.50462e-61	-0.399086	0.411	0.528	3.00925e-58		IL18	7.26104e-36	-0.423591	0.434	0.529	1.45221e-32		MAF	1.82277e-43	0.617677	0.701	0.615	3.64553e-40		LRRC25	3.15727e-45	-0.467923	0.715	0.609	6.31454e-42		IGHG1	1.65985e-12	-2.84958	0.65	0.725	3.3197e-09		CSRP1	2.86176e-65	0.614722	0.823	0.6	5.72352e-62		S1PR3
UPP1	5.62694e-63	-0.480801	0.542	0.553	1.12539e-59		RIPOR1	2.90675e-68	-0.399468	0.399	0.553	5.81351e-65		ASAH1	1.99792e-176	-0.424468	0.198	0.503	3.99583e-173		SOAT1	2.31176e-74	0.614218	0.636	0.625	4.62353e-71		ARHGAP18	4.8915e-51	-0.468199	0.509	0.387	9.78301e-48									DIO2	9.3238e-123	0.610462	0.22	0.143	1.86476e-119		ISLR
PLAUR	9.62152e-83	-0.481324	0.342	0.486	1.9243e-79		RAMP3	1.31997e-286	-0.39968	0.099	0.416	2.63993e-283		KCNJ10	6.94513e-54	-0.425052	0.704	0.629	1.38903e-50		HIVEP3	9.37225e-147	0.606082	0.513	0.606	1.87445e-143		C1orf162	1.45441e-27	-0.469253	0.695	0.653	2.90881e-24									HAPLN3	1.47585e-176	0.609441	0.966	0.631	2.95171e-173		HRH2
CD209	1.61411e-34	-0.481439	0.684	0.628	3.22821e-31		S100A10	3.8046e-83	-0.39986	0.54	0.585	7.6092e-80		ALDH2	1.18503e-55	-0.426889	0.428	0.493	2.37007e-52		IQGAP2	4.65844e-108	0.604876	0.781	0.673	9.31688e-105		CFH	1.32149e-99	-0.470058	0.736	0.51	2.64298e-96									BEX3	5.10453e-47	0.599188	0.506	0.364	1.02091e-43		PXDN
S1PR1	1.18204e-75	-0.481871	0.38	0.52	2.36409e-72		AFDN	6.80844e-41	-0.400113	0.362	0.355	1.36169e-37		IGSF6	2.91855e-33	-0.427073	0.375	0.384	5.8371e-30		LILRA5	0	0.604456	0.273	0.446	0		PLAU	7.33506e-54	-0.47095	0.059	0.203	1.46701e-50									PRDM6	6.73288e-287	0.596034	0.745	0.321	1.34658e-283		ADAMDEC1
RRBP1	4.52553e-76	-0.481908	0.584	0.529	9.05107e-73		TRPM4	2.75107e-161	-0.400342	0.447	0.264	5.50214e-158		NDRG2	2.00875e-47	-0.427683	0.484	0.46	4.01751e-44		SH3TC1	8.06941e-107	0.595899	0.398	0.384	1.61388e-103		FAM30A	8.02538e-54	-0.471932	0.64	0.466	1.60508e-50									APCDD1	4.60095e-244	0.595284	0.694	0.31	9.2019e-241		IRF4
SLC9A3R2	3.30372e-31	-0.484006	0.372	0.44	6.60743e-28		CD276	1.16021e-70	-0.401814	0.381	0.325	2.32041e-67		SULF2	2.74906e-20	-0.429315	0.521	0.524	5.49811e-17		EXT1	3.67652e-54	0.59389	0.6	0.45	7.35304e-51		SH3PXD2B	6.22116e-83	-0.471959	0.735	0.536	1.24423e-79									IRX3	0	0.594002	0.257	0.625	0		CCL4L2
DOK3	9.51381e-281	-0.48492	0.131	0.445	1.90276e-277		PIK3AP1	1.83692e-68	-0.402016	0.392	0.558	3.67385e-65		CTSA	1.78624e-22	-0.429473	0.705	0.673	3.57247e-19		CHST15	7.94074e-127	0.587715	0.69	0.611	1.58815e-123		CHST15	1.22168e-59	-0.472003	0.75	0.609	2.44336e-56									DENND2A	0	0.587303	0.892	0.449	0		ENPP2
RNASE6	4.17909e-90	-0.485	0.465	0.607	8.35818e-87		ALDH2	6.10181e-172	-0.402833	0.631	0.46	1.22036e-168		RXRA	1.38081e-56	-0.43012	0.292	0.464	2.76162e-53		ABI3	2.88308e-64	0.587589	0.499	0.453	5.76616e-61		ITGAM	5.80036e-206	-0.472636	0.173	0.568	1.16007e-202									RAI14	1.62556e-95	0.587091	0.374	0.311	3.25112e-92		CRTAM
ACE	1.11214e-65	-0.486194	0.463	0.463	2.22428e-62		CERCAM	1.08186e-80	-0.403455	0.257	0.401	2.16372e-77		S1PR1	4.16762e-49	-0.430422	0.588	0.485	8.33525e-46		VAT1	5.07749e-151	0.583587	0.79	0.545	1.0155e-147		PIM2	5.08053e-24	-0.472762	0.628	0.506	1.01611e-20									ADM	1.76628e-213	0.586399	0.891	0.473	3.53255e-210		DCHS1
PHLDB2	2.15533e-232	-0.486701	0.039	0.27	4.31067e-229		TSPO	1.53772e-100	-0.403739	0.689	0.627	3.07544e-97		MS4A7	4.86782e-48	-0.431911	0.171	0.301	9.73565e-45		G0S2	5.29317e-102	0.576781	0.295	0.386	1.05863e-98		SNTB1	4.5055e-48	-0.475276	0.434	0.606	9.011e-45									SULF2	0	0.586121	0.294	0.539	0		NFAM1
CSF2RA	1.28033e-114	-0.487138	0.561	0.405	2.56067e-111		LAIR1	3.55131e-136	-0.404517	0.71	0.511	7.10262e-133		ISLR	4.82727e-94	-0.432002	0.597	0.415	9.65455e-91		SIGLEC8	6.86428e-222	0.567053	0.574	0.565	1.37286e-218		SULF2	7.00932e-83	-0.475411	0.724	0.507	1.40186e-79									CXCL6	0	0.584947	0.591	0.047	0		CCR5
KCNJ10	1.81347e-57	-0.488319	0.615	0.642	3.62694e-54		SPRED1	8.57387e-41	-0.405198	0.465	0.533	1.71477e-37		BLVRB	6.54478e-24	-0.433875	0.491	0.581	1.30896e-20		CDKN1A	6.28723e-80	0.565366	0.624	0.418	1.25745e-76		ACP5	2.56958e-06	-0.476004	0.731	0.684	0.00513916									UNC5B	0	0.58389	0.203	0.398	0		EGR2
RENBP	3.5149e-54	-0.489468	0.696	0.639	7.02979e-51		HIC1	1.33237e-113	-0.40526	0.644	0.501	2.66475e-110		NEURL2	1.51258e-82	-0.434196	0.399	0.596	3.02515e-79		ANXA2	4.8328e-84	0.563041	0.825	0.712	9.6656e-81		ARHGAP9	1.27054e-77	-0.477549	0.253	0.452	2.54108e-74									CRIP2	1.18893e-210	0.581904	0.796	0.362	2.37785e-207		CD209
TSPO	2.25875e-99	-0.489821	0.491	0.664	4.51749e-96		TLR10	4.40238e-120	-0.405537	0.651	0.443	8.80476e-117		TENT5C	2.77382e-99	-0.434259	0.325	0.547	5.54764e-96		HSPA1A	8.18299e-38	0.562703	0.488	0.516	1.6366e-34		COL5A2	1.89902e-29	-0.478996	0.229	0.322	3.79804e-26									HMCN2	0	0.575861	0.978	0.325	0		ICAM2
FUT7	1.7018e-110	-0.490144	0.583	0.708	3.4036e-107		NPM3	2.76637e-65	-0.405947	0.503	0.493	5.53274e-62		ITGAV	1.84726e-28	-0.43441	0.552	0.491	3.69453e-25		CXCL2	1.27587e-138	0.561432	0.665	0.485	2.55174e-135		BGN	1.27169e-48	-0.479623	0.038	0.16	2.54339e-45									ADAMTS4	1.67111e-128	0.573755	0.243	0.261	3.34222e-125		TCF7
MERTK	5.52325e-82	-0.490492	0.298	0.443	1.10465e-78		PDLIM7	1.60314e-48	-0.406011	0.341	0.411	3.20628e-45		CCDC102B	3.36178e-32	-0.434604	0.259	0.343	6.72356e-29		APOL1	7.93472e-186	0.560574	0.888	0.714	1.58694e-182		RAB13	2.46461e-41	-0.479901	0.519	0.412	4.92922e-38									MEDAG	0	0.573536	0.906	0.401	0		COLCA2
GAA	4.87525e-122	-0.490989	0.713	0.567	9.7505e-119		VAT1	2.17852e-171	-0.406109	0.7	0.548	4.35704e-168		PLEKHG3	8.2197e-47	-0.435241	0.62	0.56	1.64394e-43		METTL7A	2.1239e-136	0.560207	0.813	0.661	4.24781e-133		EHD2	1.60324e-29	-0.480803	0.369	0.498	3.20648e-26									ANPEP	7.15285e-63	0.572791	0.322	0.219	1.43057e-59		KLF6
EPB41L3	1.68549e-239	-0.491214	0.142	0.427	3.37097e-236		RNASE6	3.11217e-43	-0.406348	0.566	0.587	6.22433e-40		ACE	5.91289e-197	-0.437363	0.707	0.431	1.18258e-193		CD163L1	0	0.554035	0.365	0.051	0		HERPUD1	2.74158e-28	-0.480818	0.742	0.648	5.48316e-25									PEAR1	0	0.572345	0.966	0.519	0		SPRY4
VCAN	6.71215e-43	-0.491855	0.337	0.391	1.34243e-39		IL18	1.31582e-42	-0.406384	0.543	0.514	2.63164e-39		CCL4L2	3.4162e-36	-0.438898	0.426	0.553	6.83239e-33		LILRA1	7.69019e-289	0.551031	0.566	0.236	1.53804e-285		CYP1B1	2.53284e-34	-0.480933	0.674	0.634	5.06567e-31									SEPTIN5	1.0553e-77	0.56796	0.268	0.155	2.1106e-74		GTSE1
ARHGAP18	2.14463e-231	-0.493676	0.157	0.444	4.28926e-228		SLC43A2	7.44324e-275	-0.406675	0.119	0.44	1.48865e-271		ARHGAP9	5.19988e-68	-0.440021	0.284	0.457	1.03998e-64		GSDMC	0	0.550679	0.846	0.507	0		TLR10	1.48493e-14	-0.482986	0.513	0.472	2.96985e-11									MRVI1	3.81446e-239	0.567409	0.879	0.51	7.62893e-236		KCNN3
PLEKHG3	2.18217e-65	-0.494249	0.525	0.575	4.36435e-62		F3	1.25964e-52	-0.407686	0.169	0.266	2.51928e-49		CYP1B1	9.87777e-78	-0.442238	0.753	0.622	1.97555e-74		MMP12	2.86301e-104	0.550651	0.262	0.328	5.72601e-101		LST1	1.32712e-88	-0.484652	0.185	0.436	2.65424e-85									CLIC4	6.09864e-67	0.566062	0.753	0.566	1.21973e-63		INSIG1
ARRB1	1.64023e-60	-0.495118	0.49	0.477	3.28047e-57		HIST1H1B	1.83083e-148	-0.407715	0.735	0.615	3.66165e-145		UACA	4.87287e-111	-0.443122	0.241	0.471	9.74574e-108		GAS6	1.1086e-114	0.550386	0.557	0.323	2.2172e-111		PLVAP	4.10518e-36	-0.484861	0.246	0.402	8.21037e-33									ANGPTL2	3.57596e-150	0.564088	0.433	0.263	7.15192e-147		GASK1B
RAB13	1.15347e-70	-0.495841	0.323	0.439	2.30695e-67		PDPN	3.00387e-66	-0.408219	0.277	0.402	6.00773e-63		LRRC25	3.64086e-69	-0.444424	0.714	0.604	7.28173e-66		CISH	6.3418e-130	0.545161	0.606	0.568	1.26836e-126		ANPEP	1.44148e-51	-0.487153	0.348	0.215	2.88295e-48									EBF3	6.18804e-241	0.561826	0.801	0.394	1.23761e-237		TNFSF14
IL18	1.12053e-227	-0.498027	0.274	0.566	2.24105e-224		ADAMTS13	3.5371e-122	-0.408837	0.142	0.343	7.0742e-119		CFD	1.9698e-54	-0.445128	0.48	0.452	3.9396e-51		CD72	3.00858e-125	0.53344	0.644	0.41	6.01715e-122		CSF3R	2.20932e-20	-0.487814	0.33	0.354	4.41865e-17									FZD7	0	0.557989	0.184	0.307	0		ANKRD22
CXCL16	2.17993e-59	-0.499	0.583	0.614	4.35987e-56		SFRP4	8.05646e-25	-0.409628	0.221	0.27	1.61129e-21		MZB1	3.16329e-22	-0.445758	0.229	0.324	6.32659e-19		S100A12	2.07009e-127	0.531757	0.353	0.365	4.14019e-124		SLC31A2	2.67681e-25	-0.49005	0.77	0.676	5.35362e-22									IFIT1	0	0.553832	0.939	0.316	0		TNKS1BP1
TCIRG1	6.47712e-36	-0.500603	0.59	0.641	1.29542e-32		TJP1	1.40184e-44	-0.409921	0.355	0.326	2.80367e-41		CD38	2.94676e-30	-0.446436	0.647	0.593	5.89351e-27		IL2RA	3.36863e-53	0.530944	0.529	0.455	6.73725e-50		P2RY13	1.38594e-65	-0.490082	0.65	0.48	2.77188e-62									BMPR2	2.84041e-131	0.552636	0.886	0.595	5.68082e-128		SYNE1
CDC20	0	-0.502849	0.228	0.591	0		ASPH	1.11421e-127	-0.410379	0.657	0.492	2.22842e-124		LAMC1	1.10431e-183	-0.446927	0.093	0.371	2.20861e-180		ACP5	8.66766e-61	0.530901	0.716	0.684	1.73353e-57		CCDC80	3.5643e-17	-0.490295	0.325	0.286	7.12859e-14									DLC1	2.06305e-133	0.550115	0.298	0.379	4.12609e-130		MYADM
ATP6V1B2	2.06628e-58	-0.503703	0.534	0.609	4.13257e-55		NAGK	9.87645e-113	-0.410807	0.634	0.524	1.97529e-109		PDGFB	1.78085e-195	-0.447817	0.292	0.613	3.5617e-192		ABCC3	3.6205e-69	0.529736	0.348	0.246	7.241e-66		ACP2	5.58789e-10	-0.494067	0.646	0.618	1.11758e-06									LOXL4	4.12995e-247	0.546017	0.652	0.215	8.25989e-244		SLAMF7
BTG2	1.32131e-34	-0.503805	0.467	0.539	2.64262e-31		TSPAN13	2.97069e-256	-0.411046	0.594	0.334	5.94138e-253		NOTCH3	2.54609e-92	-0.449855	0.204	0.414	5.09217e-89		UCP2	6.91483e-73	0.527796	0.717	0.623	1.38297e-69		IL3RA	1.47857e-22	-0.495914	0.48	0.558	2.95714e-19									CAVIN3	5.82157e-32	0.54518	0.466	0.385	1.16431e-28		CFH
CTSA	1.27513e-78	-0.503918	0.582	0.696	2.55027e-75		PLVAP	2.24109e-73	-0.412015	0.512	0.368	4.48218e-70		EHD4	5.79673e-40	-0.451347	0.539	0.485	1.15935e-36		VASH1	2.10401e-233	0.527272	0.316	0.437	4.20801e-230		TMEM173	2.10911e-07	-0.498249	0.488	0.499	0.000421822									MID1	3.49827e-59	0.543463	0.253	0.271	6.99653e-56		CENPF
CFH	8.27269e-70	-0.503969	0.448	0.543	1.65454e-66		KCNJ10	5.37871e-55	-0.412899	0.608	0.643	1.07574e-51		CBFA2T3	1.41022e-111	-0.451707	0.254	0.489	2.82044e-108		ASGR2	0	0.526569	0.748	0.179	0		LAMA4	9.42322e-82	-0.498674	0.606	0.409	1.88464e-78									RBP5	0	0.543013	0.962	0.37	0		IL10
PLVAP	8.44428e-36	-0.50412	0.456	0.377	1.68886e-32		ASAH1	2.27466e-77	-0.413599	0.328	0.493	4.54932e-74		FRMD4A	1.5897e-16	-0.45281	0.313	0.333	3.17939e-13		TLR6	5.6598e-98	0.524899	0.426	0.428	1.13196e-94		ITGAX	1.12052e-21	-0.499388	0.51	0.388	2.24103e-18									LRRC15	7.75556e-198	0.540399	0.197	0.092	1.55111e-194		MMP13
ABI3BP	9.23763e-55	-0.504405	0.449	0.508	1.84753e-51		ISG15	3.08309e-106	-0.41408	0.53	0.698	6.16618e-103		HIVEP3	1.0678e-68	-0.456048	0.711	0.581	2.13561e-65		TIMD4	6.07213e-133	0.519661	0.825	0.593	1.21443e-129		FCRL5	2.39336e-41	-0.500934	0.637	0.488	4.78672e-38									UCHL1	9.92417e-157	0.540235	0.212	0.154	1.98483e-153		UBD
RIN2	1.12831e-229	-0.504607	0.581	0.36	2.25662e-226		PTPRG	1.22515e-172	-0.41471	0.618	0.395	2.4503e-169		PLAU	3.68915e-45	-0.457221	0.106	0.203	7.3783e-42		SULT1C2	0	0.519207	0.496	0.542	0		ARRB1	3.39052e-23	-0.502663	0.421	0.484	6.78103e-20									DAAM2	6.5431e-61	0.540225	0.512	0.333	1.30862e-57		CNN3
OLFML2B	1.91526e-302	-0.505439	0.13	0.458	3.83052e-299		EXOC3L4	2.11566e-52	-0.41512	0.481	0.522	4.23132e-49		NIBAN1	6.37552e-50	-0.457649	0.631	0.566	1.2751e-46		KCNMB1	8.40562e-212	0.51861	0.41	0.398	1.68112e-208		FUT7	2.63979e-49	-0.50314	0.694	0.687	5.27957e-46									PNOC	2.07198e-118	0.54019	0.207	0.41	4.14397e-115		TNFRSF12A
ST5	5.12052e-122	-0.509748	0.135	0.318	1.0241e-118		PMP22	3.70729e-81	-0.417366	0.378	0.52	7.41459e-78		LIPA	8.6165e-37	-0.457682	0.667	0.555	1.7233e-33		RGS2	0	0.517369	0.234	0.523	0		JUN	4.60707e-32	-0.504825	0.586	0.444	9.21415e-29									CADPS2	9.3309e-93	0.53874	0.389	0.167	1.86618e-89		RAB20
SNTB1	1.87795e-99	-0.51037	0.46	0.619	3.7559e-96		MNDA	1.07226e-229	-0.417931	0.084	0.352	2.14451e-226		MMP13	8.24433e-19	-0.460559	0.087	0.146	1.64887e-15		BATF2	2.21749e-176	0.51608	0.754	0.655	4.43498e-173		IL4I1	6.66681e-73	-0.504986	0.631	0.438	1.33336e-69									GP1BB	8.59973e-186	0.536199	0.5	0.149	1.71995e-182		FZD1
HIST1H4C	4.37911e-66	-0.511972	0.652	0.752	8.75822e-63		PLAU	1.51536e-56	-0.418714	0.21	0.189	3.03072e-53		PTP4A3	2.09086e-57	-0.462595	0.371	0.529	4.18172e-54		SLC15A2	1.75754e-192	0.515387	0.715	0.405	3.51507e-189		GPR171	3.61812e-90	-0.50506	0.275	0.536	7.23625e-87									VIM	4.8697e-75	0.533926	0.947	0.825	9.73939e-72		COL12A1
PDGFRA	6.21434e-41	-0.514521	0.628	0.634	1.24287e-37		PLXNA1	1.24444e-165	-0.419958	0.206	0.454	2.48889e-162		SOD3	1.37339e-53	-0.465175	0.638	0.641	2.74678e-50		MMP19	2.11582e-87	0.508503	0.585	0.405	4.23164e-84		CFD	8.40076e-62	-0.505393	0.277	0.47	1.68015e-58									ELL2	1.59848e-61	0.53316	0.511	0.581	3.19696e-58		ST5
HIVEP3	1.63975e-106	-0.515498	0.685	0.579	3.2795e-103		MMP19	0	-0.423029	0.041	0.493	0		CD209	1.98772e-27	-0.465215	0.562	0.647	3.97544e-24		TPST1	2.32794e-235	0.50654	0.791	0.472	4.65588e-232		ST5	4.97229e-190	-0.50599	0.593	0.263	9.94458e-187									HSPA1A	1.21684e-101	0.531611	0.351	0.524	2.43367e-98		AGRN
FBLN2	9.64345e-106	-0.515902	0.244	0.43	1.92869e-102		ADM	5.22361e-92	-0.423589	0.371	0.523	1.04472e-88		RNASE6	2.21528e-53	-0.465401	0.482	0.598	4.43057e-50		IFI44L	1.94843e-104	0.505256	0.675	0.516	3.89685e-101		GASK1B	1.36651e-36	-0.506496	0.567	0.483	2.73302e-33									EBF1	5.20039e-63	0.529174	0.536	0.355	1.04008e-59		IL3RA
DLGAP5	3.98932e-193	-0.516138	0.435	0.708	7.97864e-190		CLEC14A	4.5566e-297	-0.425334	0.036	0.319	9.11321e-294		PIM1	3.89942e-45	-0.465977	0.764	0.653	7.79883e-42		TNFRSF21	2.59958e-102	0.501776	0.634	0.45	5.19916e-99		NELL2	2.50905e-20	-0.512826	0.291	0.382	5.0181e-17									PTGIR	1.11862e-163	0.527709	0.769	0.407	2.23724e-160		CAVIN1
NELL2	1.34388e-71	-0.517565	0.463	0.357	2.68776e-68		ZFP36	4.08336e-73	-0.426795	0.585	0.735	8.16671e-70		ATP6V1B2	3.59848e-35	-0.46635	0.676	0.586	7.19696e-32		AHR	6.27396e-73	0.499258	0.433	0.4	1.25479e-69		BCL6	7.8e-53	-0.513246	0.827	0.663	1.56e-49									FAT4	4.32298e-104	0.527219	0.422	0.204	8.64595e-101		TNS1
RAP2B	1.15256e-70	-0.518361	0.531	0.609	2.30512e-67		ABCC3	1.34747e-227	-0.427771	0.049	0.294	2.69494e-224		RAB20	6.96161e-51	-0.467256	0.62	0.588	1.39232e-47		EAF2	3.74589e-159	0.498428	0.737	0.481	7.49177e-156		SLC9A3R2	6.47737e-200	-0.513427	0.091	0.458	1.29547e-196									TSPAN4	3.90373e-103	0.525455	0.827	0.535	7.80747e-100		CRIP2
HMGB2	4.63759e-84	-0.518492	0.57	0.704	9.27517e-81		C1QTNF1	1.5025e-63	-0.427929	0.646	0.634	3.005e-60		VAMP8	2.63907e-19	-0.468013	0.601	0.619	5.27813e-16		SLC2A5	1.15938e-199	0.494056	0.786	0.556	2.31876e-196		CD63	9.88434e-55	-0.514176	0.799	0.621	1.97687e-51									RGS16	7.15544e-99	0.523112	0.47	0.212	1.43109e-95		FUCA1
COL3A1	2.6056e-25	-0.518557	0.363	0.458	5.2112e-22		MS4A7	2.38023e-75	-0.428729	0.356	0.274	4.76046e-72		C1orf162	7.40614e-48	-0.470073	0.647	0.657	1.48123e-44		PLXNA1	1.31736e-60	0.493504	0.541	0.401	2.63472e-57		SLC26A11	4.18212e-182	-0.518978	0.117	0.474	8.36424e-179									EPHA2	0	0.52276	0.915	0.348	0		ATP6AP1
TUBA4A	2.48677e-64	-0.519205	0.715	0.747	4.97355e-61		PKIG	3.27714e-194	-0.429098	0.482	0.27	6.55427e-191		TSPAN3	6.34387e-30	-0.470961	0.712	0.632	1.26877e-26		ARRDC4	0	0.493072	0.633	0.158	0		TCL1A	8.83812e-32	-0.519777	0.603	0.483	1.76762e-28									GJC1	1.51421e-90	0.520879	0.682	0.473	3.02842e-87		CXCL16
TFEC	0	-0.520099	0.069	0.403	0		CD79B	3.19615e-20	-0.429535	0.62	0.532	6.3923e-17		COL18A1	1.83205e-110	-0.471488	0.776	0.546	3.6641e-107		PDGFB	1.12275e-175	0.491604	0.775	0.552	2.24551e-172		RBMS3	5.06248e-147	-0.523591	0.675	0.384	1.0125e-143									HBA2	4.41452e-50	0.517192	0.152	0.247	8.82903e-47		RAB13
ANPEP	3.82964e-84	-0.520913	0.111	0.248	7.65929e-81		SRC	4.05244e-221	-0.430072	0.665	0.447	8.10487e-218		PHLDB1	3.02929e-19	-0.47339	0.326	0.397	6.05858e-16		AXL	1.61233e-118	0.48593	0.549	0.323	3.22466e-115		NFKBIZ	5.2598e-12	-0.523999	0.379	0.406	1.05196e-08									SOX4	1.82252e-114	0.512019	0.217	0.291	3.64503e-111		IER3
FOSB	1.25245e-72	-0.522084	0.128	0.267	2.50491e-69		ATP6V1C2	5.24406e-69	-0.431158	0.136	0.252	1.04881e-65		FUT7	3.97186e-57	-0.473567	0.649	0.692	7.94371e-54		ANXA1	2.6166e-40	0.485751	0.553	0.446	5.23319e-37		CORO1C	4.6085e-08	-0.524357	0.577	0.577	9.21701e-05									EGFLAM	0	0.510251	0.973	0.313	0		PLBD2
LIMA1	3.87019e-61	-0.52224	0.494	0.598	7.74039e-58		PIK3R3	3.63515e-51	-0.432344	0.454	0.532	7.27031e-48		SVIL	2.27775e-33	-0.475797	0.502	0.457	4.55549e-30		ASPH	2.38121e-102	0.484082	0.478	0.522	4.76242e-99		PHLDB2	7.93312e-36	-0.527934	0.122	0.241	1.58662e-32									CCDC50	1.68226e-294	0.508379	0.923	0.423	3.36451e-291		GAS6
RXRA	6.28657e-220	-0.522799	0.2	0.492	1.25731e-216		E2F1	3.83474e-47	-0.432392	0.451	0.559	7.66948e-44		MFGE8	8.19301e-38	-0.47637	0.463	0.594	1.6386e-34		OSM	2.22403e-117	0.478828	0.314	0.405	4.44806e-114		MCOLN2	9.37582e-14	-0.52917	0.514	0.569	1.87516e-10									SDK1	0	0.507082	0.811	0.276	0		P2RY13
SERPINE1	3.74194e-54	-0.523729	0.256	0.395	7.48388e-51		INHBA	7.82876e-109	-0.432783	0.7	0.612	1.56575e-105		COL5A2	7.15839e-41	-0.477625	0.31	0.316	1.43168e-37		TRPM4	1.01505e-67	0.478528	0.422	0.276	2.03011e-64		LAMC1	2.63382e-172	-0.529184	0.052	0.363	5.26763e-169									TMEM204	3.51264e-189	0.504604	0.842	0.441	7.02527e-186		FNIP2
FCRL5	6.66034e-126	-0.525957	0.318	0.535	1.33207e-122		EPB41L3	1.73344e-96	-0.434399	0.23	0.407	3.46688e-93		MARCH1	5.74501e-36	-0.480281	0.596	0.567	1.149e-32		SLC29A3	5.64274e-99	0.47024	0.557	0.495	1.12855e-95		OLFML2B	3.11068e-32	-0.529315	0.403	0.405	6.22135e-29									ECM1	0	0.503156	0.177	0.42	0		SECTM1
FNIP2	1.93505e-65	-0.526436	0.596	0.552	3.8701e-62		HTRA1	1.50143e-59	-0.434469	0.548	0.491	3.00285e-56		DUSP6	2.0154e-24	-0.482659	0.379	0.437	4.03079e-21		CLEC4D	8.41748e-243	0.469963	0.453	0.261	1.6835e-239		RIN2	1.98815e-62	-0.529859	0.219	0.411	3.97631e-59									HOXD4	0	0.502978	0.977	0.556	0		LILRB4
KPNA2	1.61592e-91	-0.527522	0.495	0.65	3.23185e-88		CD93	0	-0.434836	0.73	0.342	0		CFH	4.17495e-37	-0.484519	0.551	0.525	8.3499e-34		MX1	9.74604e-31	0.447341	0.829	0.777	1.94921e-27		SERPINH1	4.84546e-57	-0.532006	0.207	0.407	9.69093e-54									SEMA5A	1.21564e-163	0.497964	0.697	0.348	2.43128e-160		TK1
SECTM1	3.7989e-100	-0.530461	0.458	0.599	7.5978e-97		MYLK	1.90415e-52	-0.43542	0.502	0.489	3.8083e-49		TLR10	1.22906e-21	-0.4869	0.422	0.482	2.45812e-18		GADD45G	5.01178e-98	0.445724	0.615	0.488	1.00236e-94		PDGFRA	1.58729e-31	-0.536483	0.691	0.628	3.17458e-28									ENPP1	1.45008e-112	0.4967	0.242	0.279	2.90015e-109		SMARCD3
IL3RA	4.67737e-80	-0.53174	0.447	0.573	9.35474e-77		UACA	4.03271e-201	-0.435857	0.642	0.409	8.06542e-198		LUM	6.42954e-97	-0.488873	0.509	0.369	1.28591e-93		HSPA1B	1.78687e-32	0.44417	0.492	0.511	3.57373e-29		FILIP1L	1.75642e-51	-0.537599	0.63	0.518	3.51284e-48									HECW2	8.24301e-98	0.495648	0.75	0.511	1.6486e-94		NUF2
LILRB4	1.5154e-76	-0.533068	0.633	0.591	3.0308e-73		NKD2	4.46285e-91	-0.442798	0.546	0.392	8.9257e-88		PHLDB2	4.45733e-26	-0.489452	0.192	0.238	8.91466e-23		MMP9	2.04322e-121	0.443136	0.47	0.341	4.08644e-118		THBD	5.18719e-33	-0.539141	0.315	0.438	1.03744e-29									ANXA2	2.09552e-27	0.49519	0.718	0.725	4.19103e-24		IGFL2
FILIP1L	5.33715e-171	-0.534393	0.318	0.567	1.06743e-167		RBPMS	3.24041e-39	-0.442938	0.541	0.52	6.48082e-36		EPB41L3	6.7156e-45	-0.491015	0.305	0.39	1.34312e-41		NFKBIZ	3.06802e-38	0.441879	0.479	0.395	6.13604e-35		CR1	2.38455e-102	-0.539904	0.564	0.335	4.76911e-99									BATF2	2.49056e-239	0.493803	0.974	0.645	4.98112e-236		CORO1C
P2RY13	8.38185e-84	-0.534576	0.393	0.513	1.67637e-80		PLOD2	4.6011e-84	-0.443248	0.103	0.241	9.2022e-81		EGR1	2.54392e-35	-0.4912	0.334	0.469	5.08783e-32		FOSL2	2.96713e-29	0.435027	0.501	0.49	5.93427e-26		CSF2RA	6.36063e-167	-0.540039	0.12	0.457	1.27213e-163									EXOC3L4	0	0.491603	0.974	0.484	0		CENPE
CTSC	8.76302e-94	-0.534752	0.48	0.674	1.7526e-90		RXRA	2.7419e-110	-0.443321	0.543	0.426	5.4838e-107		ABI3BP	5.85954e-131	-0.491214	0.277	0.527	1.17191e-127		GIMAP7	2.32747e-111	0.434633	0.887	0.74	4.65494e-108		LMO2	1.67432e-26	-0.540882	0.679	0.66	3.34864e-23									PLXNA2	1.11847e-132	0.483496	0.5	0.187	2.23693e-129		AHR
MICALL2	6.22771e-36	-0.535313	0.38	0.367	1.24554e-32		SHTN1	1.008e-85	-0.444289	0.151	0.301	2.01599e-82		APP	2.45491e-48	-0.491645	0.718	0.59	4.90983e-45		GIMAP6	2.14565e-94	0.434237	0.815	0.693	4.29129e-91		ITM2B	1.90072e-09	-0.540949	0.698	0.683	3.80144e-06									AFDN	1.65822e-135	0.482818	0.69	0.334	3.31643e-132		FXYD6
DOCK1	1.69825e-104	-0.536052	0.189	0.371	3.39649e-101		HIST1H1D	1.32767e-49	-0.445152	0.695	0.781	2.65533e-46		FOSL2	6.06916e-35	-0.491909	0.541	0.485	1.21383e-31		TAGAP	4.23754e-77	0.428169	0.686	0.558	8.47508e-74		FUCA1	1.24279e-07	-0.541359	0.552	0.624	0.000248558									ADRA2A	9.00636e-159	0.481843	0.233	0.306	1.80127e-155		RBMS3
TFPI	4.01676e-61	-0.539067	0.535	0.559	8.03352e-58		METTL7A	1.28948e-115	-0.445393	0.509	0.707	2.57897e-112		OLFML2B	1.68613e-46	-0.492145	0.385	0.407	3.37225e-43		CCL2	1.22393e-43	0.423365	0.527	0.476	2.44785e-40		SAMSN1	3.29462e-58	-0.541798	0.687	0.54	6.58925e-55									MARCKS	6.22948e-39	0.481023	0.495	0.432	1.2459e-35		PALLD
CMKLR1	3.89844e-64	-0.539699	0.377	0.445	7.79688e-61		IGFBP3	3.53097e-115	-0.445725	0.247	0.452	7.06193e-112		TFEC	1.1639e-224	-0.492232	0.078	0.383	2.3278e-221		ANPEP	8.56721e-223	0.420394	0.523	0.19	1.71344e-219		RENBP	9.71465e-58	-0.543487	0.774	0.638	1.94293e-54									IFI44	4.72693e-115	0.479909	0.794	0.473	9.45387e-112		NOP16
RCN3	5.99287e-96	-0.540887	0.245	0.431	1.19857e-92		ENPP2	3.68529e-114	-0.446536	0.691	0.559	7.37059e-111		LST1	2.2942e-124	-0.49232	0.204	0.444	4.5884e-121		RRBP1	9.12358e-57	0.420115	0.683	0.521	1.82472e-53		ABCC5	4.96886e-45	-0.543622	0.577	0.442	9.93772e-42									ADGRL2	2.19569e-85	0.475812	0.753	0.538	4.39138e-82		MUC1
CCL4	5.92389e-22	-0.544302	0.448	0.542	1.18478e-18		HSPA2	1.32306e-67	-0.446558	0.259	0.334	2.64612e-64		FBN1	1.42915e-24	-0.492601	0.339	0.413	2.8583e-21		CR1L	0	0.413796	0.757	0.161	0		ACKR1	4.32292e-181	-0.543902	0.034	0.34	8.64585e-178									EPHA3	3.47112e-252	0.471482	0.624	0.29	6.94225e-249		PLA2G2D
MXRA8	2.33388e-39	-0.545528	0.393	0.415	4.66775e-36		ADAMTSL4	0	-0.447299	0.071	0.451	0		GPR171	1.76246e-16	-0.493161	0.442	0.526	3.52491e-13		CITED2	1.71871e-24	0.412203	0.414	0.401	3.43743e-21		SVEP1	8.86241e-161	-0.544407	0.265	0.613	1.77248e-157									FMO2	0	0.469011	0.969	0.235	0		CDKN2C
CPM	1.34571e-297	-0.546301	0.27	0.621	2.69142e-294		IL17REL	6.81402e-82	-0.447513	0.604	0.541	1.3628e-78		BGN	1.46712e-79	-0.493679	0.035	0.166	2.93424e-76		NLRP3	9.34559e-54	0.41087	0.377	0.253	1.86912e-50		NEK6	1.84243e-104	-0.545309	0.8	0.551	3.68485e-101									FBLIM1	1.30918e-280	0.467305	0.223	0.472	2.61836e-277		COLEC12
IFIH1	7.33537e-55	-0.547009	0.634	0.628	1.46707e-51		MERTK	4.19876e-120	-0.447892	0.243	0.45	8.39752e-117		ELL2	9.20613e-42	-0.494074	0.637	0.568	1.84123e-38		ST14	1.9067e-86	0.410126	0.405	0.358	3.81341e-83		PLAUR	3.40911e-43	-0.547013	0.54	0.456	6.81823e-40									PDZD2	9.90124e-75	0.46726	0.404	0.341	1.98025e-71		IL10RA
SH3PXD2B	2.52304e-87	-0.547182	0.579	0.545	5.04607e-84		ITGAV	2.12217e-100	-0.44855	0.569	0.486	4.24435e-97		TSPAN4	5.28191e-35	-0.495524	0.613	0.546	1.05638e-31		PADI2	5.57934e-216	0.409573	0.462	0.163	1.11587e-212		DOCK1	3.36631e-12	-0.547763	0.275	0.346	6.73262e-09									CDKN2B	1.53578e-270	0.466034	0.868	0.441	3.07157e-267		GJA1
RGS1	2.26009e-69	-0.547328	0.533	0.437	4.52019e-66		CR1	2.08343e-151	-0.449135	0.154	0.388	4.16687e-148		ITGAX	1.85362e-05	-0.497166	0.438	0.392	0.0370723		GSN	2.54171e-79	0.408169	0.621	0.522	5.08342e-76		AHR	5.28627e-29	-0.548024	0.309	0.411	1.05725e-25									SCUBE2	0	0.465901	0.93	0.428	0		WHRN
CHST15	8.59529e-78	-0.547755	0.575	0.628	1.71906e-74		GAS6	2.33747e-105	-0.449871	0.442	0.331	4.67494e-102		FAM30A	9.07557e-17	-0.497679	0.477	0.479	1.81511e-13		DHRS9	8.50932e-175	0.406533	0.564	0.332	1.70186e-171		CCDC50	2.73899e-66	-0.549807	0.575	0.444	5.47799e-63									NDRG2	0	0.465844	0.966	0.429	0		PMP22
GADD45B	2.42915e-217	-0.548226	0.255	0.544	4.85829e-214		ALDH1A1	1.89647e-89	-0.450778	0.676	0.648	3.79295e-86		PLVAP	4.91628e-31	-0.498718	0.462	0.38	9.83257e-28		CETP	1.31536e-94	0.404212	0.661	0.471	2.63071e-91		TFPI	4.41258e-107	-0.55064	0.302	0.576	8.82517e-104									COL4A4	0	0.462092	0.918	0.299	0		HSPA1A
CRISPLD2	7.66937e-48	-0.548704	0.244	0.289	1.53387e-44		CCNF	3.40889e-72	-0.451538	0.645	0.587	6.81778e-69		CHST15	1.29028e-66	-0.499673	0.705	0.608	2.58056e-63		CD5L	8.34276e-296	0.403232	0.698	0.302	1.66855e-292		MCAM	3.09076e-20	-0.552451	0.413	0.399	6.18153e-17									KCNT2	0	0.461944	0.897	0.198	0		SLC26A11
PALLD	5.58629e-62	-0.550594	0.424	0.524	1.11726e-58		HSP90AB1	7.88331e-72	-0.453419	0.749	0.739	1.57666e-68		HVCN1	6.01409e-17	-0.500275	0.36	0.433	1.20282e-13		COLEC12	5.66869e-43	0.401643	0.585	0.499	1.13374e-39		BLK	5.83864e-99	-0.552716	0.643	0.387	1.16773e-95									FXYD6	1.26207e-268	0.461186	0.959	0.548	2.52415e-265		VIM
NAGK	3.928e-52	-0.550752	0.48	0.553	7.856e-49		CCND1	1.191e-60	-0.457284	0.552	0.517	2.382e-57		ANPEP	3.81968e-98	-0.501764	0.071	0.245	7.63936e-95		MT1H	1.39923e-142	0.396005	0.419	0.194	2.79846e-139		ADAM28	9.60098e-143	-0.552731	0.684	0.375	1.9202e-139									NUAK1	3.31728e-56	0.455081	0.38	0.308	6.63455e-53		THBD
TUBA1B	4.99867e-134	-0.551473	0.564	0.75	9.99734e-131		COL12A1	5.07459e-64	-0.458708	0.133	0.235	1.01492e-60		IL3RA	6.1326e-115	-0.504687	0.719	0.53	1.22652e-111		OLR1	9.60479e-105	0.395023	0.231	0.113	1.92096e-101		PALLD	9.15364e-79	-0.553233	0.28	0.526	1.83073e-75									PCDHGA3	0	0.453501	0.905	0.273	0		NOTCH3
PIM1	2.08507e-79	-0.551872	0.558	0.687	4.17014e-76		DPYSL3	4.98865e-138	-0.459287	0.13	0.336	9.9773e-135		ARRB1	1.63313e-130	-0.505737	0.653	0.457	3.26627e-127		RUFY4	6.30219e-67	0.394071	0.585	0.52	1.26044e-63		GAS6	6.52859e-51	-0.556782	0.195	0.36	1.30572e-47									NECTIN2	2.72334e-37	0.447421	0.4	0.42	5.44667e-34		KIF2C
TXNDC5	8.99994e-23	-0.551968	0.528	0.617	1.79999e-19		QKI	1.10252e-165	-0.459735	0.492	0.735	2.20505e-162		XBP1	1.19352e-11	-0.507374	0.575	0.62	2.38704e-08		HVCN1	8.04034e-156	0.391213	0.688	0.393	1.60807e-152		COL18A1	3.69588e-121	-0.557065	0.824	0.552	7.39176e-118									FGF2	0	0.443948	0.891	0.394	0		MGAT1
GLIPR2	5.27792e-78	-0.552491	0.64	0.664	1.05558e-74		CENPF	1.50858e-150	-0.460826	0.686	0.522	3.01717e-147		ACP2	6.44127e-19	-0.509548	0.567	0.627	1.28825e-15		KLHDC8B	2.30476e-135	0.387153	0.314	0.402	4.60952e-132		BCL3	4.04897e-65	-0.557822	0.67	0.522	8.09795e-62									SDC2	4.37984e-112	0.442933	0.271	0.194	8.75967e-109		OLFML2B
CYFIP1	2.48511e-63	-0.552602	0.589	0.58	4.97022e-60		NOTCH3	1.29265e-239	-0.461853	0.629	0.346	2.58529e-236		ST8SIA1	1.01882e-21	-0.51004	0.581	0.545	2.03765e-18		TLR7	3.18764e-101	0.386418	0.49	0.519	6.37528e-98		ANKRD22	2.19197e-68	-0.559699	0.418	0.617	4.38394e-65									ODF3B	2.05954e-135	0.440836	0.885	0.554	4.11909e-132		GRAMD1B
NFKBIZ	1.16483e-58	-0.554781	0.398	0.405	2.32965e-55		CSF2RA	2.0749e-76	-0.462149	0.505	0.418	4.1498e-73		RBMS3	2.11181e-47	-0.510487	0.305	0.419	4.22361e-44		CXCL1	9.08585e-150	0.385893	0.614	0.348	1.81717e-146		FBLN2	2.02201e-54	-0.559815	0.533	0.388	4.04401e-51									GRIP2	6.70168e-137	0.436779	0.571	0.261	1.34034e-133		LAMA4
EHD4	0	-0.555031	0.174	0.553	0		NCEH1	3.12662e-159	-0.462746	0.264	0.518	6.25323e-156		FCRL5	3.1207e-16	-0.515004	0.498	0.5	6.24139e-13		RGS1	3.51857e-132	0.385371	0.299	0.471	7.03714e-129		P2RX7	4.59498e-36	-0.56034	0.669	0.639	9.18996e-33									DCHS1	2.58633e-60	0.436714	0.248	0.21	5.17267e-57		ZBTB46
RBMS3	1.38758e-184	-0.555363	0.198	0.447	2.77515e-181		TTYH3	5.04324e-79	-0.463464	0.515	0.508	1.00865e-75		CCDC80	2.6954e-16	-0.516865	0.277	0.291	5.39079e-13		CCL13	1.36665e-190	0.385265	0.717	0.587	2.73329e-187		IFNG	3.10164e-32	-0.56335	0.797	0.68	6.20328e-29									KCNJ8	0	0.43475	0.895	0.143	0		TUBB4B
ACKR1	7.12314e-276	-0.555571	0.076	0.363	1.42463e-272		PRCP	2.64698e-119	-0.463552	0.73	0.614	5.29397e-116		VEGFA	1.85753e-31	-0.516898	0.266	0.378	3.71506e-28		NRN1	0	0.384761	0.827	0.435	0		CADM1	9.17732e-44	-0.565298	0.583	0.428	1.83546e-40									ERRFI1	3.13365e-297	0.43398	0.192	0.41	6.2673e-294		CSF3R
MARCH1	9.87688e-102	-0.556297	0.445	0.595	1.97538e-98		CCR1	2.19467e-68	-0.46359	0.533	0.635	4.38934e-65		TSPO	2.07916e-26	-0.51711	0.559	0.646	4.15831e-23		HHEX	4.72638e-73	0.382845	0.631	0.519	9.45276e-70		NAGK	3.07385e-13	-0.566402	0.458	0.548	6.14771e-10									RXRA	1.86344e-132	0.431977	0.774	0.421	3.72688e-129		ABI3BP
SAMSN1	9.61316e-104	-0.556356	0.417	0.577	1.92263e-100		CHST15	6.67034e-88	-0.463714	0.704	0.605	1.33407e-84		NELL2	1.86851e-174	-0.518217	0.614	0.343	3.73703e-171		CCL3	1.22804e-15	0.381715	0.416	0.425	2.45607e-12		NFIB	2.98155e-28	-0.568161	0.275	0.379	5.96311e-25									RIPOR1	3.12742e-159	0.431886	0.875	0.506	6.25484e-156		TM4SF1
TLR10	5.4727e-62	-0.55639	0.372	0.495	1.09454e-58		LRRC25	6.31174e-60	-0.464082	0.586	0.623	1.26235e-56		GAS6	7.24126e-38	-0.520917	0.273	0.357	1.44825e-34		ATF3	3.98579e-112	0.377785	0.642	0.407	7.97158e-109		ITGB2	2.22217e-26	-0.570971	0.87	0.77	4.44434e-23									NRXN2	9.06816e-135	0.431099	0.586	0.374	1.81363e-131		CD109
WHRN	8.44267e-42	-0.556537	0.308	0.436	1.68853e-38		TM4SF1	4.57238e-154	-0.464625	0.076	0.279	9.14476e-151		ATP6AP1	2.96359e-20	-0.522087	0.633	0.665	5.92719e-17		CXCL11	2.68516e-113	0.376158	0.853	0.714	5.37032e-110		SH3TC1	7.88114e-44	-0.572242	0.24	0.398	1.57623e-40									PLXNC1	3.13869e-162	0.430728	0.844	0.462	6.27738e-159		NKD2
CFD	0	-0.560027	0.103	0.524	0		STS	4.38928e-112	-0.465221	0.585	0.468	8.77856e-109		PDGFRA	5.06792e-58	-0.523003	0.724	0.621	1.01358e-54		TNS1	5.52391e-76	0.375568	0.599	0.651	1.10478e-72		CFB	2.13243e-60	-0.572245	0.628	0.534	4.26485e-57									PDGFC	0	0.429884	0.251	0.567	0		CCNA2
ANKRD22	2.9771e-131	-0.560668	0.453	0.631	5.9542e-128		CRIM1	2.54557e-57	-0.466317	0.518	0.589	5.09114e-54		SLC43A2	1.25241e-67	-0.523233	0.246	0.41	2.50482e-64		PLPP3	1.29974e-46	0.367646	0.69	0.557	2.59948e-43		TNFAIP3	4.2339e-36	-0.572468	0.298	0.459	8.46781e-33									COL15A1	5.32236e-84	0.429426	0.191	0.214	1.06447e-80		CD248
PLOD3	7.97609e-221	-0.560841	0.155	0.438	1.59522e-217		ANKRD22	1.70176e-116	-0.468001	0.717	0.581	3.40352e-113		CSF3R	3.24793e-48	-0.52427	0.397	0.346	6.49587e-45		TNFAIP6	0	0.363602	0.801	0.206	0		CRISPLD2	1.97932e-84	-0.573388	0.093	0.298	3.95865e-81									EMID1	0	0.429073	0.941	0.487	0		CRISPLD2
PAPLN	4.01767e-23	-0.563796	0.51	0.51	8.03534e-20		SLC9A3R2	2.97541e-108	-0.468846	0.584	0.402	5.95083e-105		CSF2RA	1.72434e-36	-0.524842	0.453	0.428	3.44868e-33		PRCP	4.28264e-66	0.362814	0.745	0.618	8.56528e-63		ELL2	2.88256e-79	-0.574759	0.749	0.562	5.76512e-76									TNFRSF11B	2.40348e-138	0.42834	0.473	0.163	4.80697e-135		CYBRD1
GAS6	5.26791e-278	-0.567198	0.101	0.396	1.05358e-274		GJA1	8.32952e-41	-0.468852	0.244	0.253	1.6659e-37		FNIP2	3.3054e-30	-0.525513	0.551	0.561	6.6108e-27		CYP1B1	6.91901e-117	0.358249	0.823	0.614	1.3838e-113		DOK2	4.48395e-35	-0.577884	0.816	0.698	8.9679e-32									BCAR1	9.82096e-131	0.42615	0.31	0.376	1.96419e-127		BCAR1
RHOB	2.2386e-15	-0.568032	0.428	0.445	4.47721e-12		PXDN	4.90045e-97	-0.469481	0.204	0.381	9.80089e-94		SECTM1	5.74787e-52	-0.526132	0.458	0.591	1.14957e-48		SPHK1	3.40885e-122	0.357943	0.634	0.367	6.81771e-119		CREG1	1.12265e-37	-0.577902	0.803	0.653	2.24529e-34									MAP1LC3A	2.59233e-240	0.423444	0.849	0.389	5.18465e-237		KIAA1217
SYNE1	2.93385e-95	-0.56836	0.438	0.608	5.8677e-92		ANPEP	1.07731e-121	-0.469949	0.078	0.252	2.15462e-118		ITM2B	2.64677e-34	-0.526775	0.745	0.676	5.29354e-31		BTG2	2.39876e-109	0.357311	0.413	0.54	4.79751e-106		BMP2K	8.0058e-13	-0.580137	0.537	0.533	1.60116e-09									APLNR	0	0.423368	0.971	0.504	0		BARX1
LMO2	1.83061e-90	-0.569254	0.587	0.676	3.66123e-87		CXCL13	3.2655e-49	-0.470788	0.626	0.738	6.531e-46		SLC9A3R2	1.89573e-24	-0.529428	0.454	0.426	3.79146e-21		SLC16A10	9.24481e-204	0.355392	0.29	0.483	1.84896e-200		EMILIN1	9.31271e-28	-0.580313	0.613	0.549	1.86254e-24									EPS8	4.57807e-81	0.421173	0.53	0.461	9.15615e-78		PIK3R3
KLF4	1.37403e-137	-0.572711	0.231	0.423	2.74806e-134		SYK	1.90585e-53	-0.471744	0.581	0.517	3.8117e-50		ST5	6.09831e-33	-0.52963	0.313	0.285	1.21966e-29		CSTA	6.28323e-132	0.351657	0.469	0.323	1.25665e-128		F13A1	3.04684e-36	-0.580351	0.768	0.664	6.09368e-33									BMP4	2.87487e-62	0.420646	0.481	0.509	5.74973e-59		RIN2
TSPAN3	1.01494e-100	-0.574642	0.527	0.664	2.02988e-97		SOD3	4.71073e-88	-0.472322	0.682	0.633	9.42147e-85		LILRB4	5.71044e-97	-0.530298	0.748	0.578	1.14209e-93		ITGA5	1.2707e-49	0.347681	0.491	0.341	2.5414e-46		LOXL1	2.12795e-40	-0.580571	0.626	0.517	4.25589e-37									SPON2	0	0.42056	0.253	0.635	0		PLAUR
NFIB	5.78513e-192	-0.574816	0.158	0.412	1.15703e-188		UHRF1	6.715e-73	-0.472472	0.646	0.587	1.343e-69		DOK2	1.03338e-25	-0.531198	0.766	0.699	2.06675e-22		GPX3	2.54368e-48	0.347679	0.797	0.715	5.08736e-45		MICALL2	2.57615e-18	-0.580617	0.383	0.368	5.15229e-15									TDO2	0	0.416817	0.857	0.359	0		FAM237B
P2RX7	8.58141e-66	-0.575806	0.647	0.64	1.71628e-62		TFEC	3.93474e-68	-0.473301	0.391	0.34	7.86947e-65		MDFIC	2.27688e-25	-0.531927	0.314	0.406	4.55375e-22		APOC2	3.02261e-117	0.345579	0.393	0.19	6.04522e-114		FXYD6	3.23787e-59	-0.580874	0.41	0.588	6.47573e-56									NRP1	6.19491e-64	0.416522	0.708	0.462	1.23898e-60		RAP2B
MYADM	2.63978e-119	-0.576483	0.322	0.524	5.27956e-116		FRMD4A	6.9101e-124	-0.474334	0.446	0.31	1.38202e-120		NFKBIZ	1.65786e-16	-0.532344	0.381	0.407	3.31572e-13		PTGS2	2.55715e-64	0.344967	0.412	0.239	5.1143e-61		RNF144B	7.68398e-24	-0.581041	0.488	0.556	1.5368e-20									CYP26B1	9.87181e-212	0.415283	0.679	0.326	1.97436e-208		ATP6V1B2
CD93	3.28975e-50	-0.577481	0.335	0.414	6.5795e-47		TCL1A	1.51343e-25	-0.474432	0.46	0.498	3.02685e-22		MAP4K4	1.6504e-29	-0.532896	0.395	0.504	3.3008e-26		TMEM140	2.55886e-39	0.343709	0.716	0.618	5.11771e-36		CCL8	1.13873e-69	-0.584344	0.768	0.606	2.27745e-66									LIPG	0	0.412871	0.958	0.292	0		SOCS3
IFNG	3.31646e-27	-0.578148	0.664	0.693	6.63291e-24		COLEC12	6.20028e-58	-0.478607	0.465	0.516	1.24006e-54		LOXL1	7.79635e-114	-0.533045	0.703	0.503	1.55927e-110		BCL3	8.91333e-30	0.341884	0.611	0.525	1.78267e-26		TINAGL1	1.35774e-44	-0.585023	0.457	0.331	2.71548e-41									CHRDL1	0	0.411119	0.973	0.337	0		IFNG
ADAP2	0	-0.580216	0.143	0.536	0		RALGPS2	2.44727e-44	-0.48115	0.596	0.491	4.89454e-41		SLC31A2	5.32396e-34	-0.533555	0.759	0.674	1.06479e-30		PRXL2A	1.69921e-98	0.34017	0.762	0.557	3.39843e-95		LPAR1	6.66541e-52	-0.585887	0.459	0.355	1.33308e-48									THBD	0	0.410496	0.909	0.396	0		PDE3B
FAM107B	1.0441e-65	-0.581134	0.355	0.486	2.08821e-62		NDRG1	2.14031e-281	-0.483567	0.261	0.606	4.28063e-278		BIRC3	3.05812e-140	-0.534323	0.367	0.645	6.11625e-137		WDFY4	2.56515e-58	0.337091	0.425	0.317	5.1303e-55		CMKLR1	1.8041e-33	-0.591737	0.428	0.435	3.60819e-30									OSR2	0	0.409013	0.217	0.447	0		MFSD1
LPAR1	3.65207e-182	-0.581794	0.161	0.402	7.30414e-179		VIM	1.37071e-150	-0.484261	0.854	0.829	2.74143e-147		ACKR1	2.74546e-31	-0.53433	0.23	0.327	5.49091e-28		ADAM15	5.68435e-170	0.336104	0.828	0.534	1.13687e-166		ADAP2	5.17717e-50	-0.59337	0.301	0.486	1.03543e-46									GNG12	4.24886e-124	0.408324	0.588	0.303	8.49773e-121		APP
RNF144B	3.89753e-87	-0.583014	0.447	0.571	7.79507e-84		DHCR24	2.14194e-60	-0.486534	0.741	0.753	4.28388e-57		GASK1B	3.13774e-69	-0.534883	0.578	0.478	6.27548e-66		TREM2	7.27109e-125	0.335554	0.306	0.385	1.45422e-121		RHOB	3.34955e-14	-0.594165	0.523	0.435	6.69909e-11									MAP1B	4.96508e-91	0.407532	0.397	0.166	9.93016e-88		E2F1
PLXDC2	1.00277e-97	-0.586858	0.571	0.479	2.00555e-94		ENO1	5.7276e-107	-0.487213	0.725	0.709	1.14552e-103		NAGK	2.96425e-29	-0.537547	0.442	0.554	5.92849e-26		HERPUD1	1.12722e-22	0.334564	0.713	0.649	2.25444e-19		MDFIC	6.19029e-16	-0.594404	0.423	0.393	1.23806e-12									GPNMB	1.50272e-28	0.407058	0.509	0.485	3.00544e-25		ITGA9
THBS1	7.56306e-35	-0.587146	0.296	0.332	1.51261e-31		RNF130	7.14164e-124	-0.489021	0.653	0.506	1.42833e-120		CXCL16	1.71365e-68	-0.537795	0.477	0.626	3.4273e-65		CDC42EP2	1.78884e-149	0.331599	0.731	0.445	3.57768e-146		CD93	4.21821e-57	-0.599607	0.225	0.415	8.43641e-54									PGF	0	0.404372	0.964	0.272	0		LOXL1
SVEP1	2.6214e-68	-0.587462	0.516	0.6	5.2428e-65		COL5A2	3.06011e-68	-0.489294	0.328	0.313	6.12022e-65		RAB13	3.43065e-100	-0.537799	0.552	0.403	6.86131e-97		CLEC6A	2.5856e-165	0.324437	0.297	0.092	5.1712e-162		PLXDC1	1.82222e-52	-0.599794	0.652	0.526	3.64444e-49									GFRA1	0	0.403032	0.897	0.469	0		HIST1H1C
TINAGL1	7.02886e-45	-0.587973	0.27	0.354	1.40577e-41		PCOLCE	4.49014e-133	-0.490642	0.727	0.564	8.98028e-130		LAMA4	5.11977e-55	-0.539749	0.313	0.439	1.02395e-51		THBD	2.26211e-47	0.320805	0.368	0.436	4.52422e-44		PIM1	1.65747e-80	-0.601988	0.847	0.65	3.31495e-77									SLAMF8	3.92171e-246	0.401927	0.976	0.609	7.84342e-243		CDCA3
VAMP8	1.22054e-206	-0.588442	0.382	0.663	2.44109e-203		BASP1	1.23914e-198	-0.492988	0.577	0.388	2.47827e-195		TINAGL1	4.4836e-21	-0.540453	0.344	0.34	8.96721e-18		BASP1	5.07795e-70	0.313782	0.586	0.396	1.01559e-66		GIMAP8	1.13314e-47	-0.602349	0.741	0.629	2.26627e-44									CD63	3.46235e-23	0.399259	0.713	0.63	6.92469e-20		PLXDC2
NFKBIA	3.34782e-153	-0.591976	0.538	0.754	6.69564e-150		ACE	1.29265e-256	-0.495261	0.192	0.511	2.5853e-253		UGCG	2.88509e-69	-0.541853	0.329	0.522	5.77017e-66		GIMAP4	1.54301e-64	0.313548	0.84	0.76	3.08601e-61		GIMAP1	2.65321e-70	-0.604742	0.785	0.611	5.30641e-67									NOTCH3	6.63184e-211	0.398449	0.279	0.397	1.32637e-207		CD93
DAPP1	1.37174e-113	-0.592335	0.344	0.536	2.74347e-110		CLDN5	4.10554e-50	-0.496575	0.232	0.331	8.21107e-47		TMEM173	3.2895e-124	-0.54227	0.277	0.528	6.579e-121		HS3ST2	5.20758e-102	0.312303	0.534	0.418	1.04152e-98		FTH1	1.22091e-17	-0.607476	0.88	0.796	2.44182e-14									SAMD4A	1.49127e-30	0.393877	0.532	0.401	2.98254e-27		TNS3
TPM1	3.09401e-36	-0.593427	0.409	0.499	6.18802e-33		TUBA1C	4.10243e-85	-0.497072	0.614	0.596	8.20486e-82		PLAUR	1.73162e-71	-0.547964	0.554	0.45	3.46324e-68		SDS	0	0.310807	0.137	0.475	0		PLEK	2.63399e-12	-0.609065	0.691	0.663	5.26798e-09									TNFAIP6	7.35977e-131	0.393247	0.234	0.272	1.47195e-127		FAM20C
PLXDC1	6.53849e-51	-0.596263	0.53	0.536	1.3077e-47		S1PR3	2.18153e-128	-0.49776	0.257	0.471	4.36306e-125		IQGAP2	7.17424e-58	-0.548161	0.751	0.676	1.43485e-54		GGT5	1.97781e-90	0.309787	0.652	0.44	3.95561e-87		ABI3	4.77525e-58	-0.60938	0.572	0.448	9.55049e-55									OLFML2B	6.2494e-148	0.392894	0.354	0.408	1.24988e-144		ACKR1
AQP1	1.04636e-72	-0.597208	0.66	0.521	2.09273e-69		P2RY13	1.0322e-51	-0.498282	0.448	0.501	2.06439e-48		EHD2	4.56416e-111	-0.549645	0.289	0.514	9.12833e-108		KLHDC7B	8.895e-33	0.309761	0.494	0.489	1.779e-29		KLRK1	1.8176e-11	-0.609681	0.322	0.408	3.6352e-08									WIF1	8.95392e-76	0.388458	0.74	0.533	1.79078e-72		JAML
SCARF1	1.64167e-66	-0.597557	0.541	0.496	3.28335e-63		CRIP2	2.84674e-72	-0.498298	0.263	0.412	5.69348e-69		SVEP1	1.12407e-52	-0.55024	0.654	0.577	2.24814e-49		DHRS3	2.71947e-81	0.307968	0.366	0.499	5.43895e-78		CD19	3.4035e-54	-0.611684	0.749	0.578	6.807e-51									CXCL5	2.14475e-130	0.388427	0.536	0.258	4.28949e-127		CDC20
ITM2B	7.07701e-101	-0.59935	0.635	0.693	1.4154e-97		CD72	9.34008e-114	-0.498912	0.253	0.468	1.86802e-110		TCL1A	1.65975e-273	-0.550501	0.16	0.536	3.3195e-270		PLEKHG5	5.30514e-12	0.307911	0.49	0.445	1.06103e-08		ST8SIA1	1.3652e-13	-0.61448	0.556	0.549	2.73039e-10									KALRN	3.37886e-65	0.386823	0.647	0.422	6.75772e-62		SLC40A1
BMP2K	1.51466e-53	-0.599868	0.488	0.542	3.02932e-50		CFD	4.48234e-95	-0.499021	0.367	0.471	8.96468e-92		TFPI	4.30246e-196	-0.553191	0.275	0.592	8.60492e-193		ACVRL1	2.24336e-206	0.307366	0.793	0.466	4.48672e-203		SOCS3	1.14838e-12	-0.618121	0.361	0.394	2.29676e-09									ADAMTSL2	1.06659e-151	0.386653	0.646	0.35	2.13317e-148		LHFPL2
LOXL1	2.1849e-62	-0.600538	0.441	0.542	4.3698e-59		TK1	4.26273e-116	-0.499372	0.735	0.608	8.52546e-113		F13A1	1.96282e-42	-0.554086	0.762	0.661	3.92564e-39		RSAD2	2.09258e-41	0.306532	0.518	0.507	4.18516e-38		FAM20A	2.90443e-32	-0.621461	0.839	0.717	5.80886e-29									MMP9	1.11894e-221	0.385247	0.78	0.326	2.23787e-218		PLXNA1
EMILIN1	1.54903e-71	-0.600727	0.597	0.545	3.09805e-68		GNG4	2.85746e-217	-0.499694	0.298	0.599	5.71492e-214		P2RX7	3.94834e-53	-0.55445	0.668	0.637	7.89669e-50		EGR2	8.41423e-11	0.304769	0.478	0.423	1.68285e-07		TIMD4	1.50963e-42	-0.622176	0.455	0.632	3.01925e-39									SMPD3	5.5498e-282	0.383022	0.088	0.405	1.10996e-278		PLK1
RIPOR1	2.74747e-102	-0.600732	0.591	0.517	5.49494e-99		LAMA4	4.16007e-55	-0.500903	0.362	0.436	8.32015e-52		NAV1	1.79409e-63	-0.556398	0.228	0.4	3.58817e-60		CEBPA	5.43134e-192	0.303807	0.379	0.631	1.08627e-188		BCL11A	1.88159e-23	-0.62221	0.585	0.507	3.76318e-20									PDE3A	7.96291e-84	0.382243	0.524	0.475	1.59258e-80		OAF
CD3E	2.07823e-135	-0.600744	0.315	0.545	4.15646e-132		SORBS3	0	-0.501047	0.231	0.603	0		DOK3	3.46269e-95	-0.556888	0.217	0.417	6.92539e-92		SEMA6B	6.72981e-57	0.300983	0.533	0.415	1.34596e-53		SYK	2.39975e-28	-0.62347	0.521	0.527	4.79951e-25									CHL1	2.59456e-278	0.380936	0.862	0.458	5.18912e-275		DUSP6
NEK6	4.33304e-155	-0.602368	0.71	0.543	8.66608e-152		BLVRB	7.83394e-177	-0.501162	0.736	0.541	1.56679e-173		DOCK1	4.01542e-18	-0.557206	0.325	0.343	8.03085e-15		CASQ1	2.05705e-122	0.299364	0.372	0.182	4.11411e-119		VAMP5	2.05456e-57	-0.629142	0.491	0.687	4.10912e-54									PHGDH	4.14206e-68	0.380455	0.569	0.591	8.28411e-65		PDGFRA
ATP2A3	8.85916e-33	-0.602907	0.679	0.724	1.77183e-29		IER5L	4.48808e-169	-0.50157	0.718	0.562	8.97615e-166		KLRK1	7.93134e-75	-0.557824	0.25	0.421	1.58627e-71		PTGIR	5.95364e-70	0.296982	0.613	0.409	1.19073e-66		ORAI2	5.36072e-40	-0.630159	0.345	0.497	1.07214e-36									FSCN1	3.55827e-98	0.379395	0.26	0.367	7.11655e-95		MRC2
SH3TC1	5.12004e-161	-0.603442	0.191	0.424	1.02401e-157		CTSK	6.85899e-80	-0.501673	0.539	0.426	1.3718e-76		KLF4	4.02e-105	-0.557974	0.202	0.416	8.04e-102		P2RY2	5.37229e-114	0.295841	0.401	0.324	1.07446e-110		PDE3B	5.33315e-13	-0.630184	0.512	0.459	1.06663e-09									SFRP2	7.54358e-274	0.379302	0.272	0.443	1.50872e-270		RGCC
SPARC	5.30336e-97	-0.6042	0.276	0.467	1.06067e-93		CTNND1	2.3745e-204	-0.501723	0.617	0.408	4.749e-201		THBD	3.97668e-41	-0.560394	0.35	0.439	7.95337e-38		C1orf54	5.62238e-42	0.294579	0.431	0.389	1.12448e-38		LAT2	1.08125e-39	-0.631097	0.272	0.419	2.1625e-36									CDH13	1.20064e-174	0.378457	0.557	0.195	2.40127e-171		ADAP2
PTPN12	2.59642e-106	-0.605273	0.599	0.531	5.19283e-103		SERPINH1	1.198e-171	-0.50214	0.521	0.369	2.396e-168		HSD17B4	2.73492e-14	-0.561389	0.555	0.606	5.46983e-11		FOSB	4.77883e-16	0.291708	0.226	0.246	9.55767e-13		LTBR	9.27848e-94	-0.631456	0.721	0.535	1.8557e-90									ACHE	0	0.378249	0.974	0.532	0		BMP1
PPFIBP1	4.64388e-49	-0.606888	0.308	0.321	9.28777e-46		LAT2	9.16031e-40	-0.502766	0.342	0.419	1.83206e-36		RIN2	2.22044e-47	-0.56169	0.32	0.406	4.44088e-44		ARHGAP22	1.20365e-50	0.291278	0.402	0.293	2.40731e-47		PLXDC2	7.54522e-35	-0.632894	0.525	0.491	1.50904e-31									HSD11B1	0	0.374799	0.947	0.377	0		KLF4
CFB	2.99145e-126	-0.609514	0.413	0.566	5.98289e-123		SPRY4	1.08337e-138	-0.503107	0.214	0.425	2.16674e-135		SERPINH1	2.92644e-135	-0.56289	0.165	0.422	5.85288e-132		GBP4	4.37462e-57	0.290123	0.844	0.721	8.74925e-54		NECTIN2	5.70026e-104	-0.635793	0.176	0.439	1.14005e-100									ARHGAP22	6.08516e-37	0.372479	0.394	0.299	1.21703e-33		TMEM63C
EMP1	5.11184e-111	-0.610137	0.22	0.405	1.02237e-107		FCRL5	2.41582e-21	-0.503169	0.494	0.501	4.83164e-18		EMILIN1	1.24166e-47	-0.563364	0.609	0.547	2.48332e-44		HSD11B1	9.64844e-55	0.27856	0.519	0.4	1.92969e-51		UNC93B1	3.08145e-21	-0.637305	0.428	0.507	6.16291e-18									ANKRD29	0	0.371169	0.962	0.48	0		SELPLG
IL18BP	7.02791e-134	-0.610663	0.67	0.567	1.40558e-130		ERC2	2.01663e-69	-0.503247	0.193	0.321	4.03325e-66		IL4I1	1.43786e-93	-0.5642	0.58	0.437	2.87573e-90		APOBR	3.10735e-113	0.276288	0.605	0.347	6.21469e-110		KLF6	1.77166e-26	-0.640161	0.577	0.535	3.54332e-23									FBXO32	2.58821e-106	0.36911	0.431	0.601	5.17642e-103		SVIL
ITGA5	1.68085e-61	-0.612068	0.299	0.368	3.3617e-58		HSPE1	2.34768e-133	-0.503734	0.687	0.633	4.69535e-130		CFB	2.94429e-165	-0.565795	0.723	0.518	5.88857e-162		LTF	1.74879e-32	0.273508	0.221	0.347	3.49758e-29		CYFIP1	1.96438e-27	-0.64148	0.618	0.578	3.92876e-24									ART4	0	0.367934	0.971	0.435	0		FLNB
GM2A	1.22695e-66	-0.613421	0.587	0.576	2.45391e-63		CYFIP1	2.5672e-184	-0.503903	0.745	0.552	5.13441e-181		ID3	1.28903e-09	-0.567669	0.234	0.274	2.57805e-06		PRKAR2B	9.46029e-133	0.271005	0.782	0.588	1.89206e-129		GM2A	2.0964e-41	-0.642405	0.685	0.569	4.19279e-38									PXDN	1.83458e-21	0.367854	0.453	0.348	3.66916e-18		SVEP1
CD5	1.19165e-96	-0.615558	0.471	0.656	2.38329e-93		ADAM28	1.39526e-28	-0.505016	0.348	0.408	2.79052e-25		ADAP2	4.20313e-43	-0.567851	0.529	0.464	8.40626e-40		KEL	4.50815e-44	0.269337	0.481	0.472	9.01631e-41		MCTP1	1.09517e-75	-0.642489	0.279	0.499	2.19034e-72									DTX4	2.10864e-60	0.367299	0.709	0.5	4.21729e-57		HSPA1B
BCL11A	2.1237e-41	-0.618601	0.555	0.505	4.24739e-38		CFH	4.02281e-87	-0.50559	0.404	0.55	8.04561e-84		SH3PXD2B	6.15185e-92	-0.568231	0.651	0.538	1.23037e-88		CDCP1	7.89577e-124	0.266827	0.639	0.409	1.57915e-120		ANO9	3.96697e-19	-0.642587	0.458	0.512	7.93395e-16									IGF1	5.00406e-138	0.366136	0.638	0.373	1.00081e-134		LPAR1
ABI3	2.88188e-99	-0.618844	0.524	0.445	5.76377e-96		GAS1	2.69222e-165	-0.505851	0.242	0.497	5.38445e-162		DAPP1	1.00699e-63	-0.568256	0.602	0.492	2.01399e-60		PLCL1	6.72358e-112	0.26356	0.505	0.569	1.34472e-108		RALGPS2	1.43661e-15	-0.642726	0.509	0.507	2.87323e-12									ADGRF5	0	0.365374	0.889	0.072	0		HMGB2
HCK	1.08302e-118	-0.619446	0.613	0.493	2.16605e-115		CD209	2.44803e-39	-0.506856	0.663	0.632	4.89605e-36		P2RY13	1.33365e-57	-0.569179	0.393	0.506	2.66731e-54		MT1G	4.04249e-55	0.262539	0.342	0.246	8.08498e-52		MXRA8	2.88019e-23	-0.643774	0.394	0.413	5.76038e-20									GADD45B	8.08899e-49	0.363583	0.397	0.504	1.6178e-45		COL5A2
UNC93B1	2.1697e-68	-0.622419	0.436	0.514	4.3394e-65		SDC4	8.80461e-84	-0.507266	0.561	0.575	1.76092e-80		CD5	1.53511e-23	-0.569229	0.647	0.623	3.07023e-20		LAT2	1.25494e-51	0.262094	0.471	0.4	2.50989e-48		P2RY10	2.14508e-69	-0.64543	0.721	0.551	4.29016e-66									CTNND1	2.44185e-89	0.36309	0.342	0.447	4.8837e-86		SLC9A3R2
FBN1	6.74774e-92	-0.623759	0.271	0.431	1.34955e-88		GSTP1	9.35881e-110	-0.50866	0.335	0.525	1.87176e-106		ANKRD22	5.34099e-121	-0.569724	0.403	0.628	1.0682e-117		FAM20C	5.04307e-21	0.261974	0.346	0.312	1.00861e-17		RASSF2	1.27558e-81	-0.645646	0.758	0.598	2.55116e-78									AGRN	1.31257e-15	0.36293	0.433	0.409	2.62515e-12		F13A1
F13A1	1.55662e-65	-0.624251	0.627	0.681	3.11324e-62		FOSL2	3.51449e-50	-0.508896	0.469	0.495	7.02897e-47		CMKLR1	1.88341e-43	-0.570458	0.4	0.439	3.76682e-40		PMP22	1.21461e-79	0.261138	0.391	0.511	2.42922e-76		ID3	4.3541e-06	-0.648353	0.217	0.274	0.0087082									SFRP1	0	0.357644	0.973	0.189	0		ANPEP
ADAM28	4.28594e-35	-0.628405	0.377	0.403	8.57188e-32		CXCL16	6.15538e-138	-0.509757	0.745	0.585	1.23108e-134		VASH1	2.33296e-16	-0.571388	0.361	0.432	4.66592e-13		UGCG	1.9666e-46	0.25744	0.647	0.482	3.9332e-43		SLC40A1	5.13053e-59	-0.649816	0.375	0.582	1.02611e-55									MOCS1	9.15558e-70	0.357401	0.476	0.336	1.83112e-66		CDKN1A
MCTP1	1.45055e-60	-0.629686	0.421	0.494	2.9011e-57		HIST1H2AE	3.11817e-85	-0.512011	0.747	0.676	6.23634e-82		PALLD	2.15446e-109	-0.573255	0.3	0.535	4.30892e-106		CDC42EP1	0	0.255785	0.782	0.28	0		FNDC3B	3.02855e-25	-0.649933	0.527	0.502	6.0571e-22									ITGB3	6.20242e-44	0.357175	0.555	0.428	1.24048e-40		JAG1
CCDC50	5.57494e-87	-0.629801	0.372	0.471	1.11499e-83		LGALS9	3.37184e-36	-0.512034	0.536	0.557	6.74368e-33		FBLN2	9.15864e-52	-0.57352	0.279	0.415	1.83173e-48		PLA2G4C	1.48151e-33	0.254422	0.454	0.333	2.96302e-30		ENPP2	2.17393e-89	-0.65185	0.757	0.564	4.34785e-86									STRA6	0	0.356648	0.792	0.207	0		FBLN2
LTBR	1.49303e-126	-0.631275	0.646	0.531	2.98605e-123		SHCBP1	4.30788e-143	-0.514122	0.74	0.565	8.61576e-140		LMO2	2.10269e-52	-0.576559	0.646	0.664	4.20537e-49		TSPAN3	7.90029e-55	0.254311	0.78	0.625	1.58006e-51		PPFIBP1	8.0479e-53	-0.652898	0.425	0.31	1.60958e-49									PKIG	4.35358e-23	0.356502	0.37	0.298	8.70717e-20		SAMD3
SYK	4.21519e-155	-0.632004	0.339	0.564	8.43038e-152		ISLR	4.53721e-100	-0.516073	0.281	0.464	9.07443e-97		TPM2	6.07434e-29	-0.578428	0.427	0.374	1.21487e-25		CLDN7	4.78135e-253	0.25323	0.643	0.269	9.5627e-250		GLRX	1.12271e-85	-0.653356	0.727	0.557	2.24542e-82									COL6A6	0	0.355498	0.879	0.038	0		KPNA2
VAMP5	2.18857e-186	-0.632377	0.511	0.704	4.37714e-183		BGN	2.51508e-71	-0.516124	0.081	0.163	5.03016e-68		FOSB	7.52414e-19	-0.578668	0.193	0.251	1.50483e-15		TREM1	5.41389e-96	0.251451	0.21	0.069	1.08278e-92		CNN3	2.85887e-82	-0.655036	0.561	0.381	5.71775e-79									CDCP1	2.03853e-26	0.355262	0.467	0.431	4.07705e-23		ANXA1
JCHAIN	1.66844e-21	-0.633323	0.298	0.353	3.33687e-18		IL4I1	7.33512e-51	-0.517324	0.496	0.446	1.46702e-47		EPHX1	1.89076e-91	-0.579543	0.418	0.623	3.78152e-88		LRRC2	0	0.250909	0.78	0.338	0		ITGA5	2.86626e-27	-0.657648	0.325	0.36	5.73252e-24									HES4	1.18356e-31	0.354644	0.18	0.229	2.36712e-28		MCAM
ENPP2	1.19362e-114	-0.633551	0.674	0.561	2.38723e-111		PGAM1	4.27026e-109	-0.518519	0.643	0.65	8.54052e-106		CRISPLD2	9.03727e-223	-0.579862	0.039	0.314	1.80745e-219		SERPINH1	1.44114e-22	-0.250149	0.458	0.384	2.88227e-19		ACTN1	6.02459e-155	-0.659059	0.789	0.487	1.20492e-151									TCEAL9	4.46927e-92	0.354016	0.334	0.335	8.93853e-89		SULF2
CPVL	1.52637e-59	-0.634738	0.254	0.353	3.05275e-56		SYNGR2	3.33785e-62	-0.522225	0.592	0.666	6.67569e-59		CCDC50	9.50462e-142	-0.582187	0.225	0.485	1.90092e-138		NDRG2	1.52137e-60	-0.250314	0.299	0.483	3.04274e-57		DAPK1	2.20416e-32	-0.659508	0.385	0.456	4.40832e-29									MYL3	5.93768e-228	0.353972	0.583	0.187	1.18754e-224		GAS1
IL4I1	3.68079e-237	-0.635768	0.209	0.501	7.36158e-234		CAVIN1	5.59239e-117	-0.523199	0.5	0.399	1.11848e-113		SPHK1	2.67624e-51	-0.58258	0.273	0.412	5.35249e-48		CCR4	5.84028e-30	-0.250497	0.561	0.536	1.16806e-26		HCK	1.69527e-23	-0.659616	0.494	0.514	3.39055e-20									GSTP1	5.3962e-142	0.352936	0.824	0.474	1.07924e-138		CTSW
HSD17B4	2.06264e-108	-0.636332	0.442	0.631	4.12528e-105		NUF2	2.08593e-112	-0.524062	0.337	0.526	4.17186e-109		NFIB	6.47278e-86	-0.584327	0.205	0.393	1.29456e-82		GPC1	3.33118e-28	-0.250731	0.556	0.487	6.66235e-25		PLXNB2	3.52967e-07	-0.66238	0.411	0.447	0.000705935									FZD4	9.76776e-256	0.35286	0.931	0.511	1.95355e-252		DRAM1
MAP4K4	1.06388e-78	-0.636443	0.479	0.494	2.12776e-75		VCAM1	1.34012e-80	-0.525036	0.426	0.594	2.68025e-77		FILIP1L	4.63165e-48	-0.584399	0.498	0.53	9.26329e-45		COL5A2	2.77514e-111	-0.251298	0.483	0.295	5.55028e-108		GLIPR2	5.78223e-45	-0.663425	0.673	0.659	1.15645e-41									LURAP1L	0	0.352271	0.71	0.152	0		CSRP1
RNF130	2.10877e-130	-0.636459	0.358	0.562	4.21754e-127		FNDC3B	2.8891e-51	-0.525059	0.45	0.513	5.7782e-48		AHR	4.06353e-55	-0.586103	0.445	0.398	8.12707e-52		MRVI1	3.70509e-08	-0.252099	0.563	0.53	7.41017e-05		PLA1A	1.97608e-136	-0.663888	0.727	0.462	3.95216e-133									PLBD2	4.73516e-39	0.351835	0.747	0.569	9.47031e-36		TSPO
CTSK	1.6541e-296	-0.641432	0.162	0.498	3.3082e-293		MARCH1	7.44802e-90	-0.525396	0.645	0.557	1.4896e-86		LPAR1	7.34971e-140	-0.587524	0.146	0.391	1.46994e-136		LHX2	1.31354e-15	-0.252401	0.717	0.72	2.62708e-12		SEMA7A	3.7774e-33	-0.66517	0.512	0.461	7.5548e-30									CTSH	1.76741e-203	0.350941	0.981	0.668	3.53483e-200		EXT1
CR1	6.78523e-166	-0.642356	0.164	0.39	1.35705e-162		SVEP1	7.7525e-104	-0.525502	0.705	0.565	1.5505e-100		CD93	5.63175e-82	-0.587558	0.234	0.423	1.12635e-78		S100A16	8.05308e-259	-0.252528	0.741	0.375	1.61062e-255		EPB41L2	1.86151e-76	-0.665308	0.656	0.502	3.72303e-73									SLC2A5	2.84633e-131	0.350865	0.842	0.563	5.69266e-128		GAA
FNDC3B	1.11515e-71	-0.643702	0.463	0.512	2.2303e-68		GASK1B	6.36098e-75	-0.525699	0.537	0.481	1.2722e-71		MERTK	7.46399e-62	-0.587602	0.287	0.436	1.4928e-58		LOX	2.31692e-127	-0.253303	0.169	0.423	4.63383e-124		RGS1	3.16998e-26	-0.667025	0.369	0.46	6.33997e-23									MEOX2	1.58978e-171	0.349008	0.713	0.351	3.17957e-168		BGN
CD4	7.60303e-61	-0.648164	0.823	0.829	1.52061e-57		THBD	3.62446e-138	-0.526939	0.239	0.462	7.24893e-135		MXRA8	5.13416e-50	-0.596115	0.295	0.427	1.02683e-46		EPAS1	5.2963e-104	-0.253635	0.644	0.399	1.05926e-100		ACSL1	2.24862e-123	-0.668797	0.317	0.63	4.49724e-120									CCND1	5.29356e-12	0.34815	0.538	0.522	1.05871e-08		CYFIP1
ADAM15	1.04548e-77	-0.648343	0.44	0.59	2.09096e-74		CYP26A1	3.78127e-186	-0.528011	0.72	0.768	7.56255e-183		TTYH3	9.84995e-14	-0.596449	0.498	0.51	1.96999e-10		TSPAN13	1.2384e-08	-0.25426	0.317	0.38	2.4768e-05		GPR132	2.6769e-62	-0.669233	0.712	0.568	5.3538e-59									SPON1	0	0.347828	0.129	0.478	0		CTSA
DAB2	3.30195e-130	-0.650077	0.562	0.455	6.6039e-127		MCAM	9.16136e-46	-0.528015	0.327	0.414	1.83227e-42		CCL4	1.8641e-12	-0.601002	0.466	0.535	3.72821e-09		FXYD2	1.07348e-30	-0.256256	0.591	0.491	2.14695e-27		ADAM33	6.48341e-43	-0.67093	0.463	0.604	1.29668e-39									NR4A1	1.63187e-147	0.34751	0.87	0.516	3.26374e-144		TPX2
HVCN1	5.08878e-240	-0.650128	0.176	0.473	1.01776e-236		FAM20C	1.13706e-77	-0.528227	0.346	0.31	2.27411e-74		S100A10	8.15924e-65	-0.602787	0.41	0.601	1.63185e-61		THY1	4.92804e-23	-0.256539	0.46	0.423	9.85608e-20		GAA	3.2224e-77	-0.671263	0.756	0.577	6.4448e-74									LRRC32	1.01502e-90	0.346521	0.19	0.275	2.03004e-87		TFPI
TNXB	2.21136e-121	-0.65237	0.683	0.539	4.42271e-118		CYP1B1	7.01594e-82	-0.529425	0.627	0.639	1.40319e-78		VCAN	4.61407e-80	-0.603332	0.478	0.369	9.22815e-77		ADAMTS9	3.27047e-38	-0.257328	0.05	0.138	6.54095e-35		JAML	6.05328e-160	-0.671519	0.72	0.41	1.21066e-156									NTRK3	1.45211e-191	0.34629	0.26	0.472	2.90422e-188		TUBA1B
FAM20A	6.4325e-47	-0.653002	0.746	0.723	1.2865e-43		CDCA8	8.15573e-110	-0.529471	0.566	0.472	1.63115e-106		GLRX	7.07222e-42	-0.604012	0.582	0.569	1.41444e-38		PALM2-AKAP2	7.17765e-47	-0.258486	0.55	0.405	1.43553e-43		SCARF1	1.14207e-102	-0.672197	0.702	0.487	2.28414e-99									CXCL9	1.12676e-197	0.344912	0.985	0.827	2.25352e-194		SDC4
TIMD4	1.15201e-92	-0.653482	0.6	0.621	2.30402e-89		RIN2	5.88711e-102	-0.52955	0.249	0.423	1.17742e-98		TGM2	2.37882e-121	-0.60478	0.501	0.33	4.75764e-118		ESAM	4.56158e-288	-0.258488	0.088	0.468	9.12317e-285		CD72	2.26687e-15	-0.672481	0.467	0.433	4.53374e-12									TSPAN11	6.07001e-132	0.343541	0.079	0.11	1.214e-128		NINJ1
MCOLN2	2.85898e-51	-0.653614	0.489	0.579	5.71796e-48		ST5	1.50674e-240	-0.529814	0.064	0.328	3.01347e-237		DST	2.99615e-26	-0.606631	0.304	0.337	5.99229e-23		CD24	1.44534e-07	-0.258499	0.477	0.468	0.000289067		CCN2	6.9821e-90	-0.672759	0.545	0.34	1.39642e-86									PLPP1	3.44194e-180	0.34333	0.867	0.478	6.88387e-177		LUM
ARHGAP9	2.31696e-49	-0.654175	0.441	0.436	4.63392e-46		BLK	2.36517e-45	-0.529824	0.302	0.425	4.73034e-42		ANO9	7.48826e-227	-0.606873	0.199	0.548	1.49765e-223		SEMA3F	1.03143e-16	-0.259826	0.494	0.522	2.06286e-13		TGM2	6.57675e-103	-0.67498	0.118	0.369	1.31535e-99									NPR1	0	0.343181	0.936	0.489	0		CDT1
CD19	4.59421e-27	-0.656702	0.582	0.593	9.18843e-24		PSTPIP2	3.74472e-96	-0.53069	0.49	0.659	7.48945e-93		PLOD3	2.42465e-43	-0.607508	0.28	0.407	4.84931e-40		TSHZ2	2.31227e-28	-0.261074	0.452	0.367	4.62454e-25		TLR4	2.17121e-70	-0.675738	0.752	0.598	4.34243e-67									RASL12	0	0.342537	0.96	0.499	0		NLGN2
SIGLEC14	8.59028e-103	-0.659479	0.734	0.608	1.71806e-99		NEK6	3.83474e-90	-0.532662	0.622	0.562	7.66948e-87		MICALL2	5.37862e-193	-0.608611	0.109	0.403	1.07572e-189		CD34	1.97832e-51	-0.261262	0.339	0.214	3.95665e-48		C3AR1	3.72456e-94	-0.676439	0.77	0.56	7.44911e-91									EHD3	4.41175e-25	0.341036	0.566	0.513	8.8235e-22		EGR1
LY75	3.96487e-105	-0.660606	0.702	0.639	7.92974e-102		ITGA9	2.50628e-87	-0.532689	0.709	0.686	5.01257e-84		SQSTM1	5.76735e-62	-0.609283	0.722	0.617	1.15347e-58		LOXL2	4.84774e-79	-0.261645	0.062	0.218	9.69547e-76		AQP1	2.49092e-38	-0.676691	0.669	0.533	4.98183e-35									HES1	3.31816e-137	0.340044	0.532	0.209	6.63631e-134		DAPK1
LAT2	2.75735e-114	-0.663311	0.253	0.438	5.51469e-111		CDKN2C	5.48758e-106	-0.533573	0.726	0.651	1.09752e-102		ACTA2	9.20324e-28	-0.613665	0.726	0.608	1.84065e-24		ITGA1	9.5695e-43	-0.262786	0.327	0.222	1.9139e-39		CCSER1	1.50407e-14	-0.676917	0.365	0.377	3.00815e-11									GATA6	0	0.337096	0.904	0.261	0		IL18BP
FXYD6	7.67043e-102	-0.667105	0.532	0.582	1.53409e-98		NAV1	1.39699e-114	-0.533682	0.474	0.363	2.79397e-111		SERPINB6	3.69381e-123	-0.613734	0.288	0.55	7.38762e-120		KANK3	7.84381e-22	-0.264585	0.216	0.163	1.56876e-18		VCAN	2.43694e-114	-0.678525	0.134	0.403	4.87388e-111									SYNPO2	8.8331e-199	0.336476	0.872	0.488	1.76662e-195		TINAGL1
NECTIN2	1.40409e-102	-0.667136	0.437	0.415	2.80819e-99		HIST1H4J	2.45253e-90	-0.533709	0.707	0.73	4.90505e-87		PTPN12	3.05488e-49	-0.616791	0.455	0.553	6.10975e-46		NINL	1.42108e-139	-0.264624	0.545	0.294	2.84216e-136		SCARB2	1.347e-26	-0.680154	0.554	0.572	2.69399e-23									PALM	3.58943e-223	0.336397	0.886	0.609	7.17887e-220		ASF1B
GPNMB	2.73378e-47	-0.667189	0.452	0.493	5.46757e-44		TFPI	6.01023e-85	-0.534104	0.623	0.543	1.20205e-81		RGS1	6.18234e-26	-0.617247	0.431	0.456	1.23647e-22		DPT	4.18799e-45	-0.26464	0.688	0.582	8.37598e-42		CD300A	1.01508e-53	-0.680998	0.712	0.582	2.03016e-50									ITM2B	5.06495e-96	0.3352	0.918	0.668	1.01299e-92		CAV1
IQGAP2	1.22093e-99	-0.667821	0.715	0.679	2.44185e-96		FASN	3.15427e-108	-0.534485	0.532	0.704	6.30855e-105		GIMAP8	5.23876e-81	-0.619205	0.74	0.625	1.04775e-77		SSR4	1.05788e-08	-0.26592	0.585	0.626	2.11576e-05		NCF4	7.76207e-63	-0.681298	0.596	0.457	1.55241e-59									SYNPO	0	0.335029	0.95	0.362	0		DAB2
CD72	6.29301e-44	-0.668378	0.43	0.436	1.2586e-40		ABI3BP	3.27297e-159	-0.536433	0.3	0.533	6.54594e-156		EMP1	1.13338e-29	-0.619353	0.32	0.382	2.26676e-26		NID2	3.7879e-263	-0.266298	0.192	0.582	7.57579e-260		LY75	1.89918e-68	-0.68387	0.752	0.641	3.79837e-65									SRC	2.59388e-290	0.334177	0.94	0.448	5.18775e-287		CMKLR1
ZFP36L1	1.66763e-113	-0.668972	0.708	0.655	3.33526e-110		ACKR1	0	-0.537675	0.052	0.363	0		BLK	3.00086e-142	-0.619612	0.175	0.437	6.00172e-139		PTPRB	1.66448e-14	-0.266719	0.128	0.179	3.32896e-11		RNF130	7.20406e-73	-0.684074	0.309	0.547	1.44081e-69									RSAD2	1e-28	0.332028	0.449	0.513	2e-25		NFIB
CCN2	1.92408e-51	-0.670501	0.285	0.37	3.84816e-48		CYBRD1	5.24282e-96	-0.538068	0.436	0.555	1.04856e-92		TPM1	8.82811e-18	-0.619758	0.402	0.495	1.76562e-14		SNED1	5.75721e-15	-0.266869	0.361	0.32	1.15144e-11		JCHAIN	3.31873e-32	-0.685372	0.216	0.355	6.63747e-29									HEYL	6.57983e-123	0.332023	0.663	0.493	1.31597e-119		NME1
TGM2	7.77333e-276	-0.670893	0.102	0.398	1.55467e-272		IL3RA	2.17219e-58	-0.539073	0.559	0.551	4.34439e-55		BCL11A	1.54081e-74	-0.620186	0.658	0.494	3.08163e-71		HECW2	4.63952e-22	-0.269092	0.499	0.529	9.27905e-19		ADAMDEC1	1.9416e-56	-0.689288	0.705	0.664	3.8832e-53									APOL3	3.41736e-170	0.331655	0.973	0.659	6.83472e-167		UPP1
C3AR1	1.4576e-111	-0.671018	0.441	0.603	2.91521e-108		DOK3	4.75472e-155	-0.539453	0.192	0.43	9.50944e-152		ADAM28	3.93969e-36	-0.620272	0.459	0.391	7.87937e-33		PKDCC	1.16335e-155	-0.269596	0.252	0.552	2.32671e-152		KLHL6	1.6883e-87	-0.689482	0.619	0.438	3.37659e-84									IL33	4.03157e-300	0.330956	0.931	0.486	8.06314e-297		APOBR
ANXA1	1.67713e-255	-0.671734	0.198	0.508	3.35426e-252		FUCA1	7.16397e-80	-0.53972	0.676	0.608	1.43279e-76		CD44	1.19778e-18	-0.623107	0.676	0.694	2.39556e-15		SLC22A3	1.87432e-142	-0.270642	0.695	0.44	3.74864e-139		CTSW	1.06172e-40	-0.689792	0.65	0.555	2.12344e-37									DAB2	1.42097e-183	0.330737	0.271	0.486	2.84193e-180		CLDN5
SCARB2	1.19735e-146	-0.675036	0.402	0.603	2.3947e-143		LUM	1.28025e-92	-0.540097	0.254	0.409	2.56051e-89		PLXDC1	4.19516e-44	-0.623556	0.473	0.543	8.39033e-41		EFEMP1	6.14884e-13	-0.271691	0.618	0.554	1.22977e-09		TNS2	2.79554e-114	-0.691992	0.093	0.349	5.59108e-111									GPC3	0	0.329571	0.956	0.555	0		HS3ST3B1
SQSTM1	5.09642e-128	-0.67506	0.454	0.663	1.01928e-124		SLC40A1	1.46378e-117	-0.540387	0.692	0.543	2.92755e-114		NECTIN2	1.77886e-56	-0.625534	0.427	0.418	3.55772e-53		FRMD6	1.10681e-278	-0.272689	0.607	0.248	2.21363e-275		FPR1	1.28462e-36	-0.692006	0.509	0.555	2.56925e-33									PLEKHG1	9.71461e-111	0.326774	0.654	0.345	1.94292e-107		HMMR
JUN	2.07292e-62	-0.675093	0.34	0.477	4.14585e-59		VEGFA	3.76986e-47	-0.540629	0.406	0.357	7.53971e-44		CR1	8.83211e-94	-0.626093	0.475	0.337	1.76642e-90		MATK	7.28223e-12	-0.272726	0.585	0.559	1.45645e-08		NR2F2	1.29527e-162	-0.692838	0.25	0.606	2.59055e-159									ABCC9	0	0.322867	0.76	0.159	0		NDC80
GIMAP8	3.00608e-93	-0.679929	0.563	0.653	6.01216e-90		CDKN1A	1.82174e-77	-0.542897	0.355	0.455	3.64348e-74		CD19	4.27158e-19	-0.626113	0.592	0.591	8.54317e-16		PREX2	2.03501e-39	-0.27372	0.464	0.347	4.07003e-36		CPVL	4.63471e-43	-0.696243	0.419	0.33	9.26942e-40									PLPP4	1.16844e-271	0.3226	0.169	0.335	2.33688e-268		CD5
SELENOP	2.07873e-52	-0.680735	0.577	0.599	4.15746e-49		CSF3R	6.78094e-217	-0.543633	0.122	0.393	1.35619e-213		IFNG	3.54638e-24	-0.627138	0.685	0.689	7.09276e-21		BACE2	3.67029e-22	-0.274187	0.599	0.526	7.34059e-19		ELN	1.06888e-37	-0.700514	0.284	0.391	2.13777e-34									SERPINA3	0	0.322069	0.922	0.238	0		COL5A1
RALGPS2	1.2703e-73	-0.680894	0.598	0.489	2.5406e-70		EHD2	3.02903e-184	-0.543792	0.673	0.455	6.05806e-181		MCTP1	1.20315e-60	-0.627377	0.362	0.498	2.4063e-57		ADGRL4	9.12528e-13	-0.274198	0.385	0.428	1.82506e-09		DAB2	1.34543e-37	-0.700961	0.373	0.481	2.69086e-34									EPHX1	7.92212e-32	0.318963	0.732	0.59	1.58442e-28		SHCBP1
DOK2	8.62391e-79	-0.682374	0.701	0.708	1.72478e-75		COL5A1	1.96989e-96	-0.544631	0.246	0.296	3.93979e-93		KLF6	1.76898e-18	-0.629592	0.5	0.543	3.53797e-15		PTPRF	1.09104e-29	-0.275227	0.331	0.451	2.18209e-26		VIM	5.84153e-06	-0.702053	0.858	0.831	0.0116831									GADD45G	3.14198e-302	0.318431	0.951	0.471	6.28395e-299		TLR4
CTSW	5.07088e-56	-0.682727	0.622	0.551	1.01418e-52		SCARF1	4.49214e-48	-0.547083	0.475	0.509	8.98427e-45		SAMSN1	1.55629e-45	-0.630039	0.507	0.557	3.11258e-42		EGFR	1.26975e-32	-0.275474	0.384	0.396	2.5395e-29		METTL7A	2.74633e-79	-0.70424	0.78	0.669	5.49266e-76									TBX2	5.94639e-191	0.316323	0.172	0.393	1.18928e-187		NPC2
FPR1	1.43292e-128	-0.684064	0.408	0.58	2.86584e-125		METRNL	3.25153e-286	-0.547769	0.344	0.692	6.50305e-283		SH3TC1	9.4073e-89	-0.633479	0.223	0.407	1.88146e-85		CD9	2.64385e-18	-0.275718	0.479	0.544	5.28769e-15		GPX3	2.31312e-75	-0.704539	0.768	0.72	4.62624e-72									GLUL	1.63879e-150	0.315713	0.991	0.779	3.27758e-147		GPAT3
ACSL1	3.17171e-101	-0.684794	0.484	0.63	6.34342e-98		HCK	2.39096e-103	-0.547856	0.617	0.494	4.78192e-100		RNF130	1.35877e-34	-0.63685	0.493	0.533	2.71753e-31		SELENOM	1.59677e-72	-0.275875	0.58	0.42	3.19354e-69		LILRB5	2.77399e-30	-0.7082	0.652	0.626	5.54799e-27									SCG2	1.64812e-106	0.315221	0.386	0.427	3.29624e-103		NAV1
CD38	1.34743e-111	-0.68588	0.571	0.604	2.69485e-108		CDC20	1.85731e-208	-0.548177	0.709	0.5	3.71463e-205		PLXDC2	6.74996e-56	-0.638147	0.541	0.488	1.34999e-52		LAMC1	1.2259e-77	-0.276318	0.497	0.32	2.4518e-74		TRBC2	5.2098e-31	-0.708933	0.843	0.717	1.04196e-27									PI15	0	0.314201	0.799	0.152	0		THBS1
CCL8	4.84526e-99	-0.68753	0.567	0.629	9.69052e-96		LPAR1	1.89003e-92	-0.549397	0.226	0.387	3.78006e-89		SIRPA	3.99824e-56	-0.638732	0.425	0.559	7.99647e-53		CP	3.95031e-129	-0.277087	0.302	0.572	7.90062e-126		CLEC10A	1.01661e-47	-0.709993	0.77	0.724	2.03323e-44									MID2	1.24975e-273	0.313375	0.908	0.482	2.4995e-270		ARRB1
BLK	1.1232e-79	-0.688839	0.281	0.431	2.2464e-76		DUSP6	2.07382e-118	-0.550524	0.262	0.46	4.14764e-115		SYK	2.45129e-44	-0.639251	0.544	0.525	4.90257e-41		TGFBR2	1.58305e-05	-0.278667	0.664	0.625	0.031661		SIRPA	1.79085e-106	-0.71132	0.736	0.527	3.5817e-103									PLK2	9.04948e-37	0.31211	0.31	0.198	1.8099e-33		DUSP4
AHR	2.32077e-209	-0.689575	0.178	0.447	4.64153e-206		NCF2	3.3424e-34	-0.551552	0.461	0.478	6.68479e-31		ENTPD1	9.08733e-40	-0.639386	0.5	0.558	1.81747e-36		CEMIP2	5.77293e-20	-0.278716	0.459	0.566	1.15459e-16		DOCK4	7.28e-55	-0.711434	0.683	0.576	1.456e-51									TMEM173	3.41931e-25	0.311906	0.641	0.489	6.83863e-22		EHD2
MMP2	8.97901e-70	-0.689791	0.418	0.39	1.7958e-66		CMKLR1	1.24582e-179	-0.55244	0.212	0.474	2.49163e-176		CTSK	1.09334e-59	-0.639974	0.556	0.429	2.18668e-56		PDPN	4.56758e-74	-0.280114	0.206	0.404	9.13516e-71		NUPR1	2.83158e-26	-0.714605	0.672	0.686	5.66315e-23									CXCL1	0	0.311059	0.931	0.339	0		CCL8
DMXL2	4.76e-33	-0.690117	0.483	0.55	9.52001e-30		OLFML2B	3.21512e-100	-0.552491	0.457	0.395	6.43024e-97		ADAMDEC1	4.62331e-85	-0.6403	0.744	0.657	9.24662e-82		LMOD1	2.19663e-34	-0.28045	0.609	0.546	4.39326e-31		FCMR	1.5864e-53	-0.715552	0.816	0.636	3.1728e-50									IGFBP3	6.71496e-28	0.305366	0.436	0.42	1.34299e-24		GIMAP5
SGK1	1.02766e-216	-0.695166	0.226	0.507	2.05531e-213		MUC1	4.45828e-83	-0.555282	0.226	0.372	8.91656e-80		JCHAIN	1.63209e-38	-0.640943	0.231	0.359	3.26418e-35		CLEC4M	7.33878e-147	-0.280663	0.518	0.253	1.46776e-143		FCRL2	1.99278e-66	-0.715727	0.729	0.524	3.98557e-63									CFI	5.31185e-29	0.304444	0.164	0.08	1.06237e-25		FTH1
SLC40A1	1.5678e-236	-0.695795	0.313	0.615	3.13561e-233		LGALS3BP	1.19891e-44	-0.556129	0.742	0.716	2.39783e-41		NBL1	7.34451e-67	-0.641335	0.327	0.519	1.4689e-63		F3	1.36702e-16	-0.281325	0.183	0.259	2.73405e-13		PTPN12	3.45615e-66	-0.717578	0.352	0.558	6.9123e-63									ALDH1A3	3.65445e-85	0.301242	0.316	0.362	7.30891e-82		PLVAP
NUPR1	4.56365e-82	-0.696026	0.664	0.689	9.1273e-79		FBLN2	6.46574e-49	-0.559268	0.342	0.41	1.29315e-45		EMP3	4.19681e-73	-0.641872	0.422	0.622	8.39362e-70		TIE1	2.66349e-23	-0.281352	0.28	0.275	5.32697e-20		CXCR6	5.13468e-18	-0.718796	0.687	0.661	1.02694e-14									ZEB2	1.41904e-100	0.300762	0.875	0.593	2.83808e-97		FRMD4A
NCF2	5.0119e-66	-0.698105	0.469	0.476	1.00238e-62		TNXB	1.98532e-86	-0.559943	0.658	0.545	3.97064e-83		FGL2	4.53619e-09	-0.642313	0.655	0.705	9.07238e-06		PLPP1	5.59741e-74	-0.281792	0.666	0.483	1.11948e-70		SGK1	1.96092e-45	-0.718803	0.535	0.455	3.92184e-42									STRIP2	1.66054e-178	0.300149	0.777	0.368	3.32108e-175		JUN
AOAH	1.69955e-92	-0.700082	0.503	0.432	3.3991e-89		CCDC80	3.85299e-147	-0.560023	0.113	0.32	7.70599e-144		MYADM	3.11231e-226	-0.643444	0.19	0.531	6.22462e-223		AKAP12	4.49773e-41	-0.28186	0.621	0.527	8.99546e-38		KYNU	1.03176e-49	-0.718952	0.607	0.49	2.06352e-46									TNFSF14	3.00027e-274	0.299691	0.977	0.545	6.00054e-271		UBE2C
COL16A1	1.62289e-176	-0.701443	0.043	0.236	3.24578e-173		SULF2	3.50664e-58	-0.560193	0.481	0.531	7.01328e-55		RNF144B	1.0468e-82	-0.644094	0.399	0.57	2.0936e-79		TANC1	2.00207e-85	-0.282273	0.405	0.235	4.00414e-82		TPM2	3.73084e-09	-0.719192	0.322	0.385	7.46168e-06									TYMP	2.12773e-100	0.2973	0.974	0.759	4.25546e-97		SPAG5
BCL3	1.04911e-141	-0.702021	0.368	0.566	2.09823e-138		RAB13	0	-0.562004	0.069	0.483	0		FPR1	1.88014e-95	-0.646263	0.672	0.536	3.76027e-92		ACKR3	3.73463e-107	-0.283374	0.158	0.387	7.46927e-104		GSAP	1.52485e-165	-0.723187	0.781	0.471	3.0497e-162									VAMP5	3.47711e-189	0.295874	0.981	0.651	6.95421e-186		RBM47
PDE3B	1.15501e-44	-0.704689	0.467	0.462	2.31003e-41		SECTM1	2.56588e-116	-0.562095	0.623	0.567	5.13176e-113		NR2F2	1.09466e-24	-0.649403	0.565	0.58	2.18931e-21		NCOA7	1.32098e-19	-0.284178	0.54	0.476	2.64195e-16		TAGAP	1.26751e-25	-0.724359	0.564	0.572	2.53502e-22									ITGA1	1.975e-152	0.294539	0.567	0.21	3.95e-149		DLGAP5
DAPK1	4.15963e-185	-0.707742	0.241	0.492	8.31925e-182		EMILIN1	3.25811e-96	-0.562743	0.675	0.532	6.51622e-93		ITGA5	1.10604e-150	-0.649712	0.522	0.335	2.21208e-147		IRX3	2.19218e-73	-0.28449	0.748	0.584	4.38437e-70		PSTPIP2	1.3742e-47	-0.7244	0.695	0.628	2.7484e-44									ADRA1A	0	0.290876	0.961	0.316	0		AOAH
TMEM176A	1.06834e-88	-0.708819	0.623	0.612	2.13669e-85		JAG1	2.33543e-260	-0.563701	0.043	0.307	4.67085e-257		CCN2	7.00488e-42	-0.651795	0.407	0.35	1.40098e-38		ENAH	1.12355e-157	-0.285379	0.602	0.332	2.24711e-154		MS4A4A	3.87821e-30	-0.725312	0.697	0.632	7.75642e-27									GRB10	2.8592e-47	0.289572	0.607	0.422	5.71841e-44		CCDC80
FUCA1	4.21562e-96	-0.711202	0.465	0.648	8.43125e-93		TNFSF9	1.62818e-76	-0.565145	0.626	0.666	3.25635e-73		P2RY10	4.30637e-49	-0.652262	0.625	0.556	8.61275e-46		ALOX5AP	1.6925e-38	-0.285403	0.652	0.753	3.38499e-35		ADAM8	3.87828e-45	-0.7281	0.682	0.591	7.75656e-42									TMTC1	3.54603e-40	0.28946	0.461	0.42	7.09205e-37		EMILIN2
GIMAP1	8.65149e-75	-0.71127	0.655	0.618	1.7303e-71		MXRA8	7.30822e-229	-0.565159	0.633	0.372	1.46164e-225		SCARF1	1.79651e-55	-0.652365	0.392	0.518	3.59301e-52		EMILIN1	3.30239e-38	-0.285867	0.67	0.54	6.60479e-35		CTSK	7.15447e-23	-0.728467	0.499	0.439	1.43089e-19									CNN1	6.94584e-217	0.287472	0.772	0.357	1.38917e-213		FADS2
DOCK4	4.69024e-76	-0.711993	0.56	0.589	9.38047e-73		IL18BP	2.39286e-263	-0.566552	0.296	0.635	4.78573e-260		FUCA1	1.25586e-09	-0.65352	0.603	0.62	2.51173e-06		KCNE4	7.66125e-153	-0.287068	0.616	0.352	1.53225e-149		VAMP8	2.22202e-30	-0.732499	0.649	0.614	4.44403e-27									ANKH	1.36254e-197	0.286888	0.177	0.384	2.72508e-194		GNG4
TNS2	6.01423e-252	-0.713408	0.099	0.374	1.20285e-248		LMO2	1.2628e-98	-0.567838	0.73	0.649	2.52559e-95		RENBP	1.44829e-61	-0.66052	0.659	0.647	2.89658e-58		DKK3	6.18636e-26	-0.287091	0.315	0.401	1.23727e-22		PDGFRB	5.37156e-61	-0.736566	0.639	0.482	1.07431e-57									LDB2	0	0.286104	0.63	0.127	0		TNFSF9
ELN	1.61737e-67	-0.713649	0.386	0.382	3.23474e-64		EPHX1	4.19602e-98	-0.56809	0.662	0.588	8.39204e-95		UNC93B1	8.46394e-92	-0.661004	0.317	0.525	1.69279e-88		GJA1	2.90379e-215	-0.287414	0.52	0.219	5.80758e-212		SIGLEC14	1.09973e-38	-0.73718	0.671	0.625	2.19946e-35									RNF112	0	0.285646	0.828	0.076	0		MERTK
PDGFRB	0	-0.714042	0.157	0.56	0		ADAP2	2.189e-201	-0.56918	0.674	0.436	4.378e-198		ATP2A3	2.03841e-14	-0.661151	0.747	0.713	4.07682e-11		PRKG1	4.71568e-65	-0.287791	0.458	0.302	9.43136e-62		SIT1	1.55336e-29	-0.738111	0.763	0.743	3.10672e-26									JAM2	2.00483e-97	0.28361	0.728	0.474	4.00967e-94		ZEB2
CLEC10A	5.85036e-79	-0.714204	0.708	0.731	1.17007e-75		JCHAIN	8.49426e-45	-0.570552	0.431	0.329	1.69885e-41		ABI3	1.14313e-62	-0.661609	0.335	0.474	2.28625e-59		TNFRSF4	8.61111e-19	-0.28898	0.403	0.324	1.72222e-15		QKI	6.61494e-68	-0.741111	0.855	0.685	1.32299e-64									CDC42EP2	4.73395e-175	0.283306	0.842	0.451	9.46791e-172		LDLR
KLHL6	1.10812e-75	-0.717678	0.439	0.454	2.21624e-72		PDGFRA	3.51796e-74	-0.571085	0.691	0.623	7.03592e-71		ITGB2	3.59551e-36	-0.66168	0.84	0.769	7.19103e-33		VWA1	7.81412e-21	-0.290368	0.28	0.292	1.56282e-17		MGP	2.95257e-32	-0.743692	0.618	0.597	5.90514e-29									BMP8A	7.6095e-186	0.282359	0.182	0.42	1.5219e-182		LTBR
EPB41L2	4.82599e-115	-0.719246	0.396	0.537	9.65197e-112		APOL1	4.55566e-80	-0.571958	0.758	0.728	9.11133e-77		PPFIBP1	2.21518e-101	-0.661749	0.142	0.341	4.43037e-98		KIAA1755	1.61163e-54	-0.290464	0.629	0.492	3.22326e-51		CCL2	5.40939e-157	-0.744484	0.751	0.459	1.08188e-153									SPEG	1.88652e-36	0.278602	0.49	0.339	3.77304e-33		DOCK5
SLC31A2	8.78496e-88	-0.71981	0.707	0.679	1.75699e-84		FXYD6	2.36175e-55	-0.573788	0.528	0.582	4.72351e-52		THBS1	8.67353e-117	-0.664421	0.128	0.352	1.73471e-113		TFPI	3.41122e-42	-0.290697	0.677	0.541	6.82243e-39		DST	8.2268e-260	-0.746287	0.641	0.307	1.64536e-256									INMT	0	0.276279	0.96	0.206	0		EMILIN1
ADAMDEC1	5.606e-122	-0.720496	0.583	0.683	1.1212e-118		TINAGL1	7.04089e-66	-0.578139	0.217	0.362	1.40818e-62		RCN3	1.10315e-29	-0.665197	0.415	0.399	2.2063e-26		SOX4	1.73445e-22	-0.29152	0.202	0.296	3.46889e-19		SPOCK2	2.63852e-24	-0.746937	0.59	0.565	5.27705e-21									LMNA	1.18996e-53	0.275428	0.527	0.551	2.37992e-50		MAF
ADAM33	2.18795e-61	-0.722718	0.58	0.596	4.37591e-58		RNF144B	3.25914e-64	-0.578784	0.505	0.559	6.51828e-61		FTH1	5.44606e-28	-0.665376	0.846	0.797	1.08921e-24		C11orf96	3.01159e-31	-0.291937	0.19	0.305	6.02318e-28		TNXB	3.77186e-215	-0.749354	0.192	0.593	7.54373e-212									ARHGAP23	1.88619e-61	0.273151	0.276	0.416	3.77238e-58		MXRA8
P2RY10	2.54758e-65	-0.723292	0.534	0.57	5.09515e-62		TUBB4B	1.0352e-107	-0.57965	0.601	0.601	2.0704e-104		NEK6	8.42802e-116	-0.665513	0.723	0.551	1.6856e-112		TGFB3	5.50909e-35	-0.292801	0.32	0.45	1.10182e-31		COL16A1	1.77864e-129	-0.751413	0.011	0.22	3.55729e-126									SDC1	0	0.270616	0.145	0.303	0		LAG3
PLA1A	3.31595e-95	-0.723419	0.376	0.503	6.6319e-92		SH3PXD2B	1.93561e-175	-0.579817	0.341	0.589	3.87121e-172		FXYD6	5.65883e-126	-0.665659	0.382	0.599	1.13177e-122		CYBRD1	1.72268e-15	-0.29319	0.458	0.546	3.44536e-12		SIGLEC10	1.67506e-28	-0.75295	0.575	0.584	3.35013e-25									SEPTIN4	2.70439e-38	0.267581	0.699	0.621	5.40879e-35		PRC1
CXCR6	3.06671e-59	-0.72471	0.568	0.682	6.13341e-56		SMARCD3	4.15882e-106	-0.58075	0.33	0.467	8.31765e-103		CPVL	9.67676e-29	-0.668097	0.327	0.338	1.93535e-25		KLRD1	1.05115e-74	-0.294323	0.348	0.546	2.10229e-71		TCF4	4.57874e-76	-0.754787	0.233	0.452	9.15749e-73									FZD1	0	0.267314	0.281	0.718	0		EPAS1
SPP1	2.31244e-16	-0.725027	0.245	0.301	4.62489e-13		LAMA5	2.38501e-41	-0.580929	0.279	0.316	4.77001e-38		LYN	2.32266e-80	-0.670055	0.215	0.414	4.64532e-77		CKB	8.05799e-113	-0.297017	0.218	0.47	1.6116e-109		TMEM176A	5.46846e-40	-0.755154	0.641	0.611	1.09369e-36									PTGS2	0	0.267174	0.917	0.212	0		NDFIP2
CCSER1	1.85953e-55	-0.72505	0.283	0.394	3.71906e-52		MMP13	7.35006e-117	-0.581012	0.025	0.16	1.47001e-113		PALM2-AKAP2	3.46059e-75	-0.670532	0.25	0.443	6.92117e-72		FKBP10	5.91461e-58	-0.299824	0.167	0.321	1.18292e-54		DYSF	1.07123e-77	-0.759122	0.779	0.616	2.14247e-74									CH25H	1.2495e-307	0.266743	0.738	0.218	2.49901e-304		PLXDC1
LILRB5	1.36118e-67	-0.725479	0.559	0.642	2.72235e-64		LOXL1	0	-0.581254	0.183	0.587	0		LAT2	7.43635e-100	-0.67209	0.224	0.432	1.48727e-96		FZD4	1.0548e-34	-0.300339	0.616	0.529	2.10961e-31		LBH	8.38518e-34	-0.759427	0.659	0.616	1.67704e-30									HSPA12A	0	0.266397	0.499	0.066	0		TNFAIP3
LPAR6	9.91733e-81	-0.725857	0.634	0.635	1.98347e-77		MICALL2	1.67554e-51	-0.582505	0.304	0.381	3.35108e-48		PLA1A	3.34438e-58	-0.673309	0.534	0.476	6.68876e-55		SYT7	4.16138e-88	-0.30191	0.686	0.727	8.32276e-85		NCF2	6.06585e-48	-0.759493	0.333	0.487	1.21317e-44									HAS1	0	0.266213	0.658	0.121	0		BUB1
RNASE1	1.14226e-62	-0.727316	0.385	0.5	2.28451e-59		SPHK1	1.24921e-114	-0.583835	0.492	0.378	2.49841e-111		TNFSF10	4.39203e-34	-0.67377	0.763	0.727	8.78405e-31		IL33	5.07579e-44	-0.30227	0.603	0.504	1.01516e-40		DAPP1	7.03272e-102	-0.759607	0.708	0.488	1.40654e-98									CRLF1	0	0.265443	0.953	0.308	0		CAPG
ORAI2	1.88993e-180	-0.728353	0.273	0.527	3.77987e-177		APP	1.18463e-168	-0.584832	0.724	0.584	2.36925e-165		CCL8	4.10892e-61	-0.675235	0.573	0.625	8.21785e-58		RBP5	1.56458e-203	-0.302566	0.68	0.375	3.12916e-200		RCN3	1.54913e-70	-0.760012	0.526	0.39	3.09825e-67									PRDX2	7.11462e-272	0.26299	0.923	0.454	1.42292e-268		TGM2
TLR4	1.7246e-109	-0.728379	0.679	0.596	3.44921e-106		FILIP1L	7.40856e-91	-0.592869	0.42	0.545	1.48171e-87		ADAM33	2.28656e-125	-0.676696	0.382	0.621	4.57311e-122		AFAP1L2	3.05196e-75	-0.304134	0.245	0.44	6.10392e-72		PAX5	3.33865e-32	-0.767807	0.565	0.445	6.67729e-29									DPYD	3.8917e-72	0.261868	0.866	0.646	7.7834e-69		CCNB2
MARCO	4.05811e-81	-0.736259	0.296	0.451	8.11623e-78		CPVL	1.03668e-85	-0.593243	0.202	0.361	2.07335e-82		AQP1	4.15787e-58	-0.677401	0.673	0.526	8.31574e-55		FLT1	6.61475e-50	-0.309037	0.458	0.618	1.32295e-46		MARCO	1.78502e-37	-0.768939	0.282	0.438	3.57004e-34									PALM2-AKAP2	2.55928e-28	0.261207	0.555	0.411	5.11857e-25		LPAR6
CTNND1	2.3236e-207	-0.736378	0.207	0.486	4.64719e-204		NFIB	1.53725e-68	-0.595889	0.279	0.387	3.07451e-65		C3AR1	3.00128e-71	-0.678444	0.44	0.594	6.00256e-68		NPTX1	7.27392e-64	-0.30918	0.128	0.28	1.45478e-60		EMILIN2	1.16871e-49	-0.769147	0.685	0.585	2.33742e-46									PCOLCE2	0	0.257528	0.943	0.351	0		TROAP
JAML	2.8208e-105	-0.736598	0.287	0.462	5.6416e-102		HSPA1B	2.54551e-110	-0.59677	0.612	0.491	5.09102e-107		LY75	1.8564e-72	-0.680936	0.55	0.662	3.7128e-69		FAAH2	7.67786e-25	-0.31002	0.425	0.36	1.53557e-21		NPL	3.87908e-35	-0.77175	0.776	0.675	7.75815e-32									ITGA8	0	0.256995	0.97	0.218	0		DOCK4
ASPH	6.6692e-280	-0.738602	0.245	0.57	1.33384e-276		LAMC1	2.40639e-102	-0.597123	0.397	0.328	4.81278e-99		GPX3	2.52138e-88	-0.683064	0.75	0.721	5.04276e-85		PLAC8	7.54098e-38	-0.311165	0.282	0.428	1.5082e-34		LPAR6	2.39237e-65	-0.772345	0.711	0.629	4.78473e-62									CSPG4	8.65533e-141	0.256972	0.47	0.153	1.73107e-137		SPHK1
TCF7	1.2971e-93	-0.739233	0.685	0.585	2.59421e-90		LTA4H	2.36717e-86	-0.597636	0.606	0.616	4.73435e-83		BMP2K	1.59958e-37	-0.683785	0.552	0.53	3.19917e-34		LTBP1	9.77302e-63	-0.313504	0.684	0.534	1.9546e-59		MZB1	1.14451e-10	-0.772791	0.251	0.318	2.28902e-07									ADGRG2	0	0.256762	0.957	0.199	0		PLA1A
TAGAP	7.65167e-57	-0.742432	0.576	0.571	1.53033e-53		SGK1	1.83694e-112	-0.598917	0.565	0.442	3.67388e-109		SLC40A1	3.487e-36	-0.684801	0.571	0.565	6.974e-33		LHFPL6	1.02915e-127	-0.314143	0.647	0.401	2.05829e-124		MARCKS	2.15592e-33	-0.777222	0.411	0.438	4.31183e-30									CYGB	4.80468e-114	0.254862	0.265	0.407	9.60937e-111		HSP90AA1
ADAM8	4.2006e-81	-0.744148	0.627	0.592	8.4012e-78		HSPH1	9.43454e-158	-0.602626	0.405	0.631	1.88691e-154		RALGPS2	2.60806e-37	-0.687057	0.429	0.517	5.21612e-34		APOD	4.27052e-34	-0.315278	0.714	0.632	8.54104e-31		RRBP1	1.19135e-36	-0.777337	0.426	0.547	2.3827e-33									MSC	9.04503e-50	0.254624	0.604	0.446	1.80901e-46		TYROBP
NR2F2	1.11387e-75	-0.744709	0.5	0.594	2.22775e-72		KLF4	4.25972e-107	-0.602843	0.266	0.414	8.51943e-104		BCL3	1.69815e-53	-0.687421	0.505	0.538	3.39631e-50		FBXO32	1.47316e-42	-0.316071	0.47	0.604	2.94631e-39		MYO1G	3.843e-17	-0.778939	0.555	0.659	7.686e-14									DNASE1L3	0	-0.25016	0.949	0.366	0		ACP2
GPX3	4.56491e-178	-0.746464	0.644	0.74	9.12982e-175		CDH1	8.98092e-165	-0.603784	0.648	0.504	1.79618e-161		ORAI2	3.71205e-65	-0.690822	0.359	0.502	7.42411e-62		IGFBP3	3.23852e-14	-0.316605	0.479	0.414	6.47704e-11		THBS1	9.36946e-37	-0.78218	0.219	0.335	1.87389e-33									CD40	4.74133e-33	-0.251735	0.611	0.448	9.48266e-30		TIMD4
HIST1H1D	4.53977e-136	-0.749352	0.613	0.798	9.07954e-133		DYSF	6.65172e-82	-0.604687	0.716	0.613	1.33034e-78		TCF7	2.44122e-26	-0.691485	0.562	0.607	4.88244e-23		LOXL1	3.57389e-161	-0.317117	0.783	0.495	7.14778e-158		FGL2	2.29816e-06	-0.783262	0.641	0.704	0.00459631									SNX22	2.13245e-40	-0.251746	0.532	0.355	4.26489e-37		SERPINH1
CNN3	1.05562e-109	-0.749544	0.258	0.422	2.11125e-106		HVCN1	1.8064e-59	-0.605033	0.342	0.439	3.6128e-56		ST3GAL5	2.78044e-39	-0.691763	0.467	0.532	5.56088e-36		CALCRL	4.67117e-35	-0.317654	0.476	0.372	9.34234e-32		SLC1A3	4.35593e-52	-0.784586	0.745	0.683	8.71185e-49									TFEC	0	-0.253365	0.917	0.309	0		CCNB1
TCF4	2.7269e-150	-0.750239	0.257	0.47	5.45381e-147		TROAP	2.77793e-129	-0.605332	0.72	0.574	5.55586e-126		DAPK1	1.04711e-128	-0.692214	0.603	0.431	2.09422e-125		TMEM204	9.11139e-52	-0.319027	0.58	0.453	1.82228e-48		GBP4	3.22417e-43	-0.785016	0.789	0.729	6.44834e-40									CD300LF	2.59451e-64	-0.255196	0.709	0.487	5.18903e-61		HIC1
ANXA2	3.26e-167	-0.750924	0.547	0.759	6.51999e-164		NCF4	1.7786e-67	-0.60564	0.358	0.487	3.5572e-64		SERPINE1	9.34725e-19	-0.69231	0.403	0.368	1.86945e-15		OLFML3	6.45212e-52	-0.320026	0.262	0.426	1.29042e-48		TPM1	5.31469e-14	-0.786394	0.407	0.491	1.06294e-10									PLXND1	1.04732e-14	-0.255753	0.792	0.728	2.09464e-11		SGK1
SPOCK2	3.55948e-80	-0.751418	0.637	0.553	7.11897e-77		LILRB4	3.84254e-77	-0.610059	0.538	0.609	7.68508e-74		ACTN1	1.84246e-100	-0.692533	0.655	0.492	3.68492e-97		SLCO2A1	4.77065e-11	-0.320069	0.469	0.473	9.5413e-08		DRAM1	1.80354e-39	-0.788541	0.668	0.589	3.60709e-36									TIE1	2.68747e-19	-0.256201	0.317	0.272	5.37493e-16		GPNMB
PLXNC1	6.94492e-148	-0.760794	0.298	0.524	1.38898e-144		KCNN3	4.44126e-93	-0.612162	0.548	0.565	8.88253e-90		ZFP36L1	1.57959e-79	-0.692974	0.772	0.65	3.15917e-76		NEK2	1.12974e-37	-0.32049	0.565	0.533	2.25947e-34		RIPOR1	7.8786e-165	-0.790415	0.2	0.557	1.57572e-161									CTSS	1.37268e-83	-0.258437	0.982	0.803	2.74536e-80		CPVL
MARCKS	3.56528e-117	-0.762752	0.308	0.461	7.13056e-114		CRISPLD2	3.28643e-59	-0.613238	0.22	0.293	6.57286e-56		TNS2	1.02469e-55	-0.693868	0.228	0.343	2.04938e-52		HOXD4	2.17623e-36	-0.321383	0.487	0.594	4.35246e-33		EIF4E3	5.60321e-69	-0.790642	0.789	0.656	1.12064e-65									HERPUD1	3.21961e-20	-0.259838	0.719	0.651	6.43923e-17		NECTIN2
IBSP	7.57026e-118	-0.763171	0.677	0.456	1.51405e-114		ADAM15	3.38845e-71	-0.615955	0.616	0.557	6.7769e-68		PDGFRB	9.04874e-33	-0.694361	0.466	0.497	1.80975e-29		NFATC4	3.99558e-60	-0.321854	0.672	0.525	7.99117e-57		ATP2A3	3.55288e-18	-0.790671	0.77	0.713	7.10576e-15									SYK	3.59737e-258	-0.259962	0.94	0.499	7.19475e-255		UHRF1
GZMB	4.05199e-33	-0.765578	0.517	0.566	8.10398e-30		PPFIBP1	3.66479e-85	-0.617105	0.393	0.305	7.32957e-82		MCOLN2	7.51561e-91	-0.695083	0.384	0.588	1.50312e-87		PDGFA	3.46227e-116	-0.322065	0.502	0.297	6.92453e-113		CD8A	4.58858e-61	-0.791134	0.554	0.388	9.17716e-58									ATOX1	2.0781e-113	-0.260131	0.893	0.621	4.15621e-110		HIST1H4C
NCF4	0	-0.772373	0.073	0.545	0		HIST1H2BH	2.89719e-73	-0.618183	0.606	0.638	5.79438e-70		LILRB5	9.27031e-35	-0.69683	0.616	0.63	1.85406e-31		CLMP	7.8684e-19	-0.322305	0.514	0.472	1.57368e-15		HMOX1	6.62379e-53	-0.791144	0.579	0.432	1.32476e-49									S100B	6.24799e-127	-0.260302	0.049	0.332	1.2496e-123		AURKB
CD300A	2.65093e-81	-0.774094	0.587	0.593	5.30187e-78		SELENOP	4.50495e-61	-0.622721	0.575	0.599	9.00989e-58		SYNE1	1.14621e-136	-0.697848	0.347	0.611	2.29241e-133		PLXDC1	3.40022e-52	-0.323444	0.385	0.553	6.80043e-49		AOAH	9.20609e-76	-0.791579	0.593	0.431	1.84122e-72									PRSS23	6.70953e-202	-0.2608	0.308	0.676	1.34191e-198		KIF14
PRRX1	1.8992e-199	-0.775405	0.638	0.429	3.7984e-196		HSPA6	7.56051e-99	-0.624342	0.308	0.404	1.5121e-95		HIST1H1B	1.24143e-20	-0.6986	0.562	0.642	2.48286e-17		HSPH1	3.83469e-29	-0.324789	0.663	0.589	7.66938e-26		TIMP2	1.29307e-20	-0.792695	0.591	0.53	2.58614e-17									PLD4	1.79133e-182	-0.260878	0.04	0.394	3.58266e-179		CLEC10A
MGP	4.60339e-81	-0.776327	0.536	0.61	9.20678e-78		CENPE	7.93751e-198	-0.624735	0.721	0.516	1.5875e-194		SPOCK2	1.11736e-60	-0.701951	0.442	0.583	2.23471e-57		EBF1	2.0442e-71	-0.325029	0.206	0.385	4.08839e-68		TUBA4A	2.18836e-36	-0.793708	0.727	0.743	4.37671e-33									CCR4	3.44885e-30	-0.263262	0.626	0.533	6.8977e-27		XBP1
HSPG2	1.17297e-125	-0.778202	0.223	0.419	2.34593e-122		COCH	1.61993e-147	-0.624942	0.722	0.722	3.23986e-144		VAMP5	1.13008e-83	-0.702494	0.583	0.684	2.26017e-80		ZNF521	3.32411e-97	-0.32516	0.69	0.474	6.64822e-94		FCRL1	2.2867e-33	-0.793919	0.677	0.56	4.5734e-30									CIITA	5.47861e-240	-0.265161	0.935	0.542	1.09572e-236		CALHM6
SLC1A3	1.41776e-96	-0.78071	0.699	0.685	2.83552e-93		DAB2	2.56106e-68	-0.626204	0.491	0.469	5.12212e-65		CTSW	1.12504e-65	-0.702597	0.653	0.55	2.25009e-62		ST6GAL1	5.68165e-25	-0.327074	0.697	0.597	1.13633e-21		HSPG2	1.13188e-35	-0.795654	0.278	0.396	2.26377e-32									CADM1	6.44098e-86	-0.265562	0.228	0.454	1.2882e-82		GIMAP7
COL6A1	2.18306e-32	-0.784125	0.592	0.625	4.36612e-29		TSPAN3	2.87358e-82	-0.627324	0.596	0.649	5.74716e-79		CTSC	2.18075e-12	-0.70297	0.618	0.646	4.36151e-09		ID1	2.40273e-23	-0.327457	0.544	0.607	4.80545e-20		LHFPL2	2.49654e-38	-0.800251	0.506	0.615	4.99309e-35									TENT5C	1.24319e-157	-0.266566	0.863	0.498	2.48637e-154		DPYD
PSTPIP2	4.28789e-100	-0.784538	0.619	0.636	8.57578e-97		CFB	6.61912e-292	-0.628014	0.258	0.592	1.32382e-288		EPB41L2	3.13765e-59	-0.703748	0.509	0.514	6.2753e-56		TJP1	2.85743e-144	-0.329258	0.558	0.303	5.71486e-141		SQSTM1	1.43151e-16	-0.804887	0.539	0.637	2.86302e-13									SLC15A2	2.28898e-17	-0.268967	0.524	0.432	4.57796e-14		VEGFA
NPDC1	1.46928e-60	-0.78518	0.521	0.663	2.93857e-57		CD19	2.31299e-38	-0.630413	0.646	0.582	4.62597e-35		CD3E	6.63742e-41	-0.704635	0.376	0.525	1.32748e-37		GEM	6.24225e-59	-0.329269	0.153	0.306	1.24845e-55		AIM2	1.55411e-77	-0.806321	0.752	0.618	3.10821e-74									ORAI2	4.16886e-166	-0.268995	0.833	0.462	8.33772e-163		PDGFRB
HMOX1	1.04328e-85	-0.785423	0.325	0.466	2.08657e-82		PLAUR	1.24532e-69	-0.630893	0.443	0.466	2.49065e-66		PLXNC1	8.66662e-53	-0.70543	0.366	0.503	1.73332e-49		RNF144A	1.55668e-22	-0.330399	0.405	0.499	3.11336e-19		BANK1	1.13321e-22	-0.807336	0.502	0.432	2.26643e-19									ITGA6	6.70074e-19	-0.269435	0.718	0.605	1.34015e-15		CD300A
SMAD3	9.74833e-76	-0.791525	0.42	0.529	1.94967e-72		AGAP1	3.9201e-230	-0.632838	0.727	0.798	7.8402e-227		NUPR1	3.40264e-69	-0.707833	0.756	0.676	6.80529e-66		MYO1B	1.0264e-39	-0.334978	0.522	0.421	2.05281e-36		TNFSF10	3.1331e-37	-0.810087	0.768	0.728	6.26619e-34									SLC8A1	2.53744e-126	-0.271851	0.86	0.54	5.07488e-123		FBN1
EMILIN2	3.01614e-89	-0.797961	0.523	0.606	6.03228e-86		LIMS2	9.2784e-56	-0.633058	0.664	0.544	1.85568e-52		ENPP2	9.37712e-48	-0.707839	0.584	0.578	1.87542e-44		MEIS1	5.68829e-50	-0.336394	0.519	0.425	1.13766e-46		PRRX1	6.32118e-82	-0.81045	0.632	0.449	1.26424e-78									PELO	7.98395e-144	-0.273717	0.118	0.433	1.59679e-140		SH3PXD2B
TNFSF10	8.97431e-92	-0.800268	0.707	0.736	1.79486e-88		MARCKSL1	2.73284e-110	-0.634233	0.703	0.708	5.46568e-107		RRBP1	3.40108e-44	-0.708201	0.454	0.549	6.80216e-41		GPR183	4.68074e-15	-0.336738	0.405	0.495	9.36148e-12		ASPH	9.00738e-123	-0.81252	0.724	0.5	1.80148e-119									BRI3	1.82402e-40	-0.274138	0.826	0.676	3.64805e-37		CDH1
DYSF	9.68197e-90	-0.800811	0.664	0.622	1.93639e-86		S100A4	7.94015e-144	-0.634336	0.639	0.76	1.58803e-140		AIM2	5.39039e-47	-0.708295	0.563	0.636	1.07808e-43		CPNE5	2.90383e-178	-0.336852	0.362	0.679	5.80766e-175		ACTA2	3.99795e-30	-0.816581	0.745	0.611	7.99589e-27									PTP4A3	1.0261e-57	-0.274443	0.714	0.497	2.05219e-54		CCL3
LAMB1	2.89422e-130	-0.802123	0.58	0.447	5.78844e-127		BCAR1	2.54423e-77	-0.637169	0.293	0.386	5.08847e-74		CCSER1	1.52849e-105	-0.708312	0.184	0.401	3.05699e-102		RAC3	9.20669e-79	-0.337377	0.509	0.36	1.84134e-75		CD38	9.87905e-44	-0.816879	0.46	0.611	1.97581e-40									LRRC25	2.35029e-159	-0.275631	0.931	0.596	4.70059e-156		TNFRSF25
GIMAP6	4.63987e-93	-0.802575	0.71	0.705	9.27975e-90		BCL11A	2.37947e-54	-0.638704	0.412	0.531	4.75893e-51		TLR4	3.8586e-90	-0.709432	0.73	0.594	7.7172e-87		MYO1G	3.13774e-06	-0.338836	0.602	0.657	0.00627549		HIST1H1B	3.26675e-43	-0.819116	0.475	0.646	6.53351e-40									DOK3	0	-0.275818	0.908	0.359	0		ID2
FBLN1	3.88032e-185	-0.802975	0.097	0.328	7.76063e-182		EPB41L2	6.36972e-93	-0.638834	0.407	0.533	1.27394e-89		WHRN	1.90898e-13	-0.712819	0.381	0.419	3.81796e-10		KIAA1217	4.56487e-23	-0.340465	0.242	0.312	9.12973e-20		MMP2	2.38625e-110	-0.819715	0.589	0.378	4.7725e-107									MERTK	1.68104e-205	-0.276949	0.805	0.393	3.36207e-202		CCL21
CCL2	3.96061e-138	-0.80767	0.315	0.514	7.92123e-135		FCGR2A	1.01103e-190	-0.639011	0.556	0.385	2.02207e-187		CNN3	3.48326e-220	-0.714599	0.114	0.432	6.96653e-217		HSPA2	1.77616e-21	-0.341258	0.292	0.326	3.55232e-18		FBLN1	2.04205e-79	-0.821963	0.443	0.277	4.0841e-76									SOX18	6.53064e-57	-0.277223	0.505	0.305	1.30613e-53		FASN
IGFBP5	1.31168e-89	-0.809613	0.579	0.634	2.62336e-86		GPAT3	9.70225e-152	-0.639309	0.59	0.637	1.94045e-148		PDE3B	5.4765e-36	-0.717647	0.365	0.476	1.0953e-32		COL12A1	1.02837e-19	-0.342088	0.18	0.224	2.05674e-16		SMAD3	9.96925e-16	-0.82205	0.434	0.517	1.99385e-12									TK1	5.02189e-203	-0.279395	0.956	0.605	1.00438e-199		DOK2
GPR132	5.37546e-98	-0.809912	0.597	0.576	1.07509e-94		IGFBP4	1.11639e-78	-0.639769	0.397	0.491	2.23278e-75		CD72	1.31092e-31	-0.719547	0.358	0.445	2.62184e-28		STS	2.90204e-45	-0.342124	0.59	0.473	5.80409e-42		LAMB2	9.60759e-149	-0.82316	0.047	0.325	1.92152e-145									MX1	1.64425e-101	-0.279628	0.946	0.771	3.2885e-98		CRIM1
ACTN1	1.56794e-134	-0.815467	0.572	0.499	3.13588e-131		F13A1	1.0867e-69	-0.642641	0.654	0.676	2.1734e-66		DRAM1	2.10247e-70	-0.719986	0.674	0.584	4.20494e-67		FLT4	9.59768e-28	-0.342807	0.68	0.594	1.91954e-24		CD40	2.74624e-59	-0.823923	0.296	0.472	5.49247e-56									IL1RN	9.75811e-09	-0.280235	0.405	0.354	1.95162e-05		FOLR2
KYNU	4.73002e-176	-0.815559	0.3	0.538	9.46005e-173		GBP1	1.39198e-52	-0.643287	0.735	0.784	2.78396e-49		SCARB2	1.91576e-51	-0.720628	0.542	0.574	3.83153e-48		RAMP3	2.65135e-30	-0.344261	0.283	0.378	5.3027e-27		SPARCL1	2.52819e-28	-0.824661	0.685	0.628	5.05639e-25									GNG4	1.41774e-207	-0.282704	0.908	0.529	2.83548e-204		TRBC2
RASSF2	2.45686e-163	-0.816565	0.459	0.639	4.91372e-160		ADAMDEC1	2.61451e-132	-0.644473	0.531	0.691	5.22902e-129		GLIPR2	3.69396e-79	-0.722199	0.561	0.673	7.38793e-76		MYLK	1.41548e-17	-0.345479	0.458	0.495	2.83096e-14		GIMAP6	9.77692e-68	-0.826249	0.8	0.698	1.95538e-64									STS	9.41308e-23	-0.286142	0.354	0.495	1.88262e-19		CFB
EPAS1	2.51491e-74	-0.817135	0.311	0.448	5.02982e-71		TNS2	8.16078e-223	-0.646521	0.101	0.37	1.63216e-219		GM2A	4.45612e-48	-0.723711	0.559	0.58	8.91225e-45		PEAR1	1.82474e-59	-0.346731	0.666	0.533	3.64949e-56		DEPP1	3.06897e-19	-0.826294	0.479	0.442	6.13794e-16									ECSCR	6.04918e-98	-0.286242	0.723	0.44	1.20984e-94		ELN
CREG1	1.85953e-65	-0.817446	0.655	0.666	3.71906e-62		BMP2K	2.58694e-97	-0.648033	0.6	0.521	5.17388e-94		KLHL6	5.64476e-141	-0.725019	0.623	0.429	1.12895e-137		TNFRSF12A	5.9215e-23	-0.346827	0.291	0.37	1.1843e-19		PLD3	2.8284e-25	-0.832472	0.747	0.667	5.65681e-22									ARHGEF10L	5.42751e-08	-0.287366	0.677	0.595	0.00010855		GPX3
DRAM1	7.12891e-121	-0.822072	0.456	0.622	1.42578e-117		NECTIN2	7.70458e-88	-0.650817	0.334	0.434	1.54092e-84		LTBR	9.75898e-102	-0.725172	0.384	0.571	1.9518e-98		CD109	1.32206e-186	-0.347006	0.232	0.562	2.64412e-183		LAG3	4.2049e-25	-0.833085	0.674	0.607	8.4098e-22									ITGAM	1.16592e-185	-0.288766	0.895	0.513	2.33184e-182		LILRB5
HS3ST3B1	5.01686e-79	-0.822382	0.705	0.649	1.00337e-75		PTPRS	4.99736e-192	-0.653085	0.352	0.625	9.99472e-189		QKI	1.42835e-74	-0.728366	0.812	0.683	2.8567e-71		PGAM1	2.40518e-24	-0.347577	0.685	0.645	4.81037e-21		EGFL7	2.49542e-156	-0.83316	0.102	0.418	4.99084e-153									MADD	4.56924e-51	-0.28948	0.698	0.517	9.13849e-48		HYAL2
METTL7A	1.79657e-165	-0.823727	0.628	0.687	3.59314e-162		DAPK1	1.33066e-65	-0.655147	0.347	0.469	2.66131e-62		LPAR6	5.20623e-65	-0.7307	0.605	0.639	1.04125e-61		DOCK6	1.24935e-134	-0.347764	0.706	0.453	2.4987e-131		NPDC1	2.47954e-07	-0.833745	0.583	0.645	0.000495908									SIGLEC9	3.80465e-30	-0.291154	0.409	0.566	7.60929e-27		SIRPA
FN1	6.90443e-167	-0.825762	0.136	0.372	1.38089e-163		PALLD	4.22765e-116	-0.655394	0.607	0.49	8.45529e-113		DOCK4	4.37265e-76	-0.730999	0.655	0.575	8.7453e-73		CEACAM1	6.58911e-46	-0.347935	0.562	0.435	1.31782e-42		DSE	3.64404e-126	-0.835104	0.749	0.496	7.28808e-123									CLEC14A	0	-0.291567	0.82	0.24	0		AQP1
TGFBI	2.78957e-112	-0.829896	0.536	0.48	5.57914e-109		H1F0	3.13558e-135	-0.656636	0.44	0.563	6.27116e-132		DAB2	1.2797e-106	-0.731677	0.587	0.458	2.55941e-103		NRP1	8.11757e-90	-0.355407	0.285	0.501	1.62351e-86		IGFBP5	4.20701e-55	-0.838789	0.712	0.618	8.41401e-52									AIM2	1.12312e-06	-0.291768	0.666	0.625	0.00224624		KCNMA1
LHFPL2	1.12034e-96	-0.829988	0.589	0.61	2.24067e-93		PEG10	1.6463e-185	-0.656777	0.691	0.677	3.2926e-182		GIMAP1	8.07289e-71	-0.734548	0.706	0.613	1.61458e-67		ADGRL2	4.15264e-28	-0.355713	0.5	0.558	8.30528e-25		ANXA6	2.6027e-31	-0.839251	0.562	0.67	5.2054e-28									PIK3C2B	0	-0.292055	0.945	0.272	0		KIF11
MYO1G	1.21896e-104	-0.830092	0.492	0.682	2.43792e-101		ADAM33	7.70791e-123	-0.657025	0.726	0.569	1.54158e-119		MARCKS	1.64787e-130	-0.734944	0.579	0.417	3.29574e-127		EPHB4	1.16165e-63	-0.356926	0.544	0.392	2.32329e-60		IL13RA1	2.35932e-48	-0.840761	0.581	0.632	4.71863e-45									CLEC4E	1.22448e-86	-0.292293	0.068	0.298	2.44897e-83		MCTP1
SOCS3	8.29465e-163	-0.830169	0.197	0.43	1.65893e-159		PALM2-AKAP2	2.53326e-265	-0.658952	0.623	0.384	5.06651e-262		ASPH	2.31307e-100	-0.737602	0.627	0.503	4.62614e-97		COL5A3	1.52933e-17	-0.357156	0.259	0.242	3.05865e-14		MGAT1	4.30796e-19	-0.841297	0.593	0.674	8.61592e-16									ZBTB46	3.77485e-65	-0.295237	0.833	0.639	7.5497e-62		MICALL2
SIT1	1.46594e-80	-0.83235	0.715	0.75	2.93188e-77		PHLDB1	0	-0.659364	0.661	0.34	0		NCF2	1.14949e-62	-0.738987	0.53	0.468	2.29899e-59		APP	3.03353e-52	-0.357383	0.449	0.624	6.06706e-49		HS3ST3B1	1.20792e-41	-0.845949	0.618	0.662	2.41583e-38									CYP26A1	2.29766e-169	-0.29563	0.977	0.746	4.59531e-166		CCL2
ARHGDIB	1.63108e-277	-0.832413	0.393	0.725	3.26216e-274		GSAP	6.95413e-124	-0.659374	0.315	0.527	1.39083e-120		BTG2	1.79597e-36	-0.73972	0.456	0.536	3.59193e-33		CPE	2.32421e-63	-0.358324	0.645	0.52	4.64842e-60		CLEC7A	1.03579e-155	-0.846882	0.778	0.489	2.07158e-152									TNF	1.13511e-208	-0.295791	0.922	0.548	2.27022e-205		PGD
LAMB2	2.50138e-286	-0.834535	0.065	0.35	5.00276e-283		CDCA3	3.25416e-225	-0.659683	0.724	0.504	6.50832e-222		CYFIP1	2.30103e-89	-0.742666	0.42	0.602	4.60206e-86		TENT5C	2.97755e-19	-0.358677	0.554	0.517	5.95511e-16		PFKFB3	5.42824e-16	-0.850338	0.523	0.551	1.08565e-12									SECTM1	1.71e-57	-0.296827	0.356	0.591	3.41999e-54		VCAN
CD40	3.09712e-104	-0.834611	0.472	0.456	6.19424e-101		MYL6B	8.66401e-93	-0.66223	0.548	0.59	1.7328e-89		FAM20A	1.43948e-37	-0.742963	0.797	0.718	2.87897e-34		IL23A	2.58922e-19	-0.359958	0.166	0.237	5.17845e-16		SELENOP	1.81101e-60	-0.850559	0.692	0.587	3.62202e-57									LGMN	1.66957e-87	-0.300164	0.812	0.546	3.33914e-84		PLPP3
TNFRSF25	7.23747e-54	-0.834806	0.619	0.588	1.44749e-50		LIMA1	1.22732e-118	-0.662473	0.422	0.61	2.45465e-115		CXCR6	2.79243e-36	-0.743982	0.673	0.662	5.58487e-33		HIC1	7.93448e-108	-0.361413	0.712	0.5	1.5869e-104		CTNND1	2.63338e-35	-0.85268	0.348	0.448	5.26675e-32									CPNE5	3.66457e-123	-0.30347	0.91	0.627	7.32914e-120		TNS2
SPARCL1	9.00968e-46	-0.836988	0.667	0.626	1.80194e-42		CTSD	2.24353e-80	-0.663075	0.706	0.62	4.48706e-77		NCF4	1.65575e-83	-0.744791	0.554	0.457	3.31149e-80		C1QTNF1	2.78302e-49	-0.364237	0.711	0.627	5.56603e-46		GPNMB	1.07353e-26	-0.854303	0.441	0.49	2.14707e-23									INSIG1	5.04818e-142	-0.303667	0.974	0.708	1.00964e-138		NUPR1
SIGLEC10	2.38065e-148	-0.844711	0.424	0.615	4.76129e-145		SCARB2	4.69041e-158	-0.66308	0.685	0.55	9.38082e-155		ELN	5.31334e-169	-0.744842	0.143	0.414	1.06267e-165		RAPGEF5	1.00291e-30	-0.364699	0.575	0.505	2.00582e-27		SPP1	2.11851e-185	-0.854867	0.612	0.265	4.23702e-182									CDKN2C	1.67875e-194	-0.306413	0.97	0.641	3.35751e-191		NR2F2
TNFAIP3	8.43296e-186	-0.846322	0.224	0.49	1.68659e-182		CCL8	5.08372e-128	-0.664625	0.698	0.605	1.01674e-124		PSTPIP2	2.69433e-66	-0.74537	0.544	0.645	5.38867e-63		BGN	1.39127e-16	-0.366784	0.106	0.156	2.78254e-13		EPAS1	1.39709e-36	-0.859324	0.303	0.436	2.79419e-33									PSAP	5.11474e-53	-0.308068	0.897	0.719	1.02295e-49		ADGRG1
FOLR2	7.23043e-78	-0.846668	0.687	0.72	1.44609e-74		ATP6V1B2	1.44161e-105	-0.665308	0.458	0.621	2.88323e-102		TAGAP	7.94991e-53	-0.747755	0.615	0.566	1.58998e-49		ODC1	4.13039e-35	-0.367128	0.347	0.435	8.26078e-32		BTG2	5.63841e-32	-0.860129	0.535	0.526	1.12768e-28									CALHM6	9.07831e-119	-0.308402	0.976	0.743	1.81566e-115		SELENOP
ICAM1	3.51838e-285	-0.851029	0.242	0.575	7.03676e-282		LTBR	4.20986e-105	-0.666048	0.432	0.57	8.41972e-102		TIMD4	8.37646e-115	-0.747779	0.413	0.645	1.67529e-111		PDLIM7	3.52954e-25	-0.368057	0.458	0.393	7.05908e-22		CD14	2.67414e-63	-0.860357	0.608	0.479	5.34827e-60									ODC1	2.5082e-183	-0.308645	0.77	0.402	5.0164e-180		FPR1
TYROBP	1.19021e-88	-0.851853	0.551	0.641	2.38043e-85		IGFL2	1.11771e-97	-0.670207	0.331	0.456	2.23542e-94		JAML	2.45873e-208	-0.748384	0.679	0.401	4.91746e-205		MAL	4.14088e-30	-0.371519	0.444	0.533	8.28176e-27		SLC7A7	8.94831e-30	-0.860996	0.639	0.627	1.78966e-26									RNF144B	1.68447e-145	-0.31015	0.859	0.529	3.36895e-142		PTPRS
TMEM140	5.30817e-134	-0.852037	0.647	0.625	1.06163e-130		CCNA2	2.54673e-112	-0.671466	0.711	0.716	5.09346e-109		CADM1	5.73444e-17	-0.749299	0.442	0.44	1.14689e-13		SNAI2	4.87127e-34	-0.372053	0.459	0.409	9.74255e-31		TYROBP	1.6094e-25	-0.862702	0.515	0.635	3.2188e-22									CDH1	8.46391e-139	-0.310756	0.832	0.505	1.69278e-135		CCN2
ODF3B	4.98043e-75	-0.854656	0.527	0.585	9.96087e-72		PLA1A	0	-0.672358	0.113	0.548	0		HCK	0	-0.750909	0.161	0.559	1.16312e-306		MMRN1	1.52397e-18	-0.372577	0.701	0.631	3.04795e-15		SELPLG	2.53779e-41	-0.86289	0.754	0.679	5.07558e-38									LMO2	2.76174e-145	-0.310878	0.938	0.643	5.52349e-142		IL7R
GSAP	5.90328e-128	-0.855436	0.346	0.524	1.18066e-124		PGD	7.47801e-171	-0.673152	0.725	0.653	1.4956e-167		SIT1	6.90585e-49	-0.751184	0.76	0.743	1.38117e-45		MMP13	2.96116e-158	-0.373149	0.329	0.116	5.92233e-155		PLA2G7	8.16427e-57	-0.864841	0.771	0.629	1.63285e-53									BMP2K	6.05002e-20	-0.311464	0.405	0.542	1.21e-16		FOSL2
LBH	2.56174e-100	-0.855542	0.631	0.617	5.12348e-97		BARX1	0	-0.67362	0.263	0.621	0		TCF4	6.18285e-52	-0.75398	0.428	0.436	1.23657e-48		MMP2	3.96334e-29	-0.373625	0.282	0.408	7.92669e-26		LAMB1	1.58548e-112	-0.867297	0.673	0.451	3.17095e-109									NDFIP2	1.0891e-15	-0.31148	0.503	0.452	2.1782e-12		MYL6B
FCRL2	1.10994e-33	-0.860688	0.522	0.543	2.21989e-30		TGM2	0	-0.676194	0.075	0.399	0		CLEC10A	3.84827e-97	-0.75491	0.6	0.744	7.69654e-94		SLA2	2.48594e-80	-0.373867	0.221	0.421	4.97188e-77		SLC8A1	1.12428e-33	-0.867308	0.564	0.56	2.24856e-30									LGALS2	3.4669e-166	-0.312295	0.147	0.53	6.93381e-163		GZMB
MS4A4A	1.9732e-147	-0.861124	0.486	0.667	3.9464e-144		LYN	1.7603e-84	-0.676936	0.313	0.405	3.5206e-81		SMAD3	1.07417e-64	-0.755568	0.351	0.532	2.14834e-61		RBPMS	3.29349e-43	-0.373996	0.626	0.511	6.58698e-40		ZFP36	2.46374e-49	-0.868309	0.831	0.703	4.92748e-46									A2M	1.83334e-13	-0.312708	0.624	0.519	3.66669e-10		CTSK
NPL	7.7846e-75	-0.861873	0.683	0.683	1.55692e-71		COLCA2	6.15545e-162	-0.678189	0.444	0.629	1.23109e-158		TNFAIP3	3.3055e-69	-0.756688	0.278	0.469	6.611e-66		CAVIN1	3.16688e-170	-0.375073	0.654	0.386	6.33377e-167		CD5	1.83879e-52	-0.869003	0.698	0.62	3.67757e-49									MARCO	4.92685e-13	-0.312823	0.514	0.42	9.85371e-10		NR4A1
EGFL7	2.38598e-38	-0.862262	0.316	0.409	4.77197e-35		IFI44L	1.49677e-95	-0.679013	0.373	0.562	2.99353e-92		PAX5	7.06637e-137	-0.756817	0.677	0.425	1.41327e-133		MAPK11	2.97508e-113	-0.375708	0.691	0.482	5.95016e-110		SLC15A3	1.0268e-101	-0.869478	0.231	0.494	2.0536e-98									BLNK	9.04323e-89	-0.315011	0.058	0.287	1.80865e-85		RUNX2
SETBP1	2.37573e-43	-0.864237	0.528	0.53	4.75146e-40		FZD1	4.2494e-231	-0.679779	0.731	0.683	8.4988e-228		DYSF	3.64157e-58	-0.757838	0.689	0.621	7.28313e-55		NOTCH3	1.01878e-28	-0.376832	0.291	0.401	2.03756e-25		FOLR2	1.06931e-51	-0.872546	0.775	0.709	2.13862e-48									ANXA6	4.25673e-18	-0.316147	0.544	0.67	8.51346e-15		PFKFB3
PLXNB2	2.60874e-90	-0.866114	0.318	0.469	5.21747e-87		GTSE1	4.0037e-82	-0.680133	0.507	0.567	8.00741e-79		TNXB	3.32682e-122	-0.762097	0.361	0.589	6.65365e-119		FBLN5	6.06835e-176	-0.377461	0.347	0.661	1.21367e-172		TNFRSF25	1.35302e-43	-0.872788	0.687	0.586	2.70605e-40									MNDA	4.90444e-50	-0.317677	0.464	0.301	9.80888e-47		ADAM33
QKI	4.07126e-136	-0.868824	0.729	0.692	8.14251e-133		DOCK5	1.76346e-165	-0.680565	0.382	0.293	3.52693e-162		MGAT1	3.59553e-47	-0.764328	0.679	0.666	7.19106e-44		CD248	5.39325e-32	-0.37786	0.629	0.559	1.07865e-28		MMP9	6.78023e-20	-0.873032	0.257	0.363	1.35605e-16									FAAH2	5.04838e-26	-0.318077	0.235	0.376	1.00968e-22		ITGAV
PLEK	7.45146e-98	-0.869435	0.606	0.676	1.49029e-94		NBL1	3.21902e-151	-0.681357	0.609	0.477	6.43804e-148		RIPOR1	3.89636e-55	-0.766521	0.536	0.528	7.79272e-52		SPARC	2.39669e-09	-0.377954	0.372	0.443	4.79338e-06		CD22	1.12146e-15	-0.873747	0.51	0.531	2.24292e-12									ID2	6.89633e-143	-0.319273	0.899	0.594	1.37927e-139		TNXB
PAX5	1.8618e-114	-0.872121	0.287	0.487	3.72361e-111		FAM237B	2.55146e-158	-0.681843	0.743	0.667	5.10292e-155		MS4A4A	2.26855e-54	-0.766628	0.683	0.631	4.5371e-51		PLEKHG1	8.43819e-29	-0.3803	0.422	0.358	1.68764e-25		NNMT	8.61154e-93	-0.878076	0.65	0.446	1.72231e-89									LHX2	1.62302e-136	-0.32136	0.944	0.704	3.24605e-133		EMP1
CD63	8.35092e-201	-0.87333	0.405	0.68	1.67018e-197		DOCK4	1.86195e-163	-0.683148	0.743	0.556	3.72391e-160		SGK1	2.2217e-57	-0.766842	0.379	0.472	4.44341e-54		CLEC14A	0	-0.38146	0.694	0.226	0		ICAM1	2.42573e-77	-0.883398	0.296	0.54	4.85147e-74									CCL4L2	2.20631e-243	-0.324956	0.943	0.511	4.41263e-240		TPM2
IL13RA1	1.76346e-128	-0.877504	0.596	0.634	3.52692e-125		VCAN	3.45934e-219	-0.684562	0.553	0.351	6.91868e-216		COL16A1	1.611e-173	-0.769659	0.019	0.228	3.222e-170		SOX18	1.31063e-16	-0.381887	0.294	0.321	2.62127e-13		SLAMF7	4.1276e-79	-0.885508	0.745	0.625	8.25519e-76									GCA	3.37637e-27	-0.325489	0.537	0.423	6.75273e-24		CD9
IRF7	1.22583e-92	-0.878736	0.604	0.627	2.45165e-89		CCSER1	2.96642e-40	-0.685641	0.307	0.388	5.93283e-37		IGFBP5	2.15146e-59	-0.771514	0.686	0.617	4.30293e-56		DPYSL3	1.38055e-18	-0.381999	0.27	0.309	2.76111e-15		LIMS2	3.52557e-23	-0.886902	0.61	0.558	7.05115e-20									CCR1	4.08391e-161	-0.327433	0.912	0.599	8.16782e-158		TSPAN4
NNMT	7.88018e-68	-0.880768	0.445	0.465	1.57604e-64		TMEM100	1.94249e-208	-0.688043	0.728	0.657	3.88499e-205		TRBC2	5.80018e-07	-0.773725	0.764	0.721	0.00116004		VEGFC	1.14904e-40	-0.382263	0.217	0.337	2.29808e-37		PLPP3	1.03593e-85	-0.890517	0.709	0.56	2.07185e-82									IFIH1	1.65056e-150	-0.329446	0.914	0.609	3.30113e-147		LIMA1
FGFR1	1.39945e-158	-0.882301	0.284	0.509	2.7989e-155		SIRPA	2.4155e-211	-0.689136	0.717	0.512	4.83099e-208		CD300A	3.42615e-101	-0.774322	0.416	0.615	6.85231e-98		SPON2	4.24029e-76	-0.382457	0.736	0.595	8.48059e-73		IBSP	4.7184e-74	-0.890912	0.698	0.475	9.43681e-71									SMARCD3	1.45877e-82	-0.331074	0.642	0.433	2.91754e-79		LIMS2
MMP14	4.17305e-109	-0.883344	0.355	0.433	8.34609e-106		PRSS23	2.84763e-176	-0.689926	0.749	0.636	5.69525e-173		FOLR2	1.39217e-52	-0.774407	0.743	0.711	2.78434e-49		FUT7	1.25549e-41	-0.3848	0.624	0.695	2.51099e-38		MMP14	1.35347e-45	-0.891505	0.423	0.42	2.70694e-42									HCK	1.00712e-33	-0.331187	0.654	0.503	2.01425e-30		PHLDB1
GIMAP5	5.18614e-106	-0.891982	0.73	0.672	1.03723e-102		PLD3	1.82513e-97	-0.690529	0.72	0.665	3.65026e-94		CTNND1	1.78485e-62	-0.777634	0.482	0.435	3.56969e-59		SOD3	6.03818e-49	-0.388152	0.716	0.632	1.20764e-45		OSMR	1.90221e-119	-0.892021	0.688	0.439	3.80443e-116									RNF130	2.35397e-11	-0.332426	0.443	0.534	4.70795e-08		SCARB2
MFSD1	3.07574e-86	-0.907656	0.491	0.591	6.15147e-83		KIF11	4.54964e-126	-0.691731	0.716	0.639	9.09927e-123		ARHGDIB	1.85662e-43	-0.777949	0.538	0.688	3.71324e-40		HSPE1	7.55616e-70	-0.388502	0.757	0.627	1.51123e-66		GIMAP5	1.16326e-82	-0.892099	0.789	0.672	2.32651e-79									ENO1	6.59183e-17	-0.333104	0.737	0.709	1.31837e-13		SLC1A3
LRP1	3.58227e-99	-0.909701	0.556	0.527	7.16454e-96		PLXDC2	4.04751e-74	-0.691886	0.436	0.504	8.09503e-71		PAPLN	2.93008e-36	-0.779153	0.559	0.504	5.86016e-33		CCDC102B	2.68932e-31	-0.390251	0.233	0.346	5.37864e-28		FGFR1	3.07023e-101	-0.896057	0.223	0.493	6.14046e-98									ARRB1	3.81597e-30	-0.333699	0.324	0.49	7.63194e-27		PSAP
CLEC7A	2.07477e-91	-0.911325	0.407	0.531	4.14954e-88		CDT1	3.80143e-89	-0.693221	0.59	0.625	7.60287e-86		RNASE1	1.22273e-64	-0.77924	0.339	0.5	2.44546e-61		SNX22	5.67633e-48	-0.390506	0.47	0.354	1.13527e-44		IL18BP	3.41895e-34	-0.896059	0.495	0.591	6.83791e-31									CLEC12A	1.06561e-130	-0.337529	0.113	0.434	2.13121e-127		CRIP1
BANK1	0	-0.912091	0.128	0.498	0		FCRL2	1.41108e-32	-0.693934	0.484	0.55	2.82217e-29		MGP	7.90249e-90	-0.78084	0.697	0.585	1.5805e-86		ECSCR	8.23635e-71	-0.390618	0.605	0.441	1.64727e-67		IL1R2	1.71704e-63	-0.90009	0.489	0.609	3.43409e-60									BCL2A1	1.31997e-195	-0.339712	0.96	0.612	2.63994e-192		KCTD12
LGALS9	1.20571e-120	-0.913003	0.408	0.583	2.41143e-117		FBN1	4.23394e-183	-0.694261	0.558	0.377	8.46788e-180		SERPINB9	2.4395e-85	-0.781759	0.295	0.511	4.87899e-82		S1PR1	2.87657e-15	-0.391162	0.486	0.499	5.75313e-12		ST3GAL5	6.0884e-133	-0.907995	0.707	0.51	1.21768e-129									TTYH3	5.21657e-35	-0.342565	0.342	0.52	1.04331e-31		IGFBP5
LIMS2	4.29906e-80	-0.913314	0.67	0.541	8.59811e-77		FGR	8.95515e-76	-0.695961	0.453	0.54	1.79103e-72		METTL7A	2.70629e-130	-0.783713	0.74	0.669	5.41258e-127		RIPOR3	5.97445e-158	-0.391672	0.601	0.348	1.19489e-154		CD3E	1.01917e-05	-0.910127	0.486	0.509	0.0203835									NPC2	8.83065e-28	-0.342608	0.757	0.619	1.76613e-24		SNX10
FCRL1	5.21574e-48	-0.915081	0.62	0.559	1.04315e-44		RBM47	3.05552e-138	-0.696141	0.611	0.615	6.11104e-135		ICAM1	9.63655e-64	-0.784385	0.545	0.518	1.92731e-60		PIK3R3	2.24279e-21	-0.391717	0.45	0.529	4.48558e-18		TMEM140	3.41939e-109	-0.915611	0.408	0.647	6.83879e-106									PEG10	9.10086e-22	-0.344252	0.684	0.679	1.82017e-18		ITGB2
CALD1	1.06364e-140	-0.919575	0.575	0.453	2.12729e-137		ACSL1	3.40305e-85	-0.696141	0.608	0.606	6.8061e-82		GPR132	3.85862e-58	-0.788885	0.548	0.583	7.71725e-55		PHLDB2	1.0072e-47	-0.393199	0.315	0.222	2.01439e-44		ADAM15	1.26007e-115	-0.916731	0.286	0.589	2.52014e-112									MXD3	5.97681e-08	-0.347626	0.318	0.391	0.000119536		IFITM3
SLC15A3	0	-0.919875	0.187	0.53	0		SLC7A5	1.31212e-139	-0.702439	0.387	0.592	2.62425e-136		FNDC3B	2.62612e-201	-0.790892	0.711	0.477	5.25225e-198		PLVAP	6.87579e-82	-0.395302	0.205	0.412	1.37516e-78		RASGRP2	3.5727e-36	-0.918035	0.662	0.588	7.1454e-33									ADGRB1	0	-0.347859	0.801	0.281	0		CCL5
IL1R2	1.10269e-235	-0.920677	0.383	0.642	2.20538e-232		TMEM176A	5.90578e-115	-0.704283	0.686	0.6	1.18116e-111		MMP2	1.70255e-47	-0.791379	0.399	0.394	3.40511e-44		ADAMTS1	1.57359e-39	-0.395321	0.134	0.243	3.14718e-36		SYNE1	7.44557e-49	-0.920836	0.515	0.586	1.48911e-45									MATK	3.83114e-81	-0.347984	0.789	0.547	7.66228e-78		CD8A
ANXA6	1.11294e-111	-0.925597	0.555	0.683	2.22588e-108		ENG	5.46203e-63	-0.705248	0.486	0.471	1.09241e-59		CCL2	6.20526e-147	-0.791403	0.25	0.512	1.24105e-143		PLOD2	2.26434e-45	-0.39605	0.114	0.232	4.52868e-42		SNX10	7.33867e-17	-0.927798	0.692	0.776	1.46773e-13									ACE	5.67653e-108	-0.349594	0.174	0.483	1.13531e-104		FNDC3B
SLAMF7	1.80817e-104	-0.925704	0.553	0.65	3.61634e-101		CD22	7.18204e-118	-0.706638	0.691	0.501	1.43641e-114		ADAM15	5.50461e-77	-0.79149	0.397	0.588	1.10092e-73		MEOX1	1.68303e-47	-0.397002	0.556	0.49	3.36605e-44		LAP3	2.7657e-29	-0.930878	0.835	0.758	5.5314e-26									SIRPA	1.8069e-16	-0.350366	0.632	0.537	3.61379e-13		MS4A4A
DSE	4.07695e-96	-0.926113	0.453	0.528	8.1539e-93		FPR1	0	-0.707497	0.203	0.614	0		KYNU	3.098e-89	-0.7917	0.599	0.486	6.19601e-86		PKIG	1.68449e-43	-0.397026	0.186	0.316	3.36898e-40		CEBPB	9.29274e-20	-0.933453	0.494	0.597	1.85855e-16									FUT7	1.08376e-158	-0.355307	0.959	0.669	2.16751e-155		DOCK1
FGR	1.61128e-171	-0.932042	0.305	0.57	3.22255e-168		CNN3	3.86699e-67	-0.707993	0.321	0.408	7.73397e-64		RASSF2	4.78126e-76	-0.792348	0.592	0.612	9.56251e-73		BCAR1	2.44141e-142	-0.397477	0.577	0.347	4.88281e-139		RNASE1	6.87546e-105	-0.938978	0.232	0.502	1.37509e-101									ADAMTS13	9.00069e-186	-0.356673	0.619	0.292	1.80014e-182		MKI67
ZC3H12D	1.43249e-103	-0.94186	0.673	0.57	2.86499e-100		ZBTB16	4.60568e-108	-0.713162	0.751	0.676	9.21136e-105		MARCO	8.99963e-42	-0.793786	0.332	0.438	1.79993e-38		NMUR1	4.30062e-31	-0.398587	0.278	0.234	8.60125e-28		CCL5	9.597e-61	-0.940225	0.693	0.579	1.9194e-57									NIBAN1	2.40091e-102	-0.357233	0.823	0.556	4.80182e-99		HJURP
CTSD	9.40482e-113	-0.942899	0.505	0.658	1.88096e-109		CD40	6.34373e-89	-0.714873	0.345	0.479	1.26875e-85		TCIRG1	1.43715e-23	-0.795551	0.595	0.638	2.8743e-20		ATP6V1C2	1.08728e-34	-0.400829	0.28	0.229	2.17455e-31		PAPLN	2.00274e-43	-0.940461	0.587	0.504	4.00548e-40									KMO	7.93627e-22	-0.363366	0.496	0.402	1.58725e-18		KLRK1
ACTA2	2.36442e-49	-0.943026	0.561	0.633	4.72883e-46		AQP1	1.74393e-102	-0.716461	0.684	0.518	3.48786e-99		MYO1G	6.97449e-40	-0.801721	0.524	0.667	1.3949e-36		ID2	1.86845e-24	-0.406746	0.592	0.616	3.7369e-21		PLA2G2D	4.7882e-33	-0.940791	0.618	0.572	9.5764e-30									NMUR1	6.82525e-21	-0.364341	0.301	0.234	1.36505e-17		KIT
PLD3	5.21957e-127	-0.946232	0.527	0.702	1.04391e-123		MARCKS	6.65294e-95	-0.716738	0.318	0.457	1.33059e-91		HSPG2	4.93807e-114	-0.806575	0.534	0.368	9.87613e-111		SERPINF1	1.27407e-73	-0.407767	0.803	0.607	2.54814e-70		CTSD	6.36528e-17	-0.944195	0.581	0.637	1.27306e-13									MMRN1	2.99338e-129	-0.365725	0.917	0.619	5.98677e-126		MGP
MMP9	7.16332e-281	-0.949792	0.1	0.405	1.43266e-277		MGP	3.13979e-62	-0.716753	0.61	0.596	6.27958e-59		EMILIN2	2.04619e-75	-0.806592	0.652	0.585	4.09237e-72		HSPD1	1.24801e-43	-0.409833	0.671	0.65	2.49602e-40		LILRB2	9.91067e-116	-0.945691	0.78	0.547	1.98213e-112									CD38	2.70191e-230	-0.366867	0.97	0.574	5.40382e-227		PRSS23
EIF4E3	1.20665e-186	-0.950157	0.521	0.695	2.4133e-183		IFIT3	1.06161e-150	-0.717228	0.694	0.672	2.12322e-147		PRRX1	1.36138e-53	-0.811056	0.511	0.457	2.72275e-50		ICOS	5.23007e-113	-0.412339	0.77	0.579	1.04601e-109		CCL21	3.56634e-53	-0.945955	0.788	0.664	7.13268e-50									NEURL2	6.53125e-11	-0.367801	0.51	0.577	1.30625e-07		WNT10A
DEPP1	1.23579e-260	-0.950805	0.187	0.495	2.47157e-257		CCN2	5.48953e-135	-0.71732	0.49	0.332	1.09791e-131		LHFPL2	6.75527e-89	-0.815668	0.701	0.594	1.35105e-85		GZMH	1.24156e-30	-0.414321	0.55	0.532	2.48312e-27		FCGR3A	4.33809e-18	-0.94708	0.555	0.659	8.67617e-15									LAMP3	2.01524e-25	-0.369467	0.586	0.493	4.03049e-22		APOL1
CD22	1.99488e-89	-0.951321	0.636	0.509	3.98976e-86		PLA2G2D	3.66874e-73	-0.719405	0.46	0.596	7.33749e-70		SIGLEC14	1.52524e-80	-0.819484	0.49	0.646	3.05047e-77		LAMA4	5.90992e-50	-0.414484	0.519	0.413	1.18198e-46		TLR2	5.98053e-63	-0.948103	0.725	0.604	1.19611e-59									PTAFR	9.53212e-43	-0.371677	0.329	0.515	1.90642e-39		GNLY
CD14	3.99883e-92	-0.951344	0.384	0.509	7.99767e-89		NUPR1	2.60174e-94	-0.721428	0.733	0.677	5.20348e-91		NPL	1.3383e-41	-0.820371	0.697	0.681	2.6766e-38		TPM1	4.29622e-61	-0.414793	0.626	0.467	8.59243e-58		CALD1	1.63577e-44	-0.949388	0.352	0.483	3.27154e-41									TINAGL1	1.69605e-131	-0.371709	0.654	0.319	3.39211e-128		NPC1
COL4A1	2.13563e-65	-0.955155	0.286	0.401	4.27126e-62		C3AR1	3.69304e-84	-0.723243	0.622	0.568	7.38608e-81		SPP1	3.80999e-46	-0.822673	0.395	0.278	7.61998e-43		EGR3	5.87223e-18	-0.418623	0.592	0.561	1.17445e-14		SLC12A7	6.7161e-48	-0.950227	0.516	0.587	1.34322e-44									CSF2RA	2.11597e-15	-0.372188	0.334	0.438	4.23195e-12		ACSL1
TC2N	6.56808e-80	-0.95864	0.694	0.675	1.31362e-76		TCF4	2.78435e-111	-0.723679	0.521	0.42	5.5687e-108		GAA	5.89918e-43	-0.822913	0.589	0.591	1.17984e-39		LAMB2	1.91483e-69	-0.421922	0.446	0.286	3.82965e-66		FTL	6.89027e-13	-0.965363	0.85	0.804	1.37805e-09									TUBB4B	9.36983e-14	-0.376322	0.538	0.605	1.87397e-10		CD14
CCL18	1.01586e-64	-0.95875	0.631	0.732	2.03172e-61		LRRC10B	6.09466e-232	-0.724041	0.757	0.798	1.21893e-228		BANK1	7.09205e-57	-0.826196	0.298	0.456	1.41841e-53		NR4A1	2.41897e-20	-0.422784	0.569	0.535	4.83794e-17		IFIH1	1.18014e-45	-0.965409	0.564	0.634	2.36027e-42									CD274	8.27986e-17	-0.378176	0.384	0.439	1.65597e-13		C3AR1
OSMR	2.24855e-82	-0.960643	0.359	0.478	4.49711e-79		FCRL1	4.4036e-20	-0.730465	0.543	0.574	8.8072e-17		LAMB1	1.36637e-44	-0.826418	0.476	0.467	2.73273e-41		CCSER1	1.0575e-29	-0.423596	0.479	0.364	2.115e-26		SCPEP1	6.25951e-52	-0.967294	0.735	0.625	1.2519e-48									NPM3	2.44181e-94	-0.380896	0.714	0.48	4.88363e-91		AIF1
SLC8A1	1.7165e-95	-0.961099	0.497	0.573	3.43299e-92		DOCK1	2.88822e-66	-0.73196	0.305	0.347	5.77644e-63		GPNMB	1.12359e-69	-0.827573	0.566	0.476	2.24718e-66		ACKR1	0	-0.426684	0.758	0.263	0		ST6GAL1	4.73356e-50	-0.968334	0.473	0.619	9.46712e-47									LAMA5	1.36243e-241	-0.381811	0.734	0.282	2.72485e-238		PCOLCE
AIF1	1.16798e-152	-0.96475	0.49	0.673	2.33597e-149		ELN	1.07957e-64	-0.73382	0.347	0.389	2.15914e-61		ACSL1	1.11109e-94	-0.829237	0.438	0.628	2.22219e-91		RBMS3	6.58822e-116	-0.427672	0.599	0.383	1.31764e-112		ARHGDIB	2.22053e-19	-0.969119	0.627	0.674	4.44106e-16									TRPM2	1.76306e-08	-0.382509	0.399	0.45	3.52612e-05		SLC39A8
LILRB2	5.9595e-81	-0.972998	0.602	0.558	1.1919e-77		NIBAN3	2.22893e-30	-0.734807	0.346	0.435	4.45785e-27		SELENOP	3.41323e-52	-0.82975	0.552	0.601	6.82646e-49		ISLR	7.89876e-102	-0.42799	0.23	0.461	1.57975e-98		TGFBI	5.25578e-43	-0.971854	0.465	0.491	1.05116e-39									CD14	3.65496e-36	-0.382594	0.642	0.478	7.30991e-33		ENG
SCO2	2.43015e-77	-0.980493	0.679	0.707	4.8603e-74		COL16A1	6.90837e-125	-0.735062	0.065	0.229	1.38167e-121		FCMR	4.17932e-73	-0.832977	0.777	0.633	8.35863e-70		PALLD	6.97217e-20	-0.428415	0.552	0.502	1.39443e-16		NIBAN3	4.87399e-55	-0.974875	0.567	0.41	9.74797e-52									TC2N	3.65742e-130	-0.385712	0.949	0.659	7.31484e-127		ABCA1
SLC7A7	9.10476e-105	-0.98215	0.564	0.64	1.82095e-101		KPNA2	9.11589e-138	-0.736309	0.482	0.651	1.82318e-134		FBLN1	3.86843e-31	-0.833048	0.263	0.293	7.73687e-28		SVEP1	3.92508e-53	-0.42964	0.701	0.573	7.85017e-50		KLF2	4.88801e-72	-0.976483	0.31	0.549	9.77602e-69									CXCL2	4.60578e-164	-0.386662	0.147	0.529	9.21156e-161		IGFBP4
FCMR	8.47626e-38	-0.986657	0.637	0.652	1.69525e-34		LILRB5	2.21218e-89	-0.737168	0.711	0.614	4.42435e-86		IL13RA1	2.43642e-78	-0.83379	0.587	0.633	4.87285e-75		MAST4	3.41257e-64	-0.432251	0.408	0.295	6.82513e-61		PALM2-AKAP2	2.34754e-112	-0.979785	0.174	0.441	4.69507e-109									IL18	1.20076e-132	-0.388122	0.82	0.498	2.40152e-129		IL1R2
CCN1	3.5293e-86	-0.98831	0.253	0.391	7.05861e-83		MKI67	1.24753e-112	-0.740004	0.761	0.685	2.49505e-109		FCRL2	1.82838e-49	-0.835732	0.42	0.555	3.65677e-46		FZD1	1.81507e-95	-0.43453	0.535	0.709	3.63015e-92		WDFY4	3.16745e-43	-0.980894	0.4	0.323	6.3349e-40									ACKR1	5.60466e-36	-0.389357	0.464	0.306	1.12093e-32		SLC8A1
PFKFB3	4.86559e-153	-0.98971	0.36	0.585	9.73118e-150		TLR4	2.76883e-75	-0.74243	0.581	0.615	5.53767e-72		GSAP	1.59329e-120	-0.836804	0.634	0.477	3.18657e-117		PPFIBP1	1.26855e-14	-0.434821	0.328	0.317	2.5371e-11		MFSD1	1.03756e-59	-0.981436	0.377	0.591	2.07512e-56									HSPD1	5.70191e-107	-0.39036	0.876	0.637	1.14038e-103		RRBP1
KLF6	9.25229e-188	-0.991377	0.331	0.579	1.85046e-184		PAX5	3.25609e-31	-0.748222	0.404	0.463	6.51218e-28		SPARCL1	9.16943e-29	-0.838997	0.596	0.637	1.83389e-25		PTPRG	1.14975e-191	-0.439513	0.149	0.462	2.2995e-188		AIF1	3.61237e-40	-0.98328	0.594	0.647	7.22473e-37									EAF2	2.01915e-170	-0.392295	0.846	0.485	4.03831e-167		DST
TNFSF13	2.33365e-117	-0.994388	0.482	0.634	4.6673e-114		SLC31A2	9.26863e-107	-0.748269	0.653	0.689	1.85373e-103		TMEM176A	3.59211e-81	-0.840915	0.547	0.622	7.18423e-78		ID3	1.35289e-33	-0.439793	0.299	0.266	2.70578e-30		ENTPD1	1.55076e-128	-0.984241	0.699	0.539	3.10152e-125									ADTRP	6.13169e-11	-0.393207	0.429	0.45	1.22634e-07		CRTAC1
PLA2G7	7.00496e-89	-0.99491	0.646	0.638	1.40099e-85		NR2F2	6.50597e-60	-0.750158	0.58	0.578	1.30119e-56		LBH	9.0147e-61	-0.841508	0.555	0.628	1.80294e-57		TLR10	2.15259e-72	-0.439798	0.293	0.497	4.30518e-69		CTSL	2.6343e-08	-0.985329	0.557	0.631	5.2686e-05									IGSF6	8.21344e-137	-0.393548	0.681	0.363	1.64269e-133		TMEM176A
SCPEP1	2.09717e-168	-1.00157	0.453	0.669	4.19433e-165		WDFY4	8.57815e-49	-0.75038	0.317	0.331	1.71563e-45		ADAM8	7.92425e-59	-0.842855	0.577	0.601	1.58485e-55		S1PR3	4.0917e-139	-0.439874	0.66	0.412	8.1834e-136		ZEB2	7.4256e-65	-0.986717	0.758	0.599	1.48512e-61									SCIMP	2.72275e-134	-0.39385	0.797	0.485	5.4455e-131		HSPG2
LAG3	1.0778e-84	-1.00593	0.527	0.629	2.1556e-81		CCL2	6.7742e-77	-0.750723	0.512	0.476	1.35484e-73		SLC8A1	7.0442e-69	-0.843932	0.641	0.55	1.40884e-65		CLNK	5.48233e-121	-0.440487	0.609	0.376	1.09647e-117		APOL3	4.3781e-48	-0.988558	0.641	0.682	8.7562e-45									TNFRSF4	0	-0.3968	0.872	0.296	0		VASH1
ST6GAL1	2.10916e-199	-1.01022	0.409	0.646	4.21832e-196		CCNB2	3.52669e-128	-0.752091	0.654	0.592	7.05338e-125		SIGLEC10	1.99368e-57	-0.850711	0.546	0.588	3.98736e-54		TUBA1B	4.17288e-70	-0.441887	0.834	0.706	8.34576e-67		PIK3AP1	3.12576e-38	-0.99272	0.553	0.531	6.25152e-35									PSTPIP2	2.89592e-34	-0.397493	0.771	0.624	5.79183e-31		CLEC7A
TLR2	3.77509e-178	-1.0121	0.429	0.649	7.55019e-175		CLEC10A	3.69636e-103	-0.753997	0.731	0.727	7.39273e-100		SLC1A3	2.45084e-76	-0.852684	0.624	0.696	4.90168e-73		FAM107B	2.69793e-49	-0.445355	0.565	0.452	5.39587e-46		CD79B	1.99622e-49	-0.99594	0.668	0.535	3.99245e-46									CLDN5	2.62849e-53	-0.397558	0.486	0.304	5.25697e-50		NUSAP1
GRINA	1.71978e-110	-1.01471	0.613	0.708	3.43956e-107		EGFL7	0	-0.762179	0.707	0.338	0		LAMB2	2.94596e-140	-0.855937	0.101	0.33	5.89192e-137		PTP4A3	1.18001e-28	-0.446573	0.535	0.508	2.36001e-25		LAIR1	2.13012e-35	-1.00571	0.551	0.54	4.26025e-32									HSP90AA1	1.27844e-112	-0.397961	0.949	0.747	2.55688e-109		SEC31B
MGAT1	8.10324e-256	-1.01599	0.423	0.716	1.62065e-252		SLC39A8	3.30044e-132	-0.764897	0.434	0.609	6.60089e-129		EGFL7	1.07558e-23	-0.862873	0.313	0.404	2.15116e-20		SMARCD3	9.31388e-40	-0.44771	0.47	0.444	1.86278e-36		COL27A1	6.7634e-42	-1.01375	0.604	0.531	1.35268e-38									LST1	7.53152e-64	-0.398241	0.602	0.404	1.5063e-60		CXCL13
GNAQ	6.28693e-119	-1.02483	0.33	0.473	1.25739e-115		JDP2	7.86508e-286	-0.766228	0.241	0.57	1.57302e-282		SLAMF7	4.80438e-67	-0.863198	0.613	0.637	9.60877e-64		FAM30A	7.47053e-122	-0.44855	0.244	0.507	1.49411e-118		CCN1	8.8569e-158	-1.01387	0.629	0.347	1.77138e-154									PPT1	7.7687e-12	-0.39957	0.604	0.61	1.55374e-08		SPARCL1
GBP4	1.41797e-197	-1.02722	0.641	0.752	2.83594e-194		GPNMB	3.79882e-110	-0.767356	0.585	0.469	7.59764e-107		CD40	6.17748e-71	-0.864304	0.463	0.458	1.2355e-67		ST5	3.0024e-19	-0.450682	0.302	0.287	6.0048e-16		MFGE8	1.33987e-120	-1.01833	0.303	0.602	2.67974e-117									NUF2	2.52675e-238	-0.400297	0.882	0.471	5.05351e-235		GIMAP4
CCL5	1.3321e-99	-1.04	0.525	0.6	2.66419e-96		SLC15A3	3.56714e-196	-0.76754	0.61	0.45	7.13427e-193		CST7	2.66236e-55	-0.870546	0.437	0.612	5.32471e-52		BCL11A	3.80067e-08	-0.452157	0.552	0.509	7.60135e-05		TC2N	2.57556e-73	-1.02052	0.786	0.669	5.15112e-70									ACP2	9.18184e-33	-0.408319	0.744	0.611	1.83637e-29		CST7
PARVG	5.36195e-99	-1.04061	0.504	0.536	1.07239e-95		GPX3	2.70569e-176	-0.769522	0.713	0.726	5.41138e-173		TNFRSF25	1.74921e-50	-0.870881	0.639	0.588	3.49841e-47		C12orf75	1.21973e-103	-0.45251	0.69	0.513	2.43946e-100		CEBPD	1.40686e-80	-1.02149	0.799	0.649	2.81373e-77									LIMS2	9.29828e-06	-0.408724	0.626	0.558	0.0185966		COL16A1
PLPP3	0	-1.04152	0.278	0.628	0		PDGFRB	7.98197e-228	-0.769916	0.702	0.457	1.59639e-224		IBSP	4.5094e-11	-0.871376	0.515	0.489	9.01881e-08		CRIP2	4.90862e-193	-0.453374	0.648	0.358	9.81725e-190		SLAMF8	4.54661e-129	-1.02271	0.804	0.618	9.09323e-126									CSF3R	4.87482e-240	-0.408894	0.765	0.324	9.74964e-237		CD7
STAB1	1.8502e-228	-1.0443	0.232	0.517	3.7004e-225		HYAL2	5.65929e-105	-0.7701	0.654	0.574	1.13186e-101		GIMAP6	3.8693e-84	-0.871463	0.651	0.713	7.73859e-81		NKD2	9.64413e-35	-0.454241	0.484	0.407	1.92883e-31		ODF3B	8.54545e-38	-1.04013	0.468	0.584	1.70909e-34									TNFAIP2	3.07088e-172	-0.40987	0.952	0.605	6.14176e-169		ZBTB32
SLC12A7	6.43025e-268	-1.04605	0.328	0.631	1.28605e-264		HMMR	8.38207e-235	-0.771226	0.278	0.575	1.67641e-231		IFIH1	1.64195e-88	-0.87292	0.488	0.647	3.2839e-85		ABI3BP	9.98969e-144	-0.455189	0.708	0.473	1.99794e-140		IFI27	5.62676e-51	-1.04114	0.762	0.679	1.12535e-47									SLC15A3	2.18759e-05	-0.410204	0.434	0.477	0.0437519		TPM1
LAIR1	2.92963e-98	-1.0471	0.484	0.552	5.85927e-95		MFSD1	3.00362e-148	-0.771372	0.684	0.555	6.00724e-145		CPM	5.80757e-60	-0.877434	0.577	0.562	1.16151e-56		TM4SF1	1.65009e-19	-0.456059	0.229	0.25	3.30018e-16		CCL18	1.28266e-30	-1.04417	0.588	0.726	2.56532e-27									SAT1	1.0229e-115	-0.412492	0.927	0.648	2.04579e-112		CSF1R
ZFP36	2.63106e-119	-1.04736	0.703	0.714	5.26212e-116		BUB1	5.74096e-98	-0.771446	0.541	0.585	1.14819e-94		GZMB	2.56008e-38	-0.879924	0.452	0.571	5.12017e-35		MXD3	2.75066e-69	-0.456468	0.512	0.372	5.50132e-66		TNFSF13	3.78422e-60	-1.04606	0.455	0.622	7.56844e-57									MARCH1	1.58416e-119	-0.413732	0.84	0.552	3.16832e-116		DEPP1
CD8A	2.24568e-139	-1.05104	0.21	0.438	4.49137e-136		MARCO	1.90931e-57	-0.774231	0.416	0.427	3.81862e-54		IL1R2	2.22588e-123	-0.885191	0.708	0.586	4.45175e-120		CCDC80	7.69741e-19	-0.462134	0.294	0.288	1.53948e-15		GNAQ	4.85189e-121	-1.05243	0.626	0.435	9.70379e-118									HIST1H1B	6.4739e-175	-0.413859	0.927	0.613	1.29478e-171		PSTPIP2
NABP1	4.74706e-105	-1.05121	0.401	0.434	9.49413e-102		KIF14	3.05069e-156	-0.777867	0.713	0.594	6.10137e-153		HMOX1	7.24891e-65	-0.885197	0.491	0.437	1.44978e-61		EHD2	1.19605e-23	-0.462346	0.455	0.492	2.3921e-20		MYL9	3.10904e-51	-1.05284	0.237	0.428	6.21809e-48									GRINA	1.00153e-42	-0.419696	0.84	0.682	2.00306e-39		FBLN1
SLAMF8	2.08965e-178	-1.05784	0.682	0.622	4.1793e-175		CEBPD	1.99785e-73	-0.781566	0.671	0.659	3.99569e-70		EPAS1	2.94502e-43	-0.885722	0.403	0.428	5.89004e-40		SPRY4	7.1676e-63	-0.463971	0.26	0.409	1.43352e-59		COL4A1	2.28741e-57	-1.05419	0.211	0.397	4.57481e-54									TSPAN13	2.01357e-22	-0.421813	0.254	0.382	4.02715e-19		CDK1
SYNGR2	3.14385e-262	-1.06019	0.387	0.707	6.28769e-259		TPM1	1.15078e-203	-0.781715	0.63	0.458	2.30156e-200		PLEK	2.28301e-45	-0.885922	0.583	0.676	4.56602e-42		GPAT3	2.84565e-142	-0.464987	0.384	0.659	5.69129e-139		CSF1R	1.93581e-58	-1.05744	0.363	0.545	3.87162e-55									NPL	1.33059e-49	-0.428461	0.848	0.671	2.66117e-46		LGALS1
WDFY4	0	-1.06261	0.043	0.385	0		EMP1	2.92846e-117	-0.782458	0.226	0.401	5.85693e-114		AOAH	3.33019e-77	-0.889602	0.31	0.461	6.66037e-74		CDCA8	1.35142e-223	-0.471211	0.758	0.453	2.70284e-220		SIGLEC1	2.0998e-93	-1.05885	0.725	0.565	4.1996e-90									HSPH1	8.10733e-96	-0.429018	0.8	0.583	1.62147e-92		MARCO
COL27A1	2.73078e-166	-1.06303	0.344	0.574	5.46155e-163		FOLR2	2.61151e-77	-0.786495	0.712	0.715	5.22301e-74		CD22	9.06881e-117	-0.89505	0.313	0.558	1.81376e-113		RGCC	7.0609e-67	-0.471234	0.168	0.346	1.41218e-63		ZC3H12D	3.10009e-35	-1.05906	0.593	0.586	6.20018e-32									SLC31A2	5.45744e-14	-0.430843	0.742	0.679	1.09149e-10		METRNL
BRI3	7.27838e-128	-1.06557	0.545	0.713	1.45568e-124		EPAS1	6.37487e-46	-0.792696	0.417	0.427	1.27497e-42		LIMS2	1.45711e-28	-0.895294	0.494	0.571	2.91422e-25		TCL1A	9.3595e-121	-0.472367	0.71	0.466	1.8719e-117		SPARC	4.45339e-48	-1.06151	0.34	0.443	8.90678e-45									IL17REL	4.39047e-62	-0.433411	0.74	0.538	8.78094e-59		LAMB2
APOL3	1.78643e-170	-1.06612	0.657	0.684	3.57286e-167		IGFBP5	2.32718e-99	-0.793022	0.72	0.608	4.65436e-96		MMP14	5.47609e-76	-0.895795	0.413	0.421	1.09522e-72		DHCR7	1.62911e-35	-0.472929	0.34	0.44	3.25821e-32		LGALS9	8.04469e-42	-1.06213	0.514	0.557	1.60894e-38									CMKLR1	2.3654e-09	-0.436128	0.421	0.435	4.73079e-06		NR5A2
KCTD12	4.61779e-112	-1.07043	0.557	0.585	9.23557e-109		CCL21	8.72481e-161	-0.79431	0.471	0.709	1.74496e-157		CLEC7A	1.10627e-52	-0.896303	0.544	0.507	2.21255e-49		TNS2	0	-0.473571	0.698	0.285	0		APOL1	1.03606e-69	-1.06322	0.75	0.731	2.07212e-66									HSD17B4	2.82565e-42	-0.438417	0.706	0.593	5.6513e-39		NFKBIA
APOL1	1.20239e-193	-1.07124	0.67	0.745	2.40479e-190		PRC1	6.52127e-142	-0.794591	0.609	0.524	1.30425e-138		HS3ST3B1	9.05766e-72	-0.898823	0.669	0.657	1.81153e-68		CTHRC1	1.35263e-91	-0.476015	0.459	0.654	2.70526e-88		DMXL2	2.64913e-31	-1.072	0.573	0.536	5.29826e-28									TLR10	0	-0.441058	0.939	0.443	6.05435e-308		CTLA4
SNX10	1.49897e-124	-1.0718	0.705	0.782	2.99795e-121		INCENP	5.54052e-176	-0.795573	0.454	0.681	1.1081e-172		DEPP1	1.03126e-35	-0.900478	0.434	0.446	2.06252e-32		FBLN2	1.19517e-89	-0.476754	0.563	0.38	2.39033e-86		ADAMTS2	9.62392e-117	-1.07265	0.801	0.607	1.92478e-113									DDIT4	6.85593e-87	-0.441956	0.89	0.771	1.37119e-83		GRN
SELPLG	3.96723e-148	-1.07559	0.597	0.702	7.93446e-145		HSD17B4	2.1679e-130	-0.796168	0.516	0.615	4.3358e-127		JUN	9.11417e-53	-0.902869	0.487	0.45	1.82283e-49		FCRL5	5.74241e-69	-0.477985	0.656	0.481	1.14848e-65		PARVG	1.65171e-39	-1.07523	0.515	0.532	3.30342e-36									ATP6AP1	9.34838e-52	-0.444763	0.796	0.652	1.86968e-48		CALD1
CCL21	1.41754e-114	-1.08129	0.717	0.665	2.83508e-111		IL13RA1	2.11015e-116	-0.797426	0.651	0.624	4.2203e-113		CALD1	8.90822e-65	-0.903293	0.349	0.489	1.78164e-61		PXDN	3.81673e-168	-0.478598	0.558	0.33	7.63346e-165		COL3A1	9.77918e-38	-1.07544	0.429	0.443	1.95584e-34									NR5A2	8.3336e-67	-0.444766	0.795	0.702	1.66672e-63		CCL18
RASGRP2	1.31756e-136	-1.08134	0.644	0.583	2.63512e-133		SLC1A3	1.31292e-114	-0.80118	0.715	0.682	2.62584e-111		PLA2G2D	3.12181e-117	-0.903916	0.74	0.554	6.24361e-114		GAS1	4.54376e-88	-0.479504	0.631	0.437	9.08752e-85		CPM	8.58748e-64	-1.07991	0.525	0.567	1.7175e-60									CEACAM1	3.20212e-39	-0.448004	0.594	0.439	6.40424e-36		MMP14
CD96	5.51716e-89	-1.08272	0.61	0.563	1.10343e-85		LILRB2	2.58939e-54	-0.801514	0.527	0.572	5.17879e-51		ANXA6	1.13272e-62	-0.907185	0.548	0.677	2.26544e-59		SLC9A3R2	1.50794e-11	-0.479792	0.426	0.43	3.01588e-08		CHI3L1	3.55364e-27	-1.08096	0.637	0.666	7.10727e-24									MTSS1	7.19419e-10	-0.448132	0.434	0.477	1.43884e-06		RNASE1
MYL9	1.72652e-149	-1.08451	0.226	0.449	3.45303e-146		LHFPL2	1.40748e-162	-0.801541	0.737	0.583	2.81496e-159		PLXNB2	7.2851e-36	-0.90813	0.395	0.451	1.45702e-32		RASGRP2	9.88715e-09	-0.481555	0.616	0.591	1.97743e-05		COL6A1	2.01083e-110	-1.09914	0.824	0.602	4.02167e-107									ADAP2	8.2452e-29	-0.44844	0.578	0.465	1.64904e-25		MMP2
PLCB2	9.66281e-107	-1.08605	0.59	0.544	1.93256e-103		KIF2C	3.7336e-149	-0.807946	0.379	0.585	7.46719e-146		IL18BP	6.65299e-86	-0.908184	0.423	0.605	1.3306e-82		CLDN5	3.91745e-32	-0.48237	0.373	0.309	7.8349e-29		IL10RA	2.04964e-72	-1.10044	0.556	0.479	4.09928e-69									LITAF	9.5173e-123	-0.448487	0.969	0.756	1.90346e-119		FGFR1
ITGB2	7.10057e-165	-1.08626	0.634	0.806	1.42011e-161		THBS1	0	-0.808577	0.663	0.266	0		SLC15A3	1.0212e-70	-0.908964	0.403	0.483	2.0424e-67		MARCKSL1	2.46767e-33	-0.483959	0.709	0.707	4.93535e-30		FN1	7.21746e-51	-1.10438	0.238	0.341	1.44349e-47									NELL2	1.39741e-165	-0.449016	0.722	0.351	2.79482e-162		DHCR24
KLF2	2.52859e-193	-1.08663	0.325	0.571	5.05718e-190		MFGE8	3.98165e-114	-0.809846	0.508	0.591	7.96331e-111		EIF4E3	5.44891e-81	-0.909216	0.668	0.666	1.08978e-77		CCNF	3.51263e-49	-0.492242	0.657	0.588	7.02525e-46		LIFR	5.73571e-70	-1.10552	0.665	0.563	1.14714e-66									BTG2	3.60697e-135	-0.449956	0.818	0.507	7.21394e-132		CCL4
ENG	9.98511e-98	-1.09004	0.386	0.49	1.99702e-94		DST	0	-0.810031	0.035	0.386	0		FGFR1	9.74749e-99	-0.911662	0.291	0.496	1.9495e-95		NLGN2	3.28185e-32	-0.492303	0.558	0.507	6.5637e-29		STAB1	2.45781e-131	-1.10816	0.692	0.452	4.91561e-128									TIMD4	5.64002e-226	-0.450685	0.974	0.594	1.128e-222		CTSC
LITAF	1.4261e-262	-1.09801	0.572	0.808	2.85219e-259		GAA	0	-0.812619	0.178	0.664	0		FCRL1	2.48402e-39	-0.912494	0.646	0.559	4.96804e-36		THBS1	7.82174e-86	-0.498632	0.147	0.347	1.56435e-82		RGL1	1.25296e-72	-1.11073	0.727	0.59	2.50591e-69									MEOX1	3.30789e-197	-0.452421	0.111	0.523	6.61579e-194		ADAM15
FTL	9.21179e-143	-1.10645	0.667	0.835	1.84236e-139		RASSF4	7.96259e-57	-0.813701	0.476	0.549	1.59252e-53		PLA2G7	1.53064e-61	-0.919137	0.71	0.63	3.06129e-58		NPM3	9.17519e-65	-0.499913	0.579	0.485	1.83504e-61		KCTD12	1.11154e-44	-1.1151	0.6	0.578	2.22308e-41									CCR2	2.18856e-46	-0.452643	0.662	0.601	4.37713e-43		PAPLN
CEBPD	7.24281e-135	-1.10851	0.573	0.678	1.44856e-131		DUSP1	1.20348e-183	-0.814063	0.648	0.481	2.40696e-180		SPARC	6.6661e-55	-0.932064	0.347	0.447	1.33322e-51		JCHAIN	1.13039e-14	-0.500617	0.407	0.337	2.26078e-11		SLCO2B1	2.48912e-55	-1.11538	0.659	0.608	4.97823e-52									FGR	5.90212e-114	-0.453953	0.78	0.509	1.18042e-110		DYSF
PLA2G2D	4.10516e-179	-1.10931	0.385	0.613	8.21032e-176		BANK1	1.13971e-108	-0.815954	0.579	0.413	2.27943e-105		NNMT	5.04649e-76	-0.933638	0.318	0.48	1.0093e-72		GNG2	2.22749e-63	-0.50105	0.492	0.431	4.45499e-60		NABP1	3.49786e-36	-1.1173	0.423	0.43	6.99573e-33									UBD	2.35291e-124	-0.454364	0.972	0.715	4.70582e-121		RRM2
NIBAN3	3.16618e-105	-1.11119	0.272	0.451	6.33237e-102		HMOX1	2.60073e-179	-0.816635	0.228	0.482	5.20146e-176		LAIR1	2.80748e-51	-0.937565	0.477	0.549	5.61496e-48		GPR68	1.02122e-91	-0.503626	0.71	0.57	2.04245e-88		CD84	3.53434e-40	-1.11958	0.673	0.672	7.06867e-37									ABI3	6.66055e-306	-0.455415	0.907	0.427	1.33211e-302		GOLM1
CYTIP	3.25547e-121	-1.11459	0.569	0.593	6.51093e-118		SIGLEC14	1.90717e-104	-0.816661	0.626	0.629	3.81433e-101		TMEM140	1.43888e-147	-0.937991	0.438	0.654	2.87775e-144		CYP26A1	9.33312e-116	-0.504779	0.711	0.767	1.86662e-112		CD79A	3.45856e-19	-1.12035	0.601	0.615	6.91712e-16									IL23A	2.13326e-28	-0.456748	0.116	0.237	4.26651e-25		DUSP2
CD79B	1.02079e-86	-1.11795	0.455	0.563	2.04158e-83		CD9	1.90136e-147	-0.817483	0.449	0.553	3.80272e-144		FGR	3.4719e-67	-0.940424	0.576	0.52	6.94381e-64		RHOF	9.60969e-33	-0.507106	0.623	0.553	1.92194e-29		LILRB1	3.08331e-39	-1.13633	0.535	0.586	6.16662e-36									C1orf162	5.08124e-70	-0.456766	0.816	0.645	1.01625e-66		SPP1
TYMP	1.32866e-91	-1.1233	0.73	0.781	2.65733e-88		EMILIN2	2.18969e-88	-0.818224	0.609	0.59	4.37939e-85		GIMAP5	1.01544e-96	-0.940506	0.736	0.674	2.03087e-93		SERPINE1	5.17389e-68	-0.507494	0.516	0.355	1.03478e-64		GNLY	1.68187e-76	-1.13695	0.761	0.546	3.36373e-73									FOLR2	6.60785e-33	-0.45729	0.834	0.706	1.32157e-29		SERPINE1
COL6A2	3.91737e-59	-1.12367	0.596	0.646	7.83474e-56		KYNU	4.39009e-84	-0.821669	0.545	0.491	8.78018e-81		SLC7A7	7.83139e-51	-0.940868	0.616	0.629	1.56628e-47		HIST1H4J	1.29184e-48	-0.508687	0.765	0.721	2.58367e-45		VCAM1	7.19998e-80	-1.14634	0.65	0.562	1.44e-76									PIK3R3	2.39333e-111	-0.457542	0.219	0.541	4.78666e-108		PLA2G7
TRBC2	8.94434e-58	-1.12486	0.635	0.744	1.78887e-54		IL1R2	1.51138e-193	-0.825434	0.376	0.64	3.02275e-190		ZFP36	5.77483e-44	-0.953312	0.746	0.708	1.15497e-40		NELL2	1.13809e-16	-0.508888	0.342	0.379	2.27618e-13		TMEM176B	3.4998e-39	-1.15146	0.627	0.647	6.99959e-36									ATP6V1C2	2.54412e-71	-0.459773	0.057	0.247	5.08824e-68		FTL
UCP2	2.42796e-125	-1.12618	0.577	0.644	4.85592e-122		LAMB2	2.33861e-197	-0.829428	0.449	0.277	4.67723e-194		LITAF	1.09643e-51	-0.957027	0.732	0.774	2.19286e-48		MCAM	1.11822e-27	-0.5104	0.352	0.406	2.23643e-24		PLCB2	5.46153e-49	-1.15167	0.541	0.552	1.09231e-45									COLCA2	6.46712e-238	-0.460124	0.956	0.577	1.29342e-234		MMP9
COL1A1	3.12072e-131	-1.12771	0.261	0.486	6.24143e-128		SPAG5	5.7275e-123	-0.830564	0.649	0.56	1.1455e-119		CCN1	5.54722e-64	-0.961755	0.438	0.36	1.10944e-60		TMEM63C	2.4484e-83	-0.512631	0.742	0.78	4.89679e-80		CXCL13	3.87776e-55	-1.1539	0.796	0.715	7.75553e-52									AIF1	3.89761e-157	-0.461013	0.943	0.623	7.79522e-154		TLR2
CHI3L1	2.4389e-96	-1.12926	0.568	0.682	4.87781e-93		ASF1B	2.86921e-155	-0.833024	0.662	0.64	5.73842e-152		CD8A	1.00659e-33	-0.961922	0.356	0.407	2.01318e-30		ERC2	7.5616e-48	-0.512936	0.188	0.315	1.51232e-44		TIMP1	2.01574e-35	-1.15499	0.54	0.509	4.03148e-32									SH3TC1	8.87354e-196	-0.461628	0.729	0.362	1.77471e-192		RASSF4
IRF8	1.8651e-147	-1.13849	0.4	0.644	3.73019e-144		SLC8A1	7.21034e-75	-0.840433	0.565	0.56	1.44207e-71		ST6GAL1	8.43497e-87	-0.963908	0.477	0.625	1.68699e-83		HS3ST3B1	1.10187e-50	-0.514601	0.514	0.676	2.20373e-47		UBD	8.20086e-74	-1.1565	0.817	0.724	1.64017e-70									P2RX7	2.07039e-39	-0.462176	0.765	0.632	4.14078e-36		LGALS3
IFI27	1.1171e-145	-1.13895	0.573	0.708	2.2342e-142		TNFSF13	2.62078e-139	-0.84252	0.74	0.586	5.24157e-136		SOCS3	1.12749e-54	-0.964265	0.287	0.405	2.25499e-51		HSP90AA1	1.68404e-21	-0.515865	0.748	0.761	3.36808e-18		ENG	3.47683e-72	-1.15976	0.287	0.489	6.95366e-69									TNFRSF25	6.44573e-69	-0.462476	0.803	0.579	1.28915e-65		CD4
CSF1R	9.1458e-101	-1.14343	0.439	0.549	1.82916e-97		PRRX1	1.04475e-75	-0.844104	0.362	0.481	2.0895e-72		CD63	5.22273e-42	-0.966167	0.549	0.646	1.04455e-38		TUBB	9.85972e-39	-0.524345	0.734	0.694	1.97194e-35		WARS	1.01558e-32	-1.16088	0.693	0.736	2.03116e-29									LDLR	1.34948e-74	-0.463017	0.854	0.68	2.69897e-71		CD3E
SIGLEC1	3.16883e-110	-1.14384	0.606	0.572	6.33767e-107		SIGLEC10	5.65272e-105	-0.850247	0.62	0.577	1.13054e-101		GBP4	2.99555e-92	-0.969307	0.62	0.749	5.9911e-89		NFIB	1.68828e-167	-0.527277	0.6	0.343	3.37656e-164		COL1A2	1.34245e-46	-1.16659	0.284	0.414	2.6849e-43									MCTP1	7.02543e-119	-0.463365	0.769	0.463	1.40509e-115		KIF23
IFITM3	3.79321e-264	-1.14852	0.426	0.687	7.58641e-261		DEPP1	2.52948e-67	-0.850386	0.492	0.436	5.05896e-64		PLPP3	3.88601e-87	-0.981812	0.481	0.583	7.77203e-84		SEL1L3	8.43287e-14	-0.528662	0.511	0.598	1.68657e-10		COL1A1	3.64096e-98	-1.16833	0.199	0.47	7.28192e-95									CDT1	2.8697e-141	-0.466	0.896	0.601	5.7394e-138		DNM1
COL1A2	4.0506e-100	-1.16461	0.262	0.432	8.10119e-97		LGALS1	5.46347e-278	-0.850842	0.589	0.652	1.09269e-274		WDFY4	4.73354e-95	-0.987532	0.159	0.351	9.46709e-92		ANO9	4.92121e-35	-0.533298	0.558	0.501	9.84243e-32		CSF1	8.59466e-56	-1.16979	0.567	0.636	1.71893e-52									GLRX	1.67112e-164	-0.467107	0.215	0.595	3.34223e-161		RCN3
THEMIS2	5.03617e-128	-1.1655	0.503	0.56	1.00723e-124		RRM2	2.9729e-73	-0.852732	0.634	0.702	5.94581e-70		BRI3	2.90429e-41	-0.990243	0.623	0.694	5.80857e-38		COLCA2	3.01738e-104	-0.536512	0.719	0.587	6.03476e-101		DUSP1	3.14317e-37	-1.16993	0.469	0.509	6.28634e-34									MFSD1	4.97221e-06	-0.467265	0.574	0.575	0.00994443		CPM
TIMP1	1.37894e-123	-1.17253	0.366	0.54	2.75787e-120		DRAM1	2.08872e-134	-0.855226	0.59	0.596	4.17744e-131		MMP9	1.17019e-34	-0.990863	0.37	0.353	2.34038e-31		KPNA2	4.37836e-35	-0.539572	0.654	0.622	8.75672e-32		KCNMA1	1.07076e-50	-1.1706	0.698	0.619	2.14152e-47									EGR2	7.9351e-17	-0.467652	0.33	0.436	1.58702e-13		PLD3
WARS	2.52086e-116	-1.17397	0.622	0.754	5.04171e-113		SERPINE1	1.04934e-52	-0.856552	0.385	0.37	2.09868e-49		LILRB2	1.33899e-49	-0.99168	0.519	0.571	2.67798e-46		DDX21	1.9158e-29	-0.540686	0.607	0.692	3.8316e-26		GBP2	6.35587e-70	-1.17214	0.819	0.742	1.27117e-66									RENBP	1.3468e-15	-0.467738	0.615	0.651	2.6936e-12		TOP2A
CTSL	1.3024e-131	-1.17474	0.443	0.66	2.6048e-128		CCNB1	9.22471e-159	-0.859183	0.418	0.617	1.84494e-155		COL3A1	2.58734e-60	-0.991845	0.461	0.44	5.17468e-57		TNFSF14	4.26131e-71	-0.542027	0.444	0.588	8.52262e-68		ALOX5	4.56727e-41	-1.17546	0.519	0.614	9.13454e-38									ICOS	2.11028e-178	-0.469478	0.896	0.58	4.22057e-175		DUSP1
RASSF4	1.42491e-129	-1.17778	0.579	0.53	2.84982e-126		DLGAP5	3.76874e-138	-0.859273	0.689	0.659	7.53749e-135		TYROBP	1.57206e-51	-0.992214	0.571	0.633	3.14413e-48		S100A6	2.21142e-21	-0.544483	0.856	0.819	4.42284e-18		IRF7	4.82388e-94	-1.1769	0.393	0.643	9.64776e-91									ANKRD22	6.908e-247	-0.472075	0.966	0.577	1.3816e-243		PRRX1
A2M	3.8912e-97	-1.17892	0.62	0.507	7.7824e-94		DNM1	5.77284e-149	-0.859715	0.651	0.594	1.15457e-145		NIBAN3	1.09003e-67	-0.99554	0.547	0.405	2.18006e-64		A2M	7.78808e-81	-0.545213	0.36	0.545	1.55762e-77		CXCL12	2.55321e-48	-1.1867	0.713	0.624	5.10643e-45									BTG1	1.44526e-109	-0.472483	0.952	0.705	2.89051e-106		FMNL2
ZEB2	4.99061e-108	-1.18171	0.525	0.628	9.98123e-105		TRDC	4.13224e-260	-0.86089	0.742	0.844	8.26448e-257		CREG1	1.04862e-60	-0.9997	0.647	0.667	2.09724e-57		TINAGL1	4.55657e-22	-0.548104	0.298	0.345	9.11313e-19		SERPINA1	2.45027e-37	-1.18857	0.637	0.631	4.90053e-34									CLNK	2.14397e-62	-0.473225	0.192	0.416	4.28794e-59		CSF2RB
SLCO2B1	3.2961e-147	-1.18224	0.65	0.605	6.59219e-144		FLNB	5.96084e-155	-0.861926	0.401	0.579	1.19217e-151		PLD3	1.05163e-47	-0.999857	0.56	0.688	2.10327e-44		MYC	1.68387e-63	-0.548889	0.751	0.641	3.36773e-60		ARHGEF10L	4.07054e-108	-1.18973	0.777	0.585	8.14108e-105									CR1	3.96269e-13	-0.473253	0.393	0.35	7.92538e-10		EGFL7
FTH1	2.53752e-283	-1.18326	0.577	0.847	5.07505e-280		CSRP1	1.46752e-181	-0.862379	0.42	0.648	2.93505e-178		TLR2	3.267e-65	-1.00359	0.603	0.615	6.53399e-62		PDGFRA	1.55578e-41	-0.550429	0.549	0.643	3.11156e-38		PSAP	1.4599e-42	-1.19065	0.807	0.724	2.9198e-39									FCRL5	2.345e-261	-0.474268	0.925	0.471	4.68999e-258		RHOB
PIK3AP1	7.80498e-301	-1.18566	0.257	0.586	1.561e-297		LIPA	5.30567e-130	-0.863931	0.425	0.593	1.06113e-126		OSMR	2.64035e-51	-1.00368	0.407	0.465	5.2807e-48		PEG10	3.89676e-92	-0.553222	0.743	0.671	7.79351e-89		CD96	2.41428e-94	-1.19218	0.749	0.555	4.82856e-91									NR4A2	3.01645e-50	-0.474959	0.195	0.389	6.03289e-47		LAP3
KCNMA1	8.82873e-104	-1.18743	0.535	0.643	1.76575e-100		HMGB2	4.92098e-139	-0.864157	0.591	0.699	9.84196e-136		TC2N	1.18192e-86	-1.00504	0.557	0.694	2.36383e-83		MXRA8	4.03292e-77	-0.555065	0.239	0.432	8.06585e-74		LRP1	3.76813e-59	-1.19219	0.392	0.543	7.53626e-56									BCL11A	6.87865e-28	-0.475749	0.646	0.504	1.37573e-24		FGL2
TIMP2	1.23292e-300	-1.1878	0.257	0.589	2.46583e-297		MS4A4A	4.97301e-101	-0.865614	0.683	0.629	9.94603e-98		COL27A1	7.5057e-97	-1.00527	0.673	0.519	1.50114e-93		CD19	6.58423e-26	-0.555807	0.497	0.603	1.31685e-22		IFITM3	1.16839e-115	-1.19599	0.408	0.664	2.33677e-112									GPAT3	4.54627e-198	-0.476614	0.928	0.61	9.09254e-195		ACTA2
FMNL2	1.75859e-111	-1.19053	0.633	0.627	3.51717e-108		MMP14	2.12327e-125	-0.867445	0.295	0.443	4.24654e-122		LGALS9	1.18395e-56	-1.00598	0.491	0.562	2.3679e-53		IL17REL	1.61637e-103	-0.560351	0.354	0.574	3.23274e-100		A2M	1.71097e-46	-1.19825	0.646	0.516	3.42194e-43									CPVL	3.62492e-20	-0.482347	0.22	0.345	7.24983e-17		CD63
COL4A2	4.45233e-128	-1.19464	0.47	0.413	8.90467e-125		FBLN1	2.33912e-68	-0.869659	0.198	0.306	4.67823e-65		SLC12A7	4.51277e-143	-1.01367	0.359	0.61	9.02555e-140		ADAMTS13	2.53662e-106	-0.561666	0.407	0.301	5.07324e-103		CYTIP	2.2215e-120	-1.20031	0.766	0.575	4.443e-117									FCGR2A	2.25565e-17	-0.482691	0.409	0.411	4.5113e-14		SPARC
NPC2	9.59585e-149	-1.19543	0.505	0.652	1.91917e-145		CORO1C	3.21715e-150	-0.870476	0.427	0.604	6.4343e-147		CD14	1.52505e-61	-1.0176	0.485	0.489	3.0501e-58		RILPL2	1.04613e-39	-0.565499	0.705	0.642	2.09227e-36		FSTL1	3.00464e-54	-1.20657	0.436	0.6	6.00929e-51									DHCR24	2.66756e-128	-0.48535	0.976	0.736	5.33512e-125		ACTN1
CD84	1.35836e-108	-1.1957	0.682	0.67	2.71672e-105		GM2A	0	-0.871092	0.186	0.647	0		SETBP1	1.09596e-42	-1.0192	0.472	0.537	2.19191e-39		E2F1	5.29257e-88	-0.568824	0.67	0.528	1.05851e-84		IFI44	4.30999e-86	-1.20995	0.56	0.488	8.61999e-83									NCEH1	1.19774e-16	-0.487235	0.441	0.482	2.39547e-13		FN1
FCGR3A	4.10747e-143	-1.20056	0.495	0.681	8.21493e-140		HSPG2	2.65173e-253	-0.873349	0.13	0.433	5.30345e-250		CTSD	1.98801e-38	-1.01952	0.63	0.633	3.97603e-35		LAMA5	7.5157e-24	-0.569498	0.276	0.315	1.50314e-20		FGR	1.26144e-89	-1.21341	0.354	0.541	2.52288e-86									IL10	2.77626e-111	-0.488432	0.93	0.719	5.55253e-108		LAMB1
CSF1	1.79441e-143	-1.20198	0.679	0.622	3.58881e-140		RASD1	0	-0.874112	0.737	0.777	0		CCL21	4.49365e-77	-1.02467	0.745	0.664	8.9873e-74		PIK3C2B	1.86168e-26	-0.570887	0.26	0.321	3.72337e-23		FMNL2	1.60006e-43	-1.2189	0.6	0.63	3.20011e-40									ADAM28	1.1694e-35	-0.491192	0.55	0.388	2.33881e-32		LILRB2
FSTL1	5.62096e-114	-1.20785	0.639	0.577	1.12419e-110		AURKB	5.63417e-141	-0.875121	0.713	0.602	1.12683e-137		DMXL2	6.36057e-38	-1.02518	0.488	0.545	1.27211e-34		NFATC1	1.43824e-34	-0.573819	0.642	0.62	2.87647e-31		CXCL11	2.52183e-71	-1.22415	0.756	0.726	5.04365e-68									KCNJ10	5.03853e-64	-0.492245	0.795	0.627	1.00771e-60		NNMT
LIFR	0	-1.21066	0.275	0.629	0		RILPL2	3.99818e-212	-0.876287	0.462	0.683	7.99636e-209		COL1A1	7.69362e-35	-1.02594	0.357	0.461	1.53872e-31		SEMA7A	2.00283e-26	-0.57434	0.405	0.472	4.00566e-23		MPEG1	2.81373e-39	-1.22505	0.396	0.432	5.62746e-36									PGAM1	2.85092e-43	-0.494849	0.735	0.644	5.70184e-40		TRDC
CXCL11	2.39094e-140	-1.21693	0.701	0.734	4.78188e-137		CPM	7.27461e-116	-0.876611	0.65	0.548	1.45492e-112		SELPLG	8.63171e-95	-1.03112	0.69	0.684	1.72634e-91		PCOLCE	2.01043e-55	-0.577397	0.652	0.581	4.02086e-52		NPC2	5.03272e-39	-1.2266	0.62	0.629	1.00654e-35									NRP2	1.67117e-154	-0.495446	0.374	0.726	3.34234e-151		NPL
SEL1L3	3.3835e-96	-1.22745	0.559	0.594	6.76699e-93		TGFBI	0	-0.876955	0.728	0.447	0		FTL	3.8272e-22	-1.03452	0.804	0.808	7.65439e-19		BLK	1.46815e-13	-0.579752	0.427	0.404	2.9363e-10		SEL1L3	3.55322e-49	-1.23012	0.564	0.591	7.10645e-46									ERC2	0	-0.497411	0.904	0.26	0		OSMR
HIST1H1B	0	-1.22826	0.252	0.708	0		TUBB	1.53988e-166	-0.877735	0.577	0.72	3.07976e-163		TGFBI	8.3961e-120	-1.03777	0.299	0.514	1.67922e-116		RALGPS2	1.25668e-25	-0.580114	0.414	0.518	2.51336e-22		PLAAT4	3.92737e-63	-1.2325	0.713	0.79	7.85473e-60									LAT2	0	-0.498851	0.903	0.374	0		PLXNB2
ALOX5	5.50617e-104	-1.23392	0.628	0.603	1.10123e-100		GOLM1	0	-0.880468	0.221	0.605	0		SNX10	2.97088e-35	-1.04354	0.749	0.772	5.94176e-32		CDC20	1.9117e-93	-0.583101	0.613	0.522	3.82341e-90		TCIRG1	4.68715e-53	-1.2338	0.458	0.647	9.37431e-50									HIVEP3	1.37498e-124	-0.504962	0.275	0.618	2.74996e-121		CREG1
GZMK	2.31155e-126	-1.23486	0.619	0.794	4.6231e-123		TPX2	7.31007e-126	-0.88083	0.728	0.672	1.46201e-122		DSE	5.67226e-79	-1.04425	0.397	0.531	1.13445e-75		FAM43A	1.14139e-33	-0.58501	0.442	0.45	2.28277e-30		LTB	3.79289e-66	-1.2388	0.73	0.603	7.58578e-63									BIRC3	4.69232e-137	-0.505341	0.895	0.594	9.38465e-134		TNFRSF9
CXCL12	1.72248e-90	-1.26368	0.582	0.641	3.44496e-87		RNASE1	0	-0.882148	0.735	0.436	0		RASGRP2	2.74469e-56	-1.04945	0.539	0.6	5.48938e-53		TNFRSF25	2.61007e-12	-0.585517	0.574	0.596	5.22014e-09		LSP1	2.39339e-56	-1.23907	0.749	0.7	4.78679e-53									FAM30A	3.9423e-11	-0.505377	0.448	0.481	7.8846e-08		SLAMF8
MPEG1	1.39046e-108	-1.26431	0.352	0.444	2.78092e-105		HSP90AA1	3.43532e-153	-0.883805	0.746	0.762	6.87064e-150		CD79B	1.96307e-121	-1.05205	0.334	0.573	3.92613e-118		SLC9B2	4.60945e-50	-0.585615	0.429	0.527	9.21891e-47		RASSF4	6.83306e-59	-1.24054	0.387	0.551	1.36661e-55									TLR4	1.72162e-168	-0.505688	0.238	0.635	3.44324e-165		PDLIM7
CD79A	3.15469e-64	-1.26942	0.639	0.609	6.30937e-61		UBE2C	2.89529e-103	-0.884421	0.654	0.636	5.79058e-100		IRF8	4.45213e-26	-1.05757	0.519	0.616	8.90427e-23		PLA1A	2.69649e-146	-0.592742	0.697	0.457	5.39298e-143		THEMIS2	2.49469e-87	-1.267	0.361	0.566	4.98937e-84									SCARB1	7.2069e-183	-0.506234	0.898	0.549	1.44138e-179		HMOX1
LILRB1	0	-1.28043	0.203	0.656	0		PLK1	1.79618e-106	-0.886691	0.592	0.661	3.59235e-103		FN1	2.37531e-58	-1.05819	0.269	0.342	4.75062e-55		TUBB4B	6.08495e-40	-0.593567	0.576	0.604	1.21699e-36		STOM	2.17643e-57	-1.26829	0.831	0.778	4.35285e-54									HIST1H4J	6.7549e-126	-0.506247	0.939	0.712	1.35098e-122		SOD2
SERPINA1	7.58907e-134	-1.2814	0.524	0.653	1.51781e-130		TYROBP	4.65236e-94	-0.88877	0.646	0.622	9.30472e-91		PFKFB3	2.31817e-58	-1.05855	0.533	0.55	4.63634e-55		S100A4	1.82746e-31	-0.597292	0.754	0.74	3.65491e-28		COL6A2	3.26081e-132	-1.2688	0.859	0.619	6.52162e-129									TCL1A	9.24022e-74	-0.506403	0.717	0.477	1.84804e-70		IBSP
NR1H3	1.99138e-136	-1.28269	0.321	0.514	3.98276e-133		NPL	5.68128e-115	-0.889825	0.74	0.672	1.13626e-111		SLAMF8	5.4143e-166	-1.05913	0.758	0.616	1.08286e-162		NUF2	1.09929e-54	-0.600905	0.52	0.495	2.19858e-51		NR1H3	7.62857e-35	-1.27611	0.487	0.482	1.52571e-31									GIMAP8	7.9762e-106	-0.507245	0.87	0.622	1.59524e-102		CADM1
HAVCR2	9.08736e-268	-1.28408	0.351	0.666	1.81747e-264		NME1	2.6903e-130	-0.89405	0.674	0.668	5.3806e-127		SIGLEC1	2.14078e-70	-1.06165	0.619	0.572	4.28156e-67		PDGFRB	3.87104e-102	-0.601495	0.678	0.472	7.74208e-99		COL6A3	4.63322e-94	-1.27747	0.702	0.5	9.26644e-91									DUSP4	1.25252e-24	-0.507441	0.565	0.569	2.50504e-21		ANXA2
CEBPB	3.22607e-211	-1.288	0.376	0.631	6.45213e-208		TSPAN4	0	-0.895853	0.212	0.615	0		KCTD12	2.54869e-120	-1.06306	0.696	0.565	5.09737e-117		TMEM100	8.57659e-155	-0.604171	0.779	0.655	1.71532e-151		SCO2	1.88418e-37	-1.2791	0.691	0.703	3.76835e-34									MS4A4A	6.38584e-156	-0.508699	0.938	0.617	1.27717e-152		SIGLEC1
VCAM1	5.6178e-223	-1.29111	0.373	0.607	1.12356e-219		CLEC7A	0	-0.897856	0.156	0.574	0		COL4A1	1.02518e-95	-1.06792	0.207	0.405	2.05036e-92		COL1A2	6.0145e-07	-0.604851	0.383	0.407	0.0012029		UCP2	2.5881e-59	-1.28227	0.463	0.648	5.1762e-56									SAMSN1	5.53898e-177	-0.513342	0.868	0.53	1.1078e-173		SLC7A5
CIITA	3.56134e-132	-1.29258	0.403	0.599	7.12267e-129		LMNA	0	-0.899068	0.685	0.525	0		TNFSF13	4.51357e-65	-1.06943	0.538	0.618	9.02715e-62		CCN2	1.28737e-126	-0.608866	0.136	0.383	2.57475e-123		SOD2	9.53532e-25	-1.29128	0.641	0.734	1.90706e-21									CCNF	7.19535e-59	-0.521218	0.402	0.609	1.43907e-55		GSN
HK3	1.78777e-111	-1.2933	0.686	0.62	3.57553e-108		LILRB1	2.57009e-145	-0.900914	0.71	0.559	5.14017e-142		LIFR	1.25579e-75	-1.06967	0.619	0.565	2.51159e-72		ADAM33	8.86204e-41	-0.614179	0.66	0.585	1.77241e-37		GIMAP7	9.28918e-54	-1.29304	0.784	0.753	1.85784e-50									HMMR	8.50904e-167	-0.524017	0.836	0.509	1.70181e-163		EOMES
SPI1	6.38308e-150	-1.29629	0.709	0.648	1.27662e-146		PAPLN	6.61982e-76	-0.903045	0.538	0.505	1.32396e-72		COL6A1	3.53754e-36	-1.07598	0.683	0.611	7.07508e-33		KCNN3	1.90066e-98	-0.61589	0.66	0.551	3.80133e-95		HK3	4.84613e-42	-1.2979	0.548	0.638	9.69227e-39									IL32	1.63222e-49	-0.524022	0.978	0.852	3.26445e-46		TGFBI
ARHGEF10L	6.23251e-191	-1.30789	0.412	0.637	1.2465e-187		MMP2	2.47553e-80	-0.906149	0.304	0.41	4.95105e-77		CCL5	3.91412e-73	-1.07705	0.585	0.588	7.82824e-70		CAV1	2.39779e-39	-0.617091	0.352	0.401	4.79558e-36		SDC3	1.12291e-34	-1.29796	0.639	0.646	2.24583e-31									FLT1	1.92612e-96	-0.524169	0.333	0.619	3.85224e-93		TMEM173
RGL1	2.96537e-209	-1.31406	0.405	0.639	5.93074e-206		AIF1	3.36209e-108	-0.908069	0.67	0.638	6.72419e-105		ZC3H12D	1.83127e-61	-1.07722	0.52	0.596	3.66253e-58		PRDX2	2.46e-39	-0.617315	0.414	0.492	4.92e-36		GIMAP4	2.53703e-65	-1.30164	0.821	0.765	5.07405e-62									NCF2	1.80944e-47	-0.526073	0.625	0.465	3.61888e-44		IFI27
ADAMTS2	3.15103e-206	-1.31824	0.495	0.647	6.30205e-203		SPP1	1.68418e-83	-0.915794	0.159	0.316	3.36836e-80		GNAQ	7.44443e-157	-1.07864	0.588	0.431	1.48889e-153		FBN1	9.26414e-33	-0.619744	0.331	0.413	1.85283e-29		IL7R	1.13153e-41	-1.30205	0.454	0.592	2.26306e-38									ANO9	4.83074e-272	-0.531198	0.931	0.479	9.66148e-269		CHI3L1
IFI44	4.67431e-218	-1.31837	0.295	0.533	9.34862e-215		SPARCL1	1.06249e-75	-0.923002	0.693	0.622	2.12498e-72		LAG3	3.72463e-73	-1.08088	0.498	0.627	7.44926e-70		CCR7	1.04786e-56	-0.622079	0.469	0.363	2.09572e-53		IGFBP7	1.1882e-21	-1.30398	0.554	0.55	2.3764e-18									CD300A	6.33331e-232	-0.540472	0.953	0.567	1.26666e-228		AEBP1
IL10RA	2.23021e-250	-1.31935	0.252	0.531	4.46042e-247		CD14	8.62124e-92	-0.923795	0.405	0.504	1.72425e-88		AIF1	5.0023e-124	-1.08315	0.471	0.666	1.00046e-120		LIMA1	6.06067e-37	-0.622962	0.5	0.591	1.21213e-33		VWF	4.08642e-33	-1.30441	0.633	0.512	8.17285e-30									CDCA3	1.6874e-20	-0.545482	0.493	0.541	3.37481e-17		NBL1
CXCL13	4.84284e-133	-1.32162	0.71	0.723	9.68569e-130		RCN3	6.23907e-165	-0.926001	0.214	0.434	1.24781e-161		PIK3AP1	3.9198e-117	-1.08624	0.627	0.52	7.8396e-114		CDH1	4.36957e-43	-0.624448	0.472	0.532	8.73915e-40		COL4A2	2.23901e-41	-1.3098	0.342	0.429	4.47803e-38									P2RY13	9.17518e-134	-0.545679	0.774	0.474	1.83504e-130		PTGDS
UBD	2.29068e-224	-1.32792	0.711	0.735	4.58135e-221		NDC80	9.21385e-187	-0.926148	0.339	0.587	1.84277e-183		MFSD1	1.67106e-159	-1.09311	0.318	0.608	3.34213e-156		CENPF	1.07979e-54	-0.629395	0.57	0.544	2.15957e-51		GNS	2.90102e-41	-1.31184	0.608	0.665	5.80204e-38									CRIM1	1.13091e-169	-0.549645	0.209	0.603	2.26182e-166		FAT1
SDC3	1.64499e-112	-1.32799	0.653	0.644	3.28998e-109		TLR2	4.29819e-137	-0.926834	0.736	0.592	8.59638e-134		KLF2	2.42578e-96	-1.09325	0.334	0.557	4.85157e-93		AQP1	5.84685e-29	-0.630392	0.446	0.555	1.16937e-25		ADA2	2.17619e-63	-1.31551	0.698	0.715	4.35237e-60									SLC7A7	6.19594e-23	-0.549728	0.734	0.62	1.23919e-19		COL18A1
VWF	8.1834e-27	-1.33533	0.536	0.519	1.63668e-23		SLC7A7	5.99001e-91	-0.928586	0.586	0.635	1.198e-87		IL10RA	2.17637e-105	-1.10612	0.527	0.48	4.35274e-102		HSP90AB1	1.08552e-34	-0.634175	0.679	0.748	2.17104e-31		VSIG4	3.4056e-52	-1.31797	0.808	0.745	6.81121e-49									TYROBP	2.52446e-74	-0.549948	0.833	0.612	5.04893e-71		SLCO2B1
IFI44L	1.09404e-136	-1.33649	0.499	0.54	2.18809e-133		CRIP1	4.07328e-216	-0.933621	0.777	0.804	8.14656e-213		APOL1	2.61223e-114	-1.10772	0.692	0.738	5.22447e-111		MAP4K4	2.62265e-35	-0.634686	0.419	0.501	5.2453e-32		CD68	5.06735e-41	-1.31825	0.749	0.687	1.01347e-37									ADAM8	1.78782e-215	-0.551679	0.951	0.574	3.57564e-212		BRI3
IGHD	1.58425e-152	-1.33911	0.104	0.314	3.1685e-149		PLPP3	8.491e-169	-0.935849	0.678	0.552	1.6982e-165		SCPEP1	7.16149e-61	-1.11571	0.579	0.641	1.4323e-57		IGFL2	2.46803e-52	-0.635243	0.449	0.436	4.93605e-49		NCKAP1L	1.0342e-80	-1.32195	0.769	0.705	2.06839e-77									CPM	1.79379e-109	-0.55183	0.824	0.546	3.58758e-106		FAM20A
SERPINF1	9.76433e-101	-1.34367	0.621	0.629	1.95287e-97		LAMB1	2.06801e-109	-0.935984	0.329	0.493	4.13602e-106		PLAAT4	3.02216e-109	-1.12011	0.783	0.784	6.04432e-106		CTSW	3.14697e-39	-0.636421	0.616	0.556	6.29394e-36		HAVCR2	1.20158e-51	-1.34324	0.47	0.627	2.40316e-48									NME1	5.03791e-60	-0.552064	0.777	0.662	1.00758e-56		GZMK
TMEM176B	8.86845e-139	-1.34605	0.578	0.659	1.77369e-135		IBSP	1.28339e-119	-0.93777	0.67	0.46	2.56678e-116		CXCL13	1.66464e-76	-1.1228	0.772	0.714	3.32928e-73		PHLDB1	3.60239e-31	-0.637525	0.303	0.399	7.20477e-28		IGHD	3.18235e-13	-1.34363	0.24	0.283	6.3647e-10									TMEM63C	4.82063e-176	-0.552199	0.974	0.762	9.64126e-173		CCN1
SOD2	7.29847e-172	-1.36724	0.591	0.753	1.45969e-168		COL18A1	0	-0.94148	0.201	0.639	0		NPC2	8.43781e-48	-1.1272	0.625	0.628	1.68756e-44		COL16A1	0	-0.638127	0.514	0.167	0		DCN	1.76162e-59	-1.34546	0.645	0.513	3.52323e-56									WHRN	2.26409e-08	-0.552431	0.409	0.415	4.52818e-05		SERPINA1
SAMHD1	7.2966e-214	-1.36888	0.701	0.71	1.45932e-210		NR5A2	3.74914e-238	-0.942357	0.716	0.706	7.49827e-235		CSF1R	7.456e-84	-1.12877	0.391	0.549	1.4912e-80		FGFR1	1.32071e-71	-0.639185	0.604	0.456	2.64142e-68		CALHM6	5.48717e-69	-1.35865	0.785	0.756	1.09743e-65									GNG2	1.50992e-42	-0.553003	0.526	0.431	3.01984e-39		MFGE8
NCKAP1L	3.02709e-158	-1.36929	0.645	0.723	6.05418e-155		CALD1	7.86273e-77	-0.952047	0.48	0.472	1.57255e-73		MYL9	3.97119e-42	-1.13008	0.356	0.42	7.94237e-39		FBLN1	4.4225e-18	-0.641	0.263	0.293	8.845e-15		IFI30	1.96198e-16	-1.36993	0.79	0.789	3.92396e-13									FPR1	5.17371e-57	-0.557151	0.697	0.542	1.03474e-53		MT2A
LTB	3.11777e-85	-1.3744	0.588	0.618	6.23554e-82		NNMT	7.72512e-95	-0.975366	0.502	0.454	1.54502e-91		PARVG	1.58679e-69	-1.1314	0.525	0.531	3.17358e-66		BARX1	1.49627e-92	-0.644721	0.584	0.565	2.99254e-89		MRC1	3.74012e-68	-1.3742	0.452	0.631	7.48024e-65									HSP90AB1	2.29035e-95	-0.55783	0.895	0.73	4.58069e-92		SCD
LGALS3BP	3.09713e-187	-1.38338	0.677	0.728	6.19426e-184		DSE	1.88663e-106	-0.97807	0.555	0.509	3.77326e-103		RHOB	2.34447e-86	-1.13197	0.266	0.465	4.68893e-83		CNN3	7.94462e-29	-0.655186	0.391	0.396	1.58892e-25		CTSH	6.62883e-66	-1.38122	0.755	0.682	1.32577e-62									LBH	1.18402e-11	-0.562596	0.628	0.619	2.36805e-08		CTSD
COL6A3	2.51831e-43	-1.39303	0.441	0.53	5.03661e-40		OSMR	6.88469e-83	-0.98203	0.362	0.476	1.37694e-79		IFITM3	6.94678e-116	-1.13693	0.672	0.641	1.38936e-112		CDKN2C	5.05639e-58	-0.656322	0.655	0.663	1.01128e-54		SAMHD1	1.93543e-115	-1.38706	0.449	0.73	3.87087e-112									GRN	2.45629e-28	-0.565357	0.776	0.649	4.91257e-25		VCAM1
IGHG3	8.53918e-25	-1.39612	0.256	0.349	1.70784e-21		CDK1	1.34681e-104	-0.985092	0.568	0.641	2.69362e-101		CEBPD	1.1383e-120	-1.14123	0.745	0.65	2.2766e-117		TNFRSF13C	3.58569e-42	-0.65679	0.605	0.538	7.17139e-39		MAFB	5.34765e-91	-1.38801	0.796	0.624	1.06953e-87									PLAC8	0	-0.566107	0.937	0.376	0		IL2RB
IL7R	1.27394e-78	-1.3979	0.585	0.58	2.54787e-75		PLXNB2	9.39073e-145	-0.989552	0.392	0.454	1.87815e-141		CHI3L1	1.3752e-65	-1.14712	0.568	0.676	2.75039e-62		HIST1H2BH	2.8064e-75	-0.657247	0.71	0.624	5.6128e-72		IFI44L	3.37101e-79	-1.38875	0.395	0.545	6.74201e-76									PGD	2.79733e-30	-0.566117	0.665	0.664	5.59467e-27		MYL9
MRC1	8.33059e-106	-1.40321	0.566	0.627	1.66612e-102		PLA2G7	3.07025e-81	-0.990583	0.604	0.646	6.1405e-78		KCNMA1	3.85522e-59	-1.15453	0.572	0.632	7.71044e-56		INCENP	3.6967e-59	-0.657622	0.702	0.64	7.3934e-56		IKZF3	3.01869e-46	-1.40645	0.793	0.768	6.03737e-43									CD19	6.65232e-204	-0.566765	0.945	0.567	1.33046e-200		SDC3
FCER1G	1.40035e-119	-1.40549	0.659	0.737	2.8007e-116		ACTA2	2.83603e-83	-1.00172	0.673	0.612	5.67206e-80		IFI27	3.07527e-110	-1.15529	0.743	0.678	6.15054e-107		PDE3B	3.01144e-28	-0.660656	0.392	0.472	6.02287e-25		CSF2RB	1.0932e-77	-1.41111	0.75	0.647	2.1864e-74									IL4I1	2.61018e-93	-0.567608	0.186	0.471	5.22036e-90		CXCL12
DCN	7.10183e-110	-1.40564	0.379	0.551	1.42037e-106		KIF23	3.12907e-120	-1.00246	0.529	0.589	6.25815e-117		ENG	2.07268e-91	-1.15613	0.329	0.492	4.14537e-88		FAM237B	2.20167e-95	-0.662326	0.574	0.691	4.40334e-92		SERPINF1	3.59246e-50	-1.41959	0.591	0.631	7.18492e-47									CCL3	3.92011e-79	-0.568795	0.184	0.44	7.84022e-76		SAMHD1
GIMAP4	1.25847e-171	-1.40886	0.728	0.777	2.51693e-168		NRP1	1.09898e-200	-1.00419	0.497	0.474	2.19795e-197		FSTL1	2.50873e-60	-1.16055	0.629	0.582	5.01746e-57		BUB1	1.40019e-83	-0.662771	0.677	0.567	2.80039e-80		SETBP1	1.05772e-61	-1.43446	0.509	0.531	2.11543e-58									RBM47	2.13065e-165	-0.569513	0.891	0.595	4.26129e-162		APOE
ADA2	2.73684e-171	-1.41457	0.697	0.717	5.47368e-168		FCGR3A	2.11846e-104	-1.00497	0.683	0.645	4.23692e-101		FCGR3A	4.97336e-38	-1.16258	0.638	0.653	9.94672e-35		DUSP4	1.59848e-105	-0.663056	0.671	0.557	3.19695e-102		SPI1	4.23941e-46	-1.43697	0.637	0.66	8.47883e-43									INCENP	1.4002e-63	-0.570363	0.765	0.638	2.8004e-60		GNAQ
IGFBP7	6.18524e-141	-1.41799	0.384	0.583	1.23705e-137		LGALS3	9.1477e-281	-1.00678	0.709	0.64	1.82954e-277		CCL18	1.2592e-42	-1.16617	0.669	0.722	2.5184e-39		TK1	2.35169e-91	-0.664722	0.492	0.643	4.70337e-88		GRN	1.26345e-66	-1.43819	0.749	0.649	2.52689e-63									LGALS3	9.48524e-28	-0.571629	0.64	0.651	1.89705e-24		NRP1
GBP2	2.71751e-245	-1.41894	0.721	0.754	5.43502e-242		CIITA	1.09767e-252	-1.0195	0.29	0.616	2.19534e-249		IRF7	3.75622e-110	-1.16826	0.452	0.646	7.51243e-107		GPR171	3.71366e-86	-0.664815	0.638	0.502	7.42733e-83		LRRK2	2.91319e-76	-1.44243	0.448	0.623	5.82638e-73									CENPF	1.1982e-73	-0.578641	0.719	0.535	2.3964e-70		CXCL11
ZBTB16	0	-1.41958	0.666	0.691	0		HJURP	3.65438e-106	-1.02249	0.575	0.669	7.30876e-103		ZEB2	2.07597e-48	-1.17194	0.637	0.608	4.15194e-45		SHCBP1	8.53533e-63	-0.666666	0.518	0.6	1.70707e-59		ZBTB16	1.28978e-259	-1.45778	0.331	0.717	2.57956e-256									DYSF	3.30073e-38	-0.57878	0.47	0.639	6.60147e-35		RGL1
LSP1	2.64129e-171	-1.42028	0.656	0.713	5.28258e-168		ITM2C	7.7817e-240	-1.02596	0.311	0.622	1.55634e-236		ODF3B	1.47756e-90	-1.17423	0.406	0.597	2.95513e-87		COCH	3.07881e-115	-0.667545	0.776	0.716	6.15762e-112		LGALS3BP	5.93587e-106	-1.4728	0.764	0.716	1.18717e-102									DHCR7	4.02959e-43	-0.579311	0.275	0.44	8.05917e-40		COL1A1
SLAMF6	2.68225e-98	-1.44077	0.713	0.749	5.36449e-95		CD79A	7.29959e-90	-1.02766	0.748	0.59	1.45992e-86		STAB1	9.01029e-73	-1.1748	0.367	0.484	1.80206e-69		NDFIP2	7.11394e-93	-0.669717	0.557	0.443	1.42279e-89		CYBA	9.98055e-80	-1.49082	0.8	0.758	1.99611e-76									ASF1B	1.28323e-56	-0.580266	0.794	0.633	2.56647e-53		COL27A1
IKZF3	8.3757e-84	-1.44306	0.741	0.776	1.67514e-80		COL27A1	3.68072e-96	-1.02799	0.617	0.522	7.36143e-93		FMNL2	2.4122e-82	-1.18232	0.686	0.62	4.8244e-79		IFNG	1.21547e-29	-0.670518	0.663	0.692	2.43095e-26		FCER1G	7.29116e-84	-1.51721	0.517	0.742	1.45823e-80									TLR2	4.845e-86	-0.581661	0.346	0.632	9.69e-83		CD68
PSAP	2.63198e-201	-1.44608	0.572	0.761	5.26395e-198		ODF3B	8.54489e-101	-1.02934	0.488	0.591	1.70898e-97		TIMP2	3.84495e-72	-1.18447	0.457	0.545	7.68989e-69		CRTAM	5.85485e-82	-0.67075	0.752	0.708	1.17097e-78		IGHG3	7.17718e-08	-1.52222	0.348	0.333	0.000143544									GTSE1	2.17332e-52	-0.582147	0.674	0.55	4.34664e-49		CSF1
LGMN	7.9097e-135	-1.45057	0.391	0.597	1.58194e-131		CREG1	7.4762e-157	-1.03561	0.519	0.691	1.49524e-153		MPEG1	2.71469e-199	-1.18736	0.621	0.404	5.42937e-196		CD22	2.52284e-13	-0.67539	0.461	0.538	5.04569e-10		ABCA1	5.80367e-96	-1.52415	0.686	0.587	1.16073e-92									DMXL2	5.9918e-08	-0.582248	0.476	0.543	0.000119836		HAVCR2
GNS	7.5742e-305	-1.45463	0.409	0.71	1.51484e-301		CSF1R	7.5883e-119	-1.03867	0.619	0.515	1.51766e-115		CD84	8.45628e-86	-1.19014	0.682	0.671	1.69126e-82		ELN	1.48316e-47	-0.676371	0.428	0.377	2.96631e-44		BTG1	3.30968e-69	-1.53713	0.686	0.723	6.61937e-66									CLEC10A	1.72555e-147	-0.583542	0.973	0.711	3.4511e-144		TIMP2
MAFB	1.47992e-106	-1.45518	0.604	0.643	2.95984e-103		FOS	5.958e-115	-1.04652	0.412	0.427	1.1916e-111		PLCB2	9.5671e-82	-1.19095	0.551	0.552	1.91342e-78		GTSE1	6.43417e-85	-0.676878	0.405	0.576	1.28683e-81		PTGDS	2.79676e-67	-1.54392	0.828	0.722	5.59352e-64									CCR5	8.79066e-191	-0.585688	0.964	0.68	1.75813e-187		CEBPB
GNLY	4.0221e-64	-1.45814	0.552	0.565	8.04419e-61		SLCO2B1	2.76087e-114	-1.04754	0.534	0.626	5.52174e-111		SLCO2B1	2.13498e-82	-1.19278	0.592	0.615	4.26996e-79		HSPG2	1.90495e-80	-0.678402	0.516	0.372	3.80989e-77		PRF1	1.11715e-15	-1.55015	0.702	0.663	2.23429e-12									CD5	2.65297e-26	-0.586154	0.698	0.621	5.30595e-23		CEBPD
FCGRT	3.36779e-162	-1.45987	0.492	0.677	6.73557e-159		IGHD	5.68087e-26	-1.05208	0.277	0.28	1.13617e-22		GRINA	2.76564e-56	-1.1935	0.643	0.699	5.53129e-53		DNM1	3.39081e-55	-0.679469	0.504	0.615	6.78162e-52		LGMN	1.16939e-62	-1.56053	0.588	0.561	2.33878e-59									LILRB4	1.15085e-184	-0.590287	0.211	0.624	2.3017e-181		FSTL1
ABCA1	9.26066e-181	-1.46148	0.683	0.578	1.85213e-177		NUSAP1	5.72024e-148	-1.05432	0.615	0.691	1.14405e-144		LILRB1	7.88632e-94	-1.19395	0.652	0.573	1.57726e-90		MZB1	5.63817e-221	-0.680267	0.562	0.283	1.12763e-217		S100A8	2.58123e-77	-1.56074	0.535	0.722	5.16247e-74									LYN	1.77125e-32	-0.594355	0.461	0.386	3.54249e-29		LIFR
VSIG4	7.24003e-146	-1.4696	0.665	0.766	1.44801e-142		FTH1	1.31218e-225	-1.0556	0.796	0.804	2.62435e-222		CSF1	3.3891e-81	-1.19428	0.62	0.632	6.77821e-78		CCNB2	7.12211e-70	-0.68327	0.664	0.594	1.42442e-66		TCN2	4.50912e-52	-1.56134	0.814	0.728	9.01825e-49									TNFSF13	4.75565e-134	-0.596642	0.897	0.589	9.5113e-131		LMNA
S100A8	1.63097e-154	-1.47071	0.594	0.729	3.26193e-151		IFI27	3.80671e-121	-1.06379	0.598	0.701	7.61341e-118		APOL3	2.55758e-188	-1.20021	0.449	0.709	5.11517e-185		RUNX2	5.12746e-130	-0.68339	0.689	0.542	1.02549e-126		TYMP	2.68511e-49	-1.56169	0.7	0.779	5.37022e-46									GM2A	7.1426e-248	-0.596788	0.943	0.553	1.42852e-244		CEP55
LAP3	7.77432e-218	-1.48015	0.687	0.779	1.55486e-214		S100A6	8.04341e-282	-1.06608	0.778	0.831	1.60868e-278		RGL1	2.43256e-77	-1.2005	0.522	0.611	4.86512e-74		HMMR	2.95979e-119	-0.685933	0.668	0.514	5.91958e-116		TIMP3	2.31436e-64	-1.57495	0.402	0.578	4.62873e-61									TNFRSF13C	1.75423e-243	-0.59877	0.939	0.518	3.50847e-240		TMEM176B
CALHM6	1.96809e-226	-1.49888	0.656	0.778	3.93618e-223		SPARC	1.50642e-210	-1.06817	0.488	0.426	3.01284e-207		SCO2	5.25466e-52	-1.20069	0.705	0.702	1.05093e-48		TUBA4A	2.90111e-55	-0.687629	0.782	0.737	5.80223e-52		IDO1	1.69605e-61	-1.58432	0.768	0.717	3.3921e-58									DNASE2	1.33604e-68	-0.599679	0.832	0.663	2.67207e-65		SAT1
PLAAT4	0	-1.50325	0.692	0.802	0		IFITM3	4.88681e-226	-1.06938	0.753	0.625	9.77362e-223		CEBPB	1.13228e-62	-1.20684	0.504	0.601	2.26456e-59		IL7R	5.4024e-64	-0.688322	0.409	0.602	1.08048e-60		FCGRT	1.68049e-51	-1.59194	0.552	0.654	3.36098e-48									FAM107B	7.33346e-18	-0.601777	0.374	0.471	1.46669e-14		COL4A1
LRRK2	2.64603e-234	-1.51255	0.395	0.652	5.29206e-231		RHOB	1.85626e-176	-1.06977	0.252	0.476	3.71252e-173		VIM	4.3437e-77	-1.20907	0.779	0.84	8.6874e-74		MGP	7.3202e-31	-0.688965	0.604	0.597	1.46404e-27		HCLS1	8.3898e-84	-1.60307	0.787	0.75	1.67796e-80									CXCR6	2.27158e-184	-0.602191	0.974	0.642	4.54317e-181		ADAMTS2
TIMP3	4.20354e-109	-1.51617	0.443	0.588	8.40708e-106		MMP9	1.49803e-63	-1.07098	0.376	0.351	2.99605e-60		CXCL11	5.23008e-81	-1.21245	0.707	0.731	1.04602e-77		CDCA3	5.54684e-48	-0.689049	0.488	0.544	1.10937e-44		DPYD	8.42884e-90	-1.62178	0.718	0.655	1.68577e-86									UNC93B1	2.3869e-116	-0.603166	0.754	0.484	4.7738e-113		TYMP
GIMAP7	3.29306e-242	-1.51809	0.736	0.759	6.58611e-239		KCTD12	1.47354e-210	-1.08386	0.352	0.621	2.94708e-207		SYNGR2	6.45395e-93	-1.21848	0.478	0.678	1.29079e-89		NR2F2	3.87509e-106	-0.690255	0.739	0.559	7.75019e-103		GSN	3.46719e-67	-1.62411	0.505	0.535	6.93439e-64									MZB1	2.69795e-92	-0.607712	0.081	0.329	5.39591e-89		DMXL2
DUSP1	1.08718e-200	-1.52169	0.324	0.541	2.17436e-197		ALOX5	4.77997e-81	-1.08556	0.645	0.6	9.55994e-78		CXCL12	6.31646e-67	-1.21914	0.694	0.623	1.26329e-63		CALD1	1.465e-67	-0.691903	0.305	0.493	2.93e-64		CTSZ	2.41391e-34	-1.62718	0.806	0.791	4.82781e-31									RHOF	1.35032e-57	-0.609693	0.715	0.55	2.70063e-54		S100A6
TGFBR2	2.4818e-195	-1.55297	0.69	0.617	4.96359e-192		GRINA	1.91506e-133	-1.08639	0.629	0.704	3.83012e-130		DCN	2.49755e-99	-1.23322	0.663	0.505	4.9951e-96		PRRX1	3.74156e-54	-0.69318	0.322	0.48	7.48313e-51		SLAMF6	1.47313e-73	-1.63343	0.769	0.741	2.94627e-70									FTL	7.0148e-58	-0.610315	0.926	0.8	1.40296e-54		LGMN
[truncated: 262 more rows]
[truncated: 71 more columns]

## Sheet: S4
Data S4: Comparison of Tumor/T-cell clusters (T0-T12) with cancer hallmark metaprograms (MP1-41): numbers
[truncated: 14 more rows]

## Sheet: S5
Data S5: Comparison of Tumor/T-cell clusters (T0-T12) with cancer hallmark metaprograms (MP1-41): genes
[truncated: 20 more rows]
[truncated: 376 more columns]

## Sheet: S6
Data S6: Comparison of Myeloid clusters (M0-M6) with cancer hallmark metaprograms (MP1-41): numbers
[truncated: 8 more rows]

[truncated: 8 more sheets: S7, S8, S9, S10, S11, S12, S13, S14]
