# Supplementary material for: Lack of SMARCB1 expression characterizes a subset of human and murine peripheral T-cell lymphomas
Source: Nat Commun. 2024 Oct 3;15:8571. doi: 10.1038/s41467-024-52826-0 (PMC11452211; doi:10.1038/s41467-024-52826-0)
Supplement: Supplementary file 6 — Source data file [file 41467_2024_52826_MOESM6_ESM.xlsx]

## Sheet: Fig_1B
Figure 1B
Subtypes	SMARCB1
PTCL-NOS	6.77972
PTCL-NOS	6.96815
NK/TCL	6.49714
PTCL-NOS	6.682
NK/TCL	6.60851
NK/TCL	6.49766
AITL	6.97628
HSTL	6.73074
HSTL	6.82856
HSTL	6.64241
NK/TCL	7.14791
NK/TCL	7.67615
AITL	7.23268
AITL	6.87749
PTCL-NOS	6.81228
PTCL-NOS	6.63868
NK/TCL	6.96426
NK/TCL	6.98389
PTCL-NOS	6.81734
AITL	7.28982
PTCL-NOS	6.92075
AITL	7.74009
PTCL-NOS	7.28479
PTCL-NOS	7.13499
PTCL-NOS	6.80287
PTCL-NOS	7.21719
PTCL-NOS	6.895
AITL	7.17548
AITL	7.00923
AITL	7.47108
AITL	7.32218
AITL	7.27764
AITL	7.28092
AITL	6.78273
AITL	7.10543
AITL	6.87456
AITL	7.24646
AITL	7.35422
AITL	7.45167
HSTL	6.71991
HSTL	6.99594
PTCL-NOS	6.89435
NK/TCL	6.91437
HSTL	6.91793
HSTL	6.53093
PTCL-NOS	6.57592
PTCL-NOS	6.06266
AITL	7.26993
AITL	7.32641
PTCL-NOS	7.03759
NK/TCL	6.65169
HSTL	6.34091
HSTL	6.39962
ALCL-ALK-	7.5335
ALCL-ALK-	7.30405
ALCL-ALK-	7.31473
ALCL-ALK-	7.27175
ALCL-ALK-	6.31479
ALCL-ALK-	6.86905
ALCL-ALK-	6.9029
ALCL-ALK-	6.98906
ALCL-ALK-	6.93183
ALCL-ALK-	7.07263
ALCL-ALK-	7.60579
ALCL-ALK-	7.20308
ALCL-ALK-	6.9185
ALCL-ALK-	7.43064
ALCL-ALK-	6.88944
ALCL-ALK-	6.9085
AITL	6.95948
AITL	7.22744
AITL	6.89432
AITL	7.98454
AITL	7.27822
AITL	7.65584
AITL	7.32279
AITL	7.18262
PTCL-NOS	6.1532
ALCL-ALK-	7.11889
AITL	7.11647
PTCL-NOS	6.75425
AITL	7.01588
AITL	7.15786
PTCL-NOS	6.43913
AITL	6.96191
AITL	7.21125
AITL	6.9078
AITL	7.05896
PTCL-NOS	7.33087
AITL	6.49319
AITL	6.61748
PTCL-NOS	7.19979
AITL	7.02298
AITL	6.89754
PTCL-NOS	7.53366
PTCL-NOS	6.93655
PTCL-NOS	6.83655
AITL	7.18608
PTCL-NOS	6.82853
AITL	6.97468
AITL	7.20819
AITL	7.31907
AITL	7.362
AITL	7.28024
PTCL-NOS	6.97438
PTCL-NOS	6.90832
AITL	7.66201
AITL	7.27419
AITL	6.671
AITL	6.81043
PTCL-NOS	7.23526
AITL	6.96928
AITL	7.32993
AITL	6.97353
AITL	6.61677
NK/TCL	6.95553
PTCL-NOS	6.93086
PTCL-NOS	7.15943
PTCL-NOS	7.03807
PTCL-NOS	7.0687
PTCL-NOS	6.92641
PTCL-NOS	6.86769
PTCL-NOS	6.90617
PTCL-NOS	6.38775
AITL	7.41319
PTCL-NOS	6.80335
PTCL-NOS	7.28053
NK/TCL	7.04179
AITL	7.17286
PTCL-NOS	6.98498
PTCL-NOS	7.09467
AITL	7.12038
AITL	6.86733
AITL	7.02287
AITL	6.95255
PTCL-NOS	7.27822
PTCL-NOS	7.17608
PTCL-NOS	6.62202
PTCL-NOS	6.23679
PTCL-NOS	6.99545
PTCL-NOS	7.1802
AITL	6.61284
PTCL-NOS	6.52738
AITL	6.89068
AITL	7.37027
AITL	7.45631
AITL	7.25623
AITL	7.04207
AITL	7.16129
AITL	7.19023
AITL	6.61868
AITL	6.78393
AITL	6.96514
AITL	6.98651
NK/TCL	7.63898
PTCL-NOS	6.37927
PTCL-NOS	7.24891
AITL	7.79169
PTCL-NOS	6.22978
PTCL-NOS	7.1133
PTCL-NOS	6.412
PTCL-NOS	7.13087
AITL	7.42146
HSTL	6.20462
AITL	7.39181
PTCL-NOS	6.62087
PTCL-NOS	6.46157
PTCL-NOS	6.57793
AITL	6.68417
PTCL-NOS	6.0304
NK/TCL	5.83467
AITL	6.43403
AITL	6.28538
AITL	6.6804
PTCL-NOS	6.82032
AITL	6.79764
AITL	7.68002
AITL	7.14749
AITL	7.57575
AITL	7.32623
PTCL-NOS	6.98154
PTCL-NOS	7.29403
PTCL-NOS	6.48048
ALCL-ALK-	7.50043
AITL	7.02985
PTCL-NOS	6.2353
AITL	6.75677
HSTL	6.86024
PTCL-NOS	7.02931
AITL	6.7415
PTCL-NOS	6.64627
AITL	6.24734
PTCL-NOS	6.80224
ALCL-ALK-	6.35822
AITL	7.11485
PTCL-NOS	6.90476
PTCL-NOS	6.6391
PTCL-NOS	6.77254
PTCL-NOS	6.29529
PTCL-NOS	6.95484
PTCL-NOS	6.98344
PTCL-NOS	7.20507
PTCL-NOS	6.79391
PTCL-NOS	6.67447
NK/TCL	7.24756
AITL	7.3718
NK/TCL	6.22882
AITL	6.38249
PTCL-NOS	6.6574
AITL	7.11078
AITL	7.21872
PTCL-NOS	6.89922
NK/TCL	7.49868
AITL	7.01253
AITL	7.53027
AITL	7.06145
NK/TCL	7.16881
AITL	6.72103
AITL	7.4251
AITL	7.24429
AITL	7.30847
AITL	7.29383
AITL	7.49632
NK/TCL	8.28189
NK/TCL	7.28917

## Sheet: Fig_1D
Figure 1D
Cohort	Age	SMARCB1	number
Screening	CAYA	pos	9
Screening	CAYA	neg	4
Screening	Adult	pos	27
Screening	Adult	neg	1
Extended	CAYA	pos	9
Extended	CAYA	neg	8
Extended	Adult	pos	27
Extended	Adult	neg	2

## Sheet: Fig_1E
Figure 1E
Age	Expr_value	Cohort
73.7	1	Screening
49.6	1	Screening
69.3	1	Screening
62.4	1	Screening
72.7	1	Screening
65	1	Screening
23	1	Screening
59.9	1	Screening
61.8	1	Screening
37.1	1	Screening
45.3	1	Screening
69.9	1	Screening
71.9	1	Screening
44.5	1	Screening
74.9	1	Screening
8	0	Screening
8	0	Screening
7	0	Screening
12	0	Screening
2	1	Screening
10	1	Screening
15	1	Screening
16	1	Screening
12	1	Screening
13	1	Screening
18	1	Screening
16	1	Screening
51	1	Screening
63	1	Screening
73	1	Screening
76	0	Screening
76	1	Screening
70	1	Screening
57	1	Screening
63	1	Screening
85	1	Screening
37	1	Screening
81	1	Screening
77	1	Screening
76	1	Screening
69	1	Screening
9	0	Extended
24	0	Extended
14	0	Extended
23	0	Extended
28	0	Extended

## Sheet: Fig_2A
Figure 2A
Sample_name	median	group
T160074	0.538225050908761	PTCL
T160075	0.567555515990632	PTCL
T160076	0.615916379351212	PTCL
T160079	0.474527373752729	PTCL
D33866	0.455361138473327	PTCL
CD3_1	0.624645161874825	CD3
CD3_2	0.632754851922672	CD3
CD3_3	0.655258418431605	CD3
CD3_4	0.654855426772981	CD3
CD3_5	0.652776323895613	CD3

## Sheet: Fig_2B
Figure 2B
Sample_name	median	group
PTCL_9	0.6429817	PTCL
PTCL_10	0.71407035	PTCL
PTCL_20	0.6665754	PTCL
PTCL_23	0.52610865	PTCL
PTCL_24	0.6304165	PTCL
INI1_1346_Milz	0.6961026	Cd3-Spleen
INI1_1347_Milz	0.7025826	Cd3-Spleen
INI1_1348_Milz	0.7229259	Cd3-Spleen
INI1_1349_Milz	0.7126755	Cd3-Spleen
INI1_1362_Milz	0.6755745	Cd3-Spleen
INI1_1346_TCells	0.7448131	CD3
INI1_1347_TCells	0.76493735	CD3
INI1_1348_TCells	0.7564773	CD3
INI1_1349_TCells	0.7551408	CD3
INI1_1362_TCells	0.7678168	CD3

## Sheet: Fig_2D
Figure 2D
GO_term	pVal	Group	Ratio
regulation of myeloid cell apoptotic process	0.000017809	Hyper	58.323
myeloid cell apoptotic process	0.000032569	Hyper	47.855
positive T cell selection	0.000043791	Hyper	43.403
lymphocyte differentiation	0.0000037344	Hyper	10.199
mononuclear cell differentiation	0.0000078353	Hyper	9.1104
myeloid leukocyte differentiation	0.000088637	Hypo	5.6375
cellular response to peptide	0.000072150	Hypo	4.5315
enzyme-linked receptor protein signaling pathway	0.00016206	Hypo	2.8069
cellular response to oxygen-containing compound	0.000038691	Hypo	2.6954
negative regulation of cell communication	0.000018501	Hypo	2.6551

## Sheet: Fig_3J_3K
Figure_3J_3K										Figure_3J
			scRNA-seq_patient_ID										Cells (n)	Cells (%)
			KK23-H-522	KK23-H-523	KK23-H-524	KK23-H-525	KK23-H-543	total		Tumor + T cell	Tumor	T8	768	6.59737
	Cluster	T0	184	65	32	852	618	1751				T12	198	1.70088
		T1	182	641	301	24	406	1554				T6	871	7.48218
		T2	149	219	897	5	16	1286				T4	1127	9.6813
		T3	27	1061	101	2	0	1191				T1	1554	13.3494
		T4	76	441	163	365	82	1127				T5	1067	9.16588
		T5	148	166	368	80	305	1067				T2	1286	11.0472
		T6	51	2	800	1	17	871				T9	444	3.81411
		T7	39	635	40	42	52	808			T cell	T0	1751	15.0417
		T8	28	701	11	2	26	768				T3	1191	10.2311
		T9	68	14	125	152	85	444				T10	345	2.96366
		T10	5	9	329	1	1	345				T7	808	6.94098
		T11	33	184	12	0	2	231				T11	231	1.98437
		T12	20	130	45	1	2	198				total	11641	100
		total	1010	4268	3224	1527	1612	11641
										Figure_3K
													Cells (n)	Cells (%)
										T cell only	T cell	T0	1751	40.4762
												T3	1191	27.5312
												T10	345	7.97503
												T7	808	18.6778
												T11	231	5.33981
												total	4326	100

## Sheet: Fig_5B
Figure 5B
		Cells (n)
		Mouse_WT	Mouse_Tumor	Human_Tumor
	Tumor	204	2207	8661
	B cells	6655	513	1402
	T cells	1719	480	2980
	NK cells	257	23	0
	Myeloid	473	1827	3424
	DC	141	59	376
	total	9449	5109	16843

## Sheet: Fig_5D
Figure 5D
			Ezh2_hi (%)	B220+ / Ezh2_lo (%)	Ly6g+ / Ezh2_lo (%)
	Mouse_Tumor	ROI1	10.98	20.33	1
		ROI2	10.82	11.22	4.3
		ROI3	3.34	0.42	1.72
		ROI4	5.92	6.31	0.56
			Ezh2_hi (%)	B220+ / Ezh2_lo (%)	Ly6g+ / Ezh2_lo (%)
	Mouse_WT	ROI5	0.06	75.08	0.43
		ROI6	0.04	68.39	0.34
		ROI7	0.22	63.51	0.34
		ROI8	0.07	57.1	0.36

## Sheet: Fig_6A
Figure 6A
			T15		Jurkat		Karpas		Raji		SUDHL1		SR786		Daudi		U937		Cell line
Figure 6A			1 µM	10 µM	1 µM	10 µM	1 µM	10 µM	1 µM	10 µM	1 µM	10 µM	1 µM	10 µM	1 µM	10 µM	1 µM	10 µM	Concentration
	Well	Compound
	C10	ITF 2357	0	0	0.181399	0	0.177994	0.0362497	0.392657	0.0282264	0.58786	0.28934	0.628878	0.134165	0.0112314	0.64177	0.580154	0.596905
	H6	Oxamflatin	0	0	0.191552	0	0.970675	0.426197	0.216527	0	0.135437	0	0.857591	0.203615	0.0102458	0.198231	0.298158	0.748566
	H11	Panabinostat	0	0	0.171519	0	0.0272259	0.230986	0.0237068	0.00735876	0.305966	0.3113	0.363371	0.121967	0.0507847	0.186778	0.47835	0.475022
	E8	LAQ824	0	0	0	0	0.481969	0.583516	0.854693	0.801486	0.195494	0	0.274241	0.176114	0	0	0.235891	0.0671812
	F5	Trichostatin A	0	0	0.844587	0.619564	0.512499	0.31329	0.865004	0	0.100718	0	0.75366	0.123777	0.0247321	0		0.275541
	G2	SAHA	0.0115363	0	0.0312127	0	0.800006	0	0.906636	0.851817	0.56123	0.156968	0.53956	0.183073	0.0392298	0	0.868107	0.240665
	B2	Scriptaid	0.0628833	0	0.434552	0	0.867978	0.0717863	0.837862	0.0504615	0.618014	0	0.849578	0.411429	0.0207406	0.0714139	1	0.813485
	A2	MS-275	0.063771	0	0	0	0.74334	0.493007	0.948481	0.86153	0.328599	0	0.506808	0.21996	0.164622	0.0600232	0.91484	0.521665
	H5	M 344	0.153063	0	0.238246	0	1	0.18513	0.369801	0.0018233	0.641468	0.113415	0.791059	0.214406	0.00535202	0.0805365	0.570363	0.808501
	A4	SB939	0.183343	0	0.888381	0	0.922886	0.181117	0.125773	0.0298275	0.8025	0.249222	0.792604	0.402313	0.0532102	0.266162	0.786825	0.629444
	B4	Apicidin	0.188283	0	0.852215	0.11911	0.855767	0.847667	0.719849	0.0197217	0.729487	0.581114	0.805203	0.757444	0.478695	0.72064	0.536603	0.559095
	A6	4-iodo-SAHA	0.223075	0	0.511292	0	0.779381	0.491319	0.958442	0.0902241	0.881856	0.541812	0.853337	0.46144	0.348294	0.283829
	H10	KD 5170	0.273237	0.0156646	0.406566	0	0.791572	0.508924	0.850454	0.161815	0.482671	0.56948	0.842382	0.353114	0.851169	0.81171	0.604415	0.678497
	A5	PCI 34051	0.297711	0.00835456	0.907112	0.0456693	0.796852	0.863715	0.952687	0.775829	0.802708	0.711049	0.774087	0.751221	0.676472	0.735049	0.605543	0.678708
	F10	CI-994	0.65922	0	0.797326	0	0.7469	0.737656	0.725673	0.44998	0.698769	0.440049	0.88598	0.541922	0.175639	0.669024	0.923062	0.820681
	H9	Pimelic Diphenylamide 106	0.661359	0.00496398	0.882654	0	0.76702	0.890002	0.835873	0.302572	0.80865	0.469457	0.720194	0.650634	0.412498	0.397887	0.821725	0.66983
	A8	Chidamide	0.661932	0.0110443	0.68882	0	0.691969	0.818959	0.896135	0.881742	0.556539	0.247781	0.930387	0.486438	0.473229	0.17989	0.652921	0.831216
	F8	BML-210	0.667429	0.656943	0.873524	0	0.767448	0.811666	0.90832	0.794097	0.785355	0.697072	0.832507	0.830964	0.734405	0.287011	0.652697	0.784757
	E7	Sodium 4-Phenylbutyrate	0.672969	0.620474	0.863755	0.609938	0.808831	0.87547	0.75691	0.784819	0.785077	0.788436	0.801551	0.876836	0.900427	0.82576	0.677324	0.656557
	H2	CAY10603	0.679464	0	0.838665	0	0.803651	0.861729	0.534572	0.0400809	0.711469	4.57035e-05	0.818703	0.209494	0.0953422	0.276815		0.861544
	G8	Sodium Butyrate	0.691057	0.81197	0.885442	0.63416	0.780191	0.863279	0.818786	0.740298	0.826356	0.839558	0.778713	0.800175	0.846819	0.841125	0.682842	0.66467
	E9	Nullscript	0.722854	0.0906466	0.813917	0	0.774007	0.921519	0.796083	0.794017	0.785923	0.509511	0.912169	0.813968	0.68332	0.0188984	0.629331	0.737391
	C8	HPOB	0.722977	0.890732	0.949194	0.272697	0.790004	0.8921	0.819754	0.769521	0.849393	0.755348	0.912343	0.906512	0.71138	0.445364	0.639155	0.868197
	H4	CBHA	0.763032	0.00837379	0.748137	0	0.865864	0.210021	0.477644	0.0963122	0.664487	0	0.775591	0.380444	0.0594906	0.0864971
	E7	CUDC-101	0.791819	0	0.83077	0.80143	0.77774	0.939358	0.42327	0.237545	0.763785	0	0.849405	0.282452	0.572592	0.239459	0.628385
	B11	Coumarin-SAHA	0.801042	0.101833	0.452189	0	0.761226	0.850842	0.79345	0.0725875	0.717194	0.221634	0.817847	0.593229	0.0862293	0.661564	0.704336	0.67509
	D6	Tubastatin A	0.813942	0.687374	0.830056	0.254504	0.784895	0.931302	0.819733	0.883644	0.735779	0.789075	0.884796	0.87577	0.670184	0.378546	0.63066	0.742308
	E11	RGFP966	0.84885	0.785086	0.853351	0	0.798738	0.941826	0.815047	0.798308	0.794385	0.547503	0.927591	0.743837	0.781839	0.828552	0.657226	0.735828
	D2	CAY10683	0.861204	0.826652	0.909416	0.803399	0.819502	0.981725	0.959696	0.91049	0.791545	0.838159	0.813691	0.963069	0.801488	0.993266	0.638499	0.66075
	F6	CAY10398	0.864484	0	0.809987	0	0.733968	0.672347	0.882139	0.850938	0.768812	0.021931	0.855309	0.385127	0.605149	0	0.660359	1
	C9	2-hexyl-4-pentynoic Acid	0.866922	0.813096	0.856687	0.738348	0.801833	0.939764	0.876004	0.744195	0.796608	0.769182	0.872655	0.921952	0.781553	0.824947	0.616389	0.712743
	E3	MC 1568	0.891969	0.301049	0.86459	0.233835	0.810626	0.918004	0.806894	0.853026	0.754941	0.58089	0.8353	0.771202	0.733036	0.930214	0.637436	0.670861
	F2	BRD73954	0.898663	0.703016	0.902227	0	0.849819	1	0.868176	0.890049	0.781462	0.631735	0.814606	0.829262	0.754768	0.640087	0.622616	0.661928
	A3	HNHA	0.911445	0.768291	0.921663	1	0.759624	0.949705	0.850433	0.945474	0.82453	0.868605	0.802069	0.774992	0.838384	0.913054	0.596511	0.569467
	A9	Tubacin	0.913418	0.93324	0.962129	0.460775	0.737723	0.970701	0.937586	0.860665	0.803002	0.780829	0.784734	0.838387	0.863054	0.914413	0.537169	0.623146
	A9	Tubastatin A (trifluoroacetat salt)	0.937602	0.239446	0.901882	0.382592	0.818076	0.851803	0.872115	0.889819	0.838064	0.843878	0.772843	0.735816	0.519598	0.549324	0.59849	0.618968
	B2	Pyroxamide	0.974105	0.0196074	0.789915	0	0.790871	0.0178263	0.927701	0.905717	0.620588	0	0.829723	0.381372	0.125333	0	0.612133

[truncated: 19 more sheets: Fig_6C, Fig_6E, Fig_6F, Fig_6H, Fig_6I, Fig_6J, Fig_6K, Fig_7D, Suppl_Fig_2A, Suppl_Fig_2C, Suppl_Fig_5C, Suppl_Fig_5D_meth, Suppl_Fig_5D_expr, Suppl_Fig_10A, Suppl_Fig_11A, Suppl_Fig_11B, Suppl_Fig_11C, Suppl_Fig_11D, Suppl_Fig_11E]
